# Supplementary material for: trans-Bis(quinoline-8-amine-κ2N,N′)bis­(1,1,3,3-tetra­cyano-2-meth­oxy­propenido-κN)iron(II)
Source: IUCrdata. 2024 Dec 20;9(Pt 12):x241219. doi: 10.1107/S2414314624012197 (PMC11701756; doi:10.1107/S2414314624012197)
Supplement: Supplementary file 1 [file x-09-x241219-sup1.cif]

##############################################################################
#                                                                            #
# This CIF contains the data for a data article accepted for                 #
# publication in IUCrData. It conforms to the requirements of                #
# Notes for Authors for IUCrData, and has been                               #
# peer reviewed under the auspices of IUCrData.                              #
#                                                                            #
# Full details of the Crystallographic Information File format               #
# are given in the paper "The Crystallographic Information File (CIF):       #
# a New Standard Archive File for Crystallography" by S. R. Hall, F. H.      #
# Allen and I. D. Brown [Acta Cryst. (1991), A47, 655-685].                  #
#                                                                            #
# The current version of the core CIF dictionary is obtainable from          #
# ftp://ftp.iucr.org/pub/cif_core.dic.                                       #
#                                                                            #
# Software is freely available for graphical display of the structure(s)     #
# in this CIF. For information consult the CIF software page                 #
# http://www.iucr.org/resources/cif/software.                                #
#                                                                            #
# This file may be used for bona fide research purposes within the           #
# scientific community so long as proper attribution is given to the data    # 
# article from which it was obtained.                                        #
#                                                                            #
##############################################################################
data_I
_audit_creation_method     'SHELXL-2017/1'
_journal_date_recd_electronic     2024-12-03
_journal_date_accepted     2024-12-17
_journal_name_full     'IUCrData'
_journal_year     2025
_journal_volume     10
_journal_issue      1
_journal_page_first     0
_journal_page_last     0
_journal_paper_category     HM
_journal_paper_doi     10.1107/S2414314624012197
_journal_coeditor_code     ZL4078
_publ_contact_author_name     'Mohammad Hadi Al-Douh, Uwe B\"ohme'
_publ_contact_author_address
;
Chemistry Department
Faculty of Science
Hadhramout University
Mukalla, Hadhramout
Yemen
Institut f\"ur Anorganische Chemie
Technische Universit\"at Bergakademie Freiberg
Leipziger Str. 29
09599 Freiberg
Germany
;
_publ_contact_author_email
;
m.aldouh@hu.edu.ye, uwe.boehme@chemie.tu-freiberg.de
;
_publ_contact_author_fax     ?
_publ_contact_author_phone     ?
_publ_section_title
;\
<i>trans</i>-Bis(quinoline-8-amine-\k^2^<i>N</i>,<i>N</i>')bis(1,1,3,3-\
tetracyano-2-methoxypropenido-\k<i>N</i>)iron(II)
;
loop_
    _publ_author_name
    _publ_author_footnote
    _publ_author_address
    'Setifi, Fatima' .
;
Laboratoire de Chimie,
Ing\'enierie Mol\'eculaire et Nanostructures (LCIMN),
Universit\'e Ferhat Abbas S\'etif 1,
S\'etif 19000,
Algeria
;
    'Setifi, Zouaoui' .
;
D\'epartment de Technologie
Facult\'e de Technologie
Universit\'e 20 Ao\^ut 1955-Skikda
BP 26, Route d'El-Hadaiek
Skikda 21000
Algeria
Laboratoire de Chimie,
Ing\'enierie Mol\'eculaire et Nanostructures (LCIMN),
Universit\'e Ferhat Abbas S\'etif 1,
S\'etif 19000,
Algeria
;
    'B\"ohme, Uwe' .
;
Institut f\"ur Anorganische Chemie
Technische Universit\"at Bergakademie Freiberg
Leipziger Str. 29
09599 Freiberg
Germany
;
    'Al-Douh, Mohammad Hadi' .
;
Chemistry Department,
Faculty of Science,
Hadhramout University,
Mukalla, Hadhramout,
Yemen
;
    'Satour, Achouak' .
;
Laboratoire de Chimie,
Ing\'enierie Mol\'eculaire et Nanostructures (LCIMN),
Universit\'e Ferhat Abbas S\'etif 1,
S\'etif 19000,
Algeria
;
_publ_section_synopsis
;
[Fe(C~8~H~3~N~4~O)~2~(C~9~H~8~N~2~)~2~] exhibits a distorted octahedral
coordination geometry. The coordination sphere of the iron(II) ion is composed
of bidentate quinoline-8-amine in the equatorial sites while the axial sites
are occupied by 1,1,3,3-tetracyano-2-methoxypropenide anions.
;
_chemical_name_systematic
;\
<i>trans</i>-Bis(quinoline-8-amine-\k^2^<i>N</i>,<i>N</i>')\
bis(1,1,3,3-tetracyano-2-methoxypropenido-\k<i>N</i>)iron(II)
;
_chemical_name_common     ?
_chemical_formula_moiety     'C34 H22 Fe N12 O2'
_chemical_formula_sum     'C34 H22 Fe N12 O2'
_chemical_formula_iupac     '[Fe (C8 H3 N4 O)2 (C9 H8 N2)2]'
_chemical_formula_weight     686.48
_chemical_melting_point     ?
_space_group_crystal_system     triclinic
_space_group_name_H-M_alt     'P -1'
_space_group_name_Hall     '-P 1'
loop_
    _space_group_symop_operation_xyz
    'x, y, z'
    '-x, -y, -z'
_cell_length_a     8.3617(5)
_cell_length_b     9.8067(6)
_cell_length_c     10.1251(5)
_cell_angle_alpha     100.206(3)
_cell_angle_beta     90.276(3)
_cell_angle_gamma     90.500(3)
_cell_volume     817.08(8)
_cell_formula_units_Z     1
_cell_measurement_reflns_used     3704
_cell_measurement_theta_min     2.857
_cell_measurement_theta_max     28.497
_cell_measurement_temperature     299(2)
_exptl_crystal_description     plate
_exptl_crystal_colour     yellow
_exptl_crystal_size_max     0.210
_exptl_crystal_size_mid     0.180
_exptl_crystal_size_min     0.050
_exptl_crystal_density_diffrn     1.395
_exptl_crystal_density_meas     ?
_exptl_crystal_density_method     ?
_exptl_crystal_F_000     352
_exptl_absorpt_coefficient_mu     0.513
_exptl_absorpt_correction_type     multi-scan
_exptl_absorpt_process_details
;
(SADABS; Krause <i>et al.</i>,  2015)
;
_exptl_absorpt_correction_T_min     0.6753
_exptl_absorpt_correction_T_max     0.7448
_diffrn_ambient_temperature     299(2)
_diffrn_source     'sealed tube'
_diffrn_radiation_type     MoK\a
_diffrn_radiation_wavelength     0.71073
_diffrn_radiation_monochromator     'TRIUMPH graphite'
_diffrn_measurement_device_type     'Bruker D8 VENTURE Duo'
_diffrn_measurement_device     'Fixed Chi Three-Circle Diffractometer'
_diffrn_measurement_method     '\w and \f scans'
_diffrn_detector     'Bruker Photon II'
_diffrn_measurement_specimen_support     'MiTeGen micromount'
_diffrn_detector_area_resol_mean     ?
_diffrn_reflns_number     41760
_diffrn_reflns_av_R_equivalents     0.0480
_diffrn_reflns_av_unetI/netI     0.0295
_diffrn_reflns_theta_min     2.436
_diffrn_reflns_theta_max     29.714
_diffrn_reflns_theta_full     25.242
_diffrn_measured_fraction_theta_max     0.997
_diffrn_measured_fraction_theta_full     0.999
_diffrn_reflns_limit_h_min     -11
_diffrn_reflns_limit_h_max     11
_diffrn_reflns_limit_k_min     -13
_diffrn_reflns_limit_k_max     13
_diffrn_reflns_limit_l_min     -14
_diffrn_reflns_limit_l_max     14
_refine_special_details
;
All non-hydrogen atoms were refined anisotropically. The hydrogen
atoms at N2 have been localized from residual electron density peaks and were
freely refined. All other hydrogen atoms were placed in idealized positions
and refined with a riding model.
;
_reflns_number_total     4640
_reflns_number_gt     3909
_reflns_threshold_expression     'I > 2\s(I)'
_refine_ls_structure_factor_coef     Fsqd
_refine_ls_matrix_type     full
_refine_ls_R_factor_all     0.0495
_refine_ls_R_factor_gt     0.0385
_refine_ls_wR_factor_gt     0.0955
_refine_ls_wR_factor_ref     0.1037
_refine_ls_goodness_of_fit_ref     1.058
_refine_ls_restrained_S_all     1.058
_refine_ls_number_reflns     4640
_refine_ls_number_parameters     232
_refine_ls_number_restraints     0
_refine_ls_hydrogen_treatment     mixed
_refine_ls_weighting_scheme     calc
_refine_ls_weighting_details
              'w=1/[\s^2^(Fo^2^)+(0.0412P)^2^+0.3359P] where P=(Fo^2^+2Fc^2^)/3'
_atom_sites_solution_hydrogens     mixed
_atom_sites_solution_primary     direct
_atom_sites_solution_secondary     difmap
_refine_ls_shift/su_max     0.000
_refine_ls_shift/su_mean     0.000
_refine_diff_density_max     0.325
_refine_diff_density_min     -0.203
_refine_ls_extinction_method     none
_refine_ls_extinction_coef     .
loop_
    _atom_type_symbol
    _atom_type_description
    _atom_type_scat_dispersion_real
    _atom_type_scat_dispersion_imag
    _atom_type_scat_source
    'C' 'C' 0.0033 0.0016
                         'International Tables Vol C Tables 4.2.6.8 and 6.1.1.4'
    'H' 'H' 0.0000 0.0000
                         'International Tables Vol C Tables 4.2.6.8 and 6.1.1.4'
    'N' 'N' 0.0061 0.0033
                         'International Tables Vol C Tables 4.2.6.8 and 6.1.1.4'
    'Fe' 'Fe' 0.3463 0.8444
                         'International Tables Vol C Tables 4.2.6.8 and 6.1.1.4'
    'O' 'O' 0.0106 0.0060
                         'International Tables Vol C Tables 4.2.6.8 and 6.1.1.4'
_computing_data_collection
;
APEX4 (Bruker, 2021)
;
_computing_cell_refinement
;
SAINT V8.40B (Bruker, 2021)
;
_computing_data_reduction
;
SAINT V8.40B (Bruker, 2021)
;
_computing_structure_solution
;
<i>SHELXT</i> (Sheldrick, 2015a)
;
_computing_structure_refinement
;
<i>SHELXL2017/1</i> (Sheldrick, 2015b)
;
_computing_molecular_graphics
;
ORTEP-3 for Windows (Farrugia, 2012) and Mercury (Macrae <i>et al.</i>,
2020)
;
_computing_publication_material
;
<i>SHELXL2017/1</i> (Sheldrick, 2015b) and publCIF (Westrip,
2010)
;
loop_
    _atom_site_type_symbol
    _atom_site_label
    _atom_site_fract_x
    _atom_site_fract_y
    _atom_site_fract_z
    _atom_site_U_iso_or_equiv
    _atom_site_adp_type
    _atom_site_calc_flag
    _atom_site_occupancy
    _atom_site_disorder_assembly
    _atom_site_disorder_group
    Fe Fe1 0.500000 0.500000 0.500000 0.03405(10) Uani d 1 . .
    O O1 0.74346(19) 0.00197(15) 0.05960(15) 0.0609(4) Uani d 1 . .
    N N1 0.29013(17) 0.50285(13) 0.62516(13) 0.0378(3) Uani d 1 . .
    N N2 0.32247(19) 0.59938(16) 0.38964(14) 0.0420(3) Uani d 1 . .
    H H1 0.364(3) 0.671(3) 0.354(2) 0.067(7) Uiso d 1 . .
    H H2 0.283(3) 0.538(3) 0.320(3) 0.073(7) Uiso d 1 . .
    N N3 0.45064(17) 0.29722(14) 0.38569(14) 0.0406(3) Uani d 1 . .
    N N4 0.3677(2) 0.3604(2) 0.0862(2) 0.0707(5) Uani d 1 . .
    N N5 0.5201(3) -0.14868(19) 0.3218(2) 0.0780(6) Uani d 1 . .
    N N6 0.8157(3) 0.2527(3) -0.1261(2) 0.0810(6) Uani d 1 . .
    C C1 0.1911(2) 0.64840(17) 0.47750(16) 0.0391(3) Uani d 1 . .
    C C2 0.17703(18) 0.59330(15) 0.59786(15) 0.0341(3) Uani d 1 . .
    C C3 0.04890(19) 0.6362(2) 0.68605(17) 0.0432(4) Uani d 1 . .
    C C4 -0.0580(2) 0.7348(3) 0.6558(2) 0.0623(6) Uani d 1 . .
    H H4 -0.140959 0.765119 0.714225 0.075 Uiso calc 1 . .
    C C5 -0.0405(3) 0.7861(3) 0.5409(2) 0.0705(6) Uani d 1 . .
    H H5 -0.113006 0.851238 0.521376 0.085 Uiso calc 1 . .
    C C6 0.0837(2) 0.7439(2) 0.4505(2) 0.0545(5) Uani d 1 . .
    H H6 0.092832 0.780996 0.372447 0.065 Uiso calc 1 . .
    C C7 0.2749(2) 0.45015(19) 0.73573(18) 0.0482(4) Uani d 1 . .
    H H7 0.351765 0.388237 0.754634 0.058 Uiso calc 1 . .
    C C8 0.1491(2) 0.4828(2) 0.82583(19) 0.0536(5) Uani d 1 . .
    H H8 0.142130 0.441280 0.901400 0.064 Uiso calc 1 . .
    C C9 0.0377(2) 0.5748(2) 0.80278(18) 0.0524(5) Uani d 1 . .
    H H9 -0.045781 0.597725 0.862782 0.063 Uiso calc 1 . .
    C C10 0.49612(18) 0.19840(15) 0.32012(15) 0.0337(3) Uani d 1 . .
    C C11 0.5592(2) 0.08061(15) 0.23830(16) 0.0380(3) Uani d 1 . .
    C C12 0.6374(2) 0.09521(16) 0.11809(16) 0.0387(3) Uani d 1 . .
    C C13 0.6126(2) 0.20359(18) 0.04875(16) 0.0410(3) Uani d 1 . .
    C C14 0.4770(2) 0.2904(2) 0.06994(18) 0.0466(4) Uani d 1 . .
    C C15 0.5392(3) -0.04715(18) 0.28338(19) 0.0499(4) Uani d 1 . .
    C C16 0.8475(3) -0.0676(3) 0.1383(3) 0.0799(8) Uani d 1 . .
    H H16A 0.947226 -0.086625 0.092450 0.120 Uiso calc 1 . .
    H H16B 0.798397 -0.153116 0.151162 0.120 Uiso calc 1 . .
    H H16C 0.866451 -0.009761 0.223891 0.120 Uiso calc 1 . .
    C C17 0.7249(2) 0.2298(2) -0.04895(19) 0.0537(5) Uani d 1 . .
loop_
    _atom_site_aniso_label
    _atom_site_aniso_U_11
    _atom_site_aniso_U_22
    _atom_site_aniso_U_33
    _atom_site_aniso_U_12
    _atom_site_aniso_U_13
    _atom_site_aniso_U_23
    Fe1 0.03897(18) 0.02907(15) 0.03390(16) 0.00370(11) 0.01334(12) 0.00447(11)
    O1 0.0683(9) 0.0512(8) 0.0610(8) 0.0250(7) 0.0186(7) 0.0023(6)
    N1 0.0448(7) 0.0317(6) 0.0375(6) 0.0003(5) 0.0127(5) 0.0076(5)
    N2 0.0508(8) 0.0426(7) 0.0339(7) 0.0019(6) 0.0116(6) 0.0096(6)
    N3 0.0466(8) 0.0347(7) 0.0396(7) -0.0003(6) 0.0106(6) 0.0039(5)
    N4 0.0607(11) 0.0799(13) 0.0795(13) 0.0280(10) 0.0094(10) 0.0342(11)
    N5 0.1082(17) 0.0418(9) 0.0890(14) 0.0018(10) 0.0172(12) 0.0246(9)
    N6 0.0728(13) 0.1186(19) 0.0583(11) 0.0074(12) 0.0229(10) 0.0329(12)
    C1 0.0381(8) 0.0429(8) 0.0358(7) -0.0013(6) 0.0036(6) 0.0058(6)
    C2 0.0333(7) 0.0349(7) 0.0328(7) -0.0054(6) 0.0060(5) 0.0024(5)
    C3 0.0295(7) 0.0561(10) 0.0414(8) -0.0036(7) 0.0061(6) 0.0010(7)
    C4 0.0373(9) 0.0915(16) 0.0569(11) 0.0170(10) 0.0080(8) 0.0089(11)
    C5 0.0534(12) 0.0933(17) 0.0687(14) 0.0300(12) 0.0032(10) 0.0233(12)
    C6 0.0516(11) 0.0684(12) 0.0472(10) 0.0136(9) 0.0014(8) 0.0197(9)
    C7 0.0590(11) 0.0426(9) 0.0466(9) 0.0034(8) 0.0165(8) 0.0171(7)
    C8 0.0596(11) 0.0628(12) 0.0421(9) -0.0025(9) 0.0184(8) 0.0188(8)
    C9 0.0417(9) 0.0722(13) 0.0425(9) -0.0065(9) 0.0155(7) 0.0076(8)
    C10 0.0354(7) 0.0315(7) 0.0348(7) -0.0034(5) 0.0028(6) 0.0079(5)
    C11 0.0464(9) 0.0274(7) 0.0400(8) 0.0023(6) 0.0037(6) 0.0049(6)
    C12 0.0414(8) 0.0334(7) 0.0393(8) 0.0051(6) 0.0038(6) 0.0002(6)
    C13 0.0417(8) 0.0460(9) 0.0358(7) 0.0048(7) 0.0056(6) 0.0083(6)
    C14 0.0478(10) 0.0520(10) 0.0439(9) 0.0062(8) 0.0030(7) 0.0184(7)
    C15 0.0641(12) 0.0330(8) 0.0531(10) 0.0024(8) 0.0063(9) 0.0086(7)
    C16 0.0629(14) 0.0688(15) 0.110(2) 0.0318(12) 0.0115(14) 0.0208(14)
    C17 0.0528(11) 0.0691(13) 0.0415(9) 0.0055(9) 0.0068(8) 0.0154(8)
_geom_special_details
;
 All esds (except the esd in the dihedral angle between two l.s. planes)
 are estimated using the full covariance matrix.  The cell esds are taken
 into account individually in the estimation of esds in distances, angles
 and torsion angles; correlations between esds in cell parameters are only
 used when they are defined by crystal symmetry.  An approximate (isotropic)
 treatment of cell esds is used for estimating esds involving l.s. planes.
;
loop_
    _geom_bond_atom_site_label_1
    _geom_bond_atom_site_label_2
    _geom_bond_site_symmetry_2
    _geom_bond_distance
    _geom_bond_publ_flag
    Fe1 N1 . 2.1670(10)
                      y
    Fe1 N2 . 2.190(2) y
    Fe1 N3 . 2.1520(10)
                      y
    Fe1 N1 2_666 2.1670(10)
                          ?
    Fe1 N2 2_666 2.190(2) ?
    Fe1 N3 2_666 2.1520(10)
                          ?
    O1 C12 . 1.3421(19) ?
    O1 C16 . 1.433(3) ?
    N1 C7 . 1.320(2) ?
    N1 C2 . 1.363(2) ?
    N2 C1 . 1.448(2) ?
    N2 H1 . 0.91(3) ?
    N2 H2 . 0.90(3) ?
    N3 C10 . 1.143(2) ?
    N4 C14 . 1.143(2) ?
    N5 C15 . 1.142(2) ?
    N6 C17 . 1.141(3) ?
    C1 C6 . 1.364(3) ?
    C1 C2 . 1.423(2) ?
    C2 C3 . 1.416(2) ?
    C3 C4 . 1.395(3) ?
    C3 C9 . 1.422(3) ?
    C4 C5 . 1.355(3) ?
    C4 H4 . 0.9300 ?
    C5 C6 . 1.404(3) ?
    C5 H5 . 0.9300 ?
    C6 H6 . 0.9300 ?
    C7 C8 . 1.398(2) ?
    C7 H7 . 0.9300 ?
    C8 C9 . 1.350(3) ?
    C8 H8 . 0.9300 ?
    C9 H9 . 0.9300 ?
    C10 C11 . 1.405(2) ?
    C11 C12 . 1.413(2) ?
    C11 C15 . 1.416(2) ?
    C12 C13 . 1.390(2) ?
    C13 C14 . 1.418(2) ?
    C13 C17 . 1.422(2) ?
    C16 H16A . 0.9600 ?
    C16 H16B . 0.9600 ?
    C16 H16C . 0.9600 ?
loop_
    _geom_angle_atom_site_label_1
    _geom_angle_atom_site_label_2
    _geom_angle_atom_site_label_3
    _geom_angle_site_symmetry_1
    _geom_angle_site_symmetry_3
    _geom_angle
    _geom_angle_publ_flag
    N1 Fe1 N1 2_666 . 180.0 y
    N2 Fe1 N2 2_666 . 180.0 y
    N3 Fe1 N3 2_666 . 180.0 y
    N3 Fe1 N1 . . 94.72(5) y
    N3 Fe1 N1 2_666 . 85.28(5) y
    N3 Fe1 N2 . . 93.15(6) y
    N3 Fe1 N2 . 2_666 86.85(6) y
    N1 Fe1 N2 . . 77.62(5) y
    N1 Fe1 N2 2_666 . 102.38(5) y
    N3 Fe1 N1 2_666 2_666 94.72(5) ?
    N3 Fe1 N1 . 2_666 85.28(5) ?
    N3 Fe1 N2 2_666 2_666 93.15(6) ?
    N1 Fe1 N2 2_666 2_666 77.62(5) ?
    N1 Fe1 N2 . 2_666 102.38(5) ?
    N3 Fe1 N2 2_666 . 86.85(6) ?
    C12 O1 C16 . . 121.08(17) ?
    C7 N1 C2 . . 118.11(14) ?
    C7 N1 Fe1 . . 127.48(12) ?
    C2 N1 Fe1 . . 113.00(9) ?
    C1 N2 Fe1 . . 109.58(10) ?
    C1 N2 H1 . . 109.7(15) ?
    Fe1 N2 H1 . . 113.0(15) ?
    C1 N2 H2 . . 108.1(17) ?
    Fe1 N2 H2 . . 110.5(16) ?
    H1 N2 H2 . . 106(2) ?
    C10 N3 Fe1 . . 149.11(13) ?
    C6 C1 C2 . . 119.65(16) ?
    C6 C1 N2 . . 123.29(15) ?
    C2 C1 N2 . . 117.06(14) ?
    N1 C2 C3 . . 122.40(14) ?
    N1 C2 C1 . . 118.37(13) ?
    C3 C2 C1 . . 119.22(15) ?
    C4 C3 C2 . . 119.59(17) ?
    C4 C3 C9 . . 123.51(17) ?
    C2 C3 C9 . . 116.91(17) ?
    C5 C4 C3 . . 119.73(19) ?
    C5 C4 H4 . . 120.1 ?
    C3 C4 H4 . . 120.1 ?
    C4 C5 C6 . . 122.0(2) ?
    C4 C5 H5 . . 119.0 ?
    C6 C5 H5 . . 119.0 ?
    C1 C6 C5 . . 119.83(18) ?
    C1 C6 H6 . . 120.1 ?
    C5 C6 H6 . . 120.1 ?
    N1 C7 C8 . . 123.26(18) ?
    N1 C7 H7 . . 118.4 ?
    C8 C7 H7 . . 118.4 ?
    C9 C8 C7 . . 119.78(17) ?
    C9 C8 H8 . . 120.1 ?
    C7 C8 H8 . . 120.1 ?
    C8 C9 C3 . . 119.47(16) ?
    C8 C9 H9 . . 120.3 ?
    C3 C9 H9 . . 120.3 ?
    N3 C10 C11 . . 177.07(17) ?
    C10 C11 C12 . . 119.28(14) ?
    C10 C11 C15 . . 116.66(15) ?
    C12 C11 C15 . . 124.06(15) ?
    O1 C12 C13 . . 113.69(15) ?
    O1 C12 C11 . . 121.78(15) ?
    C13 C12 C11 . . 124.53(14) ?
    C12 C13 C14 . . 122.64(15) ?
    C12 C13 C17 . . 119.91(16) ?
    C14 C13 C17 . . 117.45(16) ?
    N4 C14 C13 . . 179.6(2) ?
    N5 C15 C11 . . 178.3(2) ?
    O1 C16 H16A . . 109.5 ?
    O1 C16 H16B . . 109.5 ?
    H16A C16 H16B . . 109.5 ?
    O1 C16 H16C . . 109.5 ?
    H16A C16 H16C . . 109.5 ?
    H16B C16 H16C . . 109.5 ?
    N6 C17 C13 . . 178.9(3) ?
loop_
    _geom_torsion_atom_site_label_1
    _geom_torsion_atom_site_label_2
    _geom_torsion_atom_site_label_3
    _geom_torsion_atom_site_label_4
    _geom_torsion_site_symmetry_1
    _geom_torsion_site_symmetry_2
    _geom_torsion_site_symmetry_3
    _geom_torsion_site_symmetry_4
    _geom_torsion
    _geom_torsion_publ_flag
    Fe1 N2 C1 C6 . . . . 162.71(16) ?
    Fe1 N2 C1 C2 . . . . -16.71(18) ?
    C7 N1 C2 C3 . . . . 2.6(2) ?
    Fe1 N1 C2 C3 . . . . -164.88(12) ?
    C7 N1 C2 C1 . . . . -178.81(15) ?
    Fe1 N1 C2 C1 . . . . 13.75(17) ?
    C6 C1 C2 N1 . . . . -177.05(16) ?
    N2 C1 C2 N1 . . . . 2.4(2) ?
    C6 C1 C2 C3 . . . . 1.6(2) ?
    N2 C1 C2 C3 . . . . -178.93(15) ?
    N1 C2 C3 C4 . . . . 176.54(17) ?
    C1 C2 C3 C4 . . . . -2.1(2) ?
    N1 C2 C3 C9 . . . . -3.3(2) ?
    C1 C2 C3 C9 . . . . 178.12(15) ?
    C2 C3 C4 C5 . . . . 1.5(3) ?
    C9 C3 C4 C5 . . . . -178.7(2) ?
    C3 C4 C5 C6 . . . . -0.5(4) ?
    C2 C1 C6 C5 . . . . -0.6(3) ?
    N2 C1 C6 C5 . . . . 180.0(2) ?
    C4 C5 C6 C1 . . . . 0.0(4) ?
    C2 N1 C7 C8 . . . . -0.1(3) ?
    Fe1 N1 C7 C8 . . . . 165.26(15) ?
    N1 C7 C8 C9 . . . . -1.5(3) ?
    C7 C8 C9 C3 . . . . 0.7(3) ?
    C4 C3 C9 C8 . . . . -178.2(2) ?
    C2 C3 C9 C8 . . . . 1.5(3) ?
    C16 O1 C12 C13 . . . . 145.8(2) ?
    C16 O1 C12 C11 . . . . -34.8(3) ?
    C10 C11 C12 O1 . . . . 157.48(16) ?
    C15 C11 C12 O1 . . . . -22.5(3) ?
    C10 C11 C12 C13 . . . . -23.2(3) ?
    C15 C11 C12 C13 . . . . 156.82(19) ?
    O1 C12 C13 C14 . . . . 161.86(17) ?
    C11 C12 C13 C14 . . . . -17.5(3) ?
    O1 C12 C13 C17 . . . . -17.4(2) ?
    C11 C12 C13 C17 . . . . 163.18(17) ?
loop_
    _geom_hbond_atom_site_label_D
    _geom_hbond_atom_site_label_H
    _geom_hbond_atom_site_label_A
    _geom_hbond_site_symmetry_A
    _geom_hbond_distance_DH
    _geom_hbond_distance_HA
    _geom_hbond_distance_DA
    _geom_hbond_angle_DHA
    _geom_hbond_publ_flag
    N2 H1 N5 1_565 0.91(3) 2.26(3) 3.138(3) 162(2) yes
    C7 H7 N5 2_656 0.93 2.58 3.392(3) 145.6 yes
    C6 H6 N6 2_665 0.93 2.58 3.401(3) 147.7 yes
    C16 H16A N6 2_755 0.96 2.64 3.355(3) 132.1 yes
_shelx_space_group_comment
;
The symmetry employed for this shelxl refinement is uniquely defined
by the following loop, which should always be used as a source of
symmetry information in preference to the above space-group names.
They are only intended as comments.
;
_shelx_estimated_absorpt_T_min     0.900
_shelx_estimated_absorpt_T_max     0.975
_shelx_hkl_file
;
  -1   0   0  840.92   43.20
   1   0   0  824.92   43.30
  -2   0   0  514.65   22.20
  -2   0   0  467.55   22.50
  -2   0   0  504.55   22.00
  -2   0   0  513.95   22.30
   2   0   0  469.75   22.50
   2   0   0  484.55   22.30
   2   0   0  510.65   22.20
  -3   0   0  396.96   17.30
  -3   0   0  394.66   17.70
  -3   0   0  381.36   18.40
  -3   0   0  401.06   17.70
  -3   0   0  406.46   17.50
   3   0   0  385.86   17.70
   3   0   0  358.76   17.90
   3   0   0  370.56   17.50
   3   0   0  370.16   18.00
   3   0   0  382.26   17.70
   3   0   0  391.06   17.60
   3   0   0  392.36   17.30
  -4   0   0  350.26   16.10
  -4   0   0  353.96   16.50
  -4   0   0  367.66   16.40
  -4   0   0  365.46   16.70
  -4   0   0  357.66   17.10
  -4   0   0  357.56   16.70
   4   0   0  368.56   16.20
   4   0   0  351.36   17.10
   4   0   0  325.87   16.90
   4   0   0  357.06   16.70
   4   0   0  363.76   16.50
   4   0   0  356.76   16.70
   4   0   0  366.36   16.50
  -5   0   0  160.68    8.70
  -5   0   0  167.58    7.90
  -5   0   0  157.98    8.20
  -5   0   0  159.48    7.90
  -5   0   0  164.48    8.20
   5   0   0  149.29    8.40
   5   0   0  156.58    7.90
   5   0   0  162.88    8.30
   5   0   0  157.28    8.00
   5   0   0  156.98    8.20
   5   0   0  161.28    7.60
   5   0   0  163.58    8.70
  -6   0   0  118.29    5.80
  -6   0   0  123.49    6.30
  -6   0   0  107.39    7.00
  -6   0   0  119.89    6.60
  -6   0   0  117.69    6.70
   6   0   0  126.59    6.00
   6   0   0  107.89    6.20
   6   0   0  119.19    7.00
   6   0   0  118.59    6.50
   6   0   0  136.39    6.60
   6   0   0  117.29    6.60
   6   0   0  118.99    6.60
   6   0   0  122.59    7.30
  -7   0   0   45.30    4.00
  -7   0   0   45.60    2.70
  -7   0   0   48.30    4.10
  -7   0   0   52.69    3.30
  -7   0   0   48.70    3.60
   7   0   0   47.00    3.50
   7   0   0   44.60    3.80
   7   0   0   48.20    4.00
   7   0   0   45.30    2.80
  -8   0   0   -1.10    1.30
  -8   0   0   -0.10    1.30
  -8   0   0    0.90    0.60
  -8   0   0    1.50    1.10
   8   0   0    1.00    1.00
   8   0   0    2.40    1.60
   8   0   0    0.10    1.60
   8   0   0    1.80    0.80
   8   0   0    1.40    1.20
  -9   0   0  101.39    5.80
  -9   0   0   83.49    4.90
  -9   0   0   96.29    6.40
  -9   0   0   93.69    6.20
   9   0   0   91.19    6.70
   9   0   0   97.79    6.20
   9   0   0  103.09    7.30
   9   0   0   88.59    5.10
 -10   0   0   -0.30    1.50
 -10   0   0    0.50    1.90
 -10   0   0   -0.10    1.30
 -10   0   0   -0.60    0.70
  10   0   0    0.30    1.60
  10   0   0   -1.00    1.50
  10   0   0   -0.20    0.80
  10   0   0   -0.50    1.30
 -11   0   0    1.00    1.40
 -11   0   0    2.00    1.80
 -11   0   0    0.50    1.00
  11   0   0    1.00    2.20
  11   0   0   -0.30    0.80
  11   0   0   -0.90    1.60
  11  -1   0    3.40    2.60
  11  -1   0    3.10    1.10
  11  -1   0    5.20    2.10
 -11   1   0    6.40    3.40
 -11   1   0    0.00    1.60
 -11   1   0    4.50    1.60
  10  -1   0    4.00    1.80
  10  -1   0    4.00    2.10
  10  -1   0    8.40    2.70
 -10   1   0    8.70    2.20
 -10   1   0    5.50    1.70
 -10   1   0    5.70    2.40
   9  -1   0   76.99    6.00
   9  -1   0   75.29    4.40
   9  -1   0   90.69    5.60
   9  -1   0   76.99    6.30
  -9   1   0   71.69    4.30
  -9   1   0   76.29    5.50
  -9   1   0   79.19    5.60
  -9   1   0   88.29    5.10
   8  -1   0    6.40    1.50
   8  -1   0    2.20    0.90
   8  -1   0    3.40    1.50
   8  -1   0    2.60    1.90
   8  -1   0    1.90    1.40
  -8   1   0    0.80    1.60
  -8   1   0    2.20    0.80
  -8   1   0    2.40    1.20
  -8   1   0    1.60    1.50
   7  -1   0   33.70    3.40
   7  -1   0   37.00    2.40
   7  -1   0   39.40    3.90
   7  -1   0   41.30    3.20
   7  -1   0   35.50    3.00
  -7   1   0   40.00    3.30
  -7   1   0   35.30    3.40
  -7   1   0   36.30    2.30
  -7   1   0   37.40    2.80
   6  -1   0  263.57   13.30
   6  -1   0  251.27   12.60
   6  -1   0  257.37   12.40
   6  -1   0  229.38   12.80
   6  -1   0  247.28   12.50
   6  -1   0  252.47   11.80
   6  -1   0  255.07   12.50
  -6   1   0  267.07   12.20
  -6   1   0  255.27   12.70
  -6   1   0  254.47   12.60
  -6   1   0  263.67   12.70
  -6   1   0  244.18   11.80
   5  -1   0  256.67   12.90
   5  -1   0  261.47   12.40
   5  -1   0  240.28   12.00
   5  -1   0  253.37   12.40
   5  -1   0  257.27   12.30
   5  -1   0  266.97   11.70
   5  -1   0  255.67   12.20
   5  -1   0  247.58   11.70
  -5   1   0  251.87   12.40
  -5   1   0  239.28   12.70
  -5   1   0  256.87   11.70
  -5   1   0  248.28   12.10
  -5   1   0  261.17   12.10
  -5   1   0  252.57   12.40
   4  -1   0   97.79    5.10
   4  -1   0  105.79    4.90
   4  -1   0  104.89    4.90
   4  -1   0  103.99    5.40
   4  -1   0   99.59    5.70
   4  -1   0   97.59    5.20
   4  -1   0  100.59    5.30
   4  -1   0   99.39    5.40
  -4   1   0  103.49    5.20
  -4   1   0  104.39    4.90
  -4   1   0  103.59    5.50
  -4   1   0   99.09    5.10
  -4   1   0   98.39    5.40
  -4   1   0  100.09    4.80
  -4   1   0   95.49    5.60
   3  -1   0   90.99    4.70
   3  -1   0   87.69    4.60
   3  -1   0   93.29    4.30
   3  -1   0   89.29    4.90
   3  -1   0   90.19    4.40
   3  -1   0   89.49    4.70
  -3   1   0   89.99    4.30
  -3   1   0   93.99    4.60
  -3   1   0   92.99    4.60
  -3   1   0   87.29    4.90
  -3   1   0   94.09    4.80
  -3   1   0   89.49    4.40
  -3   1   0   90.29    4.80
   2  -1   0   22.80    1.60
   2  -1   0   23.50    1.50
   2  -1   0   23.40    1.30
   2  -1   0   25.30    1.60
   2  -1   0   23.00    1.70
   2  -1   0   22.70    1.40
   2  -1   0   22.50    1.40
  -2   1   0   21.10    1.30
  -2   1   0   23.40    1.30
  -2   1   0   21.70    1.60
  -2   1   0   23.70    1.60
  -2   1   0   21.70    1.60
  -2   1   0   21.60    1.50
  -2   1   0   22.60    1.40
  -2   1   0   24.30    1.30
  -2   1   0   23.60    1.40
   1  -1   0  779.82   41.90
  -1  -1   0  172.38    7.90
  -1  -1   0  175.18    7.90
  -1  -1   0  178.98    7.80
  -1  -1   0  173.98    8.10
  -1  -1   0  171.88    7.90
  -1  -1   0  163.68    8.10
   1   1   0  160.28    8.10
   1   1   0  182.38    7.80
   1   1   0  173.48    7.90
   1   1   0  176.48    8.10
   1   1   0  182.08    7.90
  -2  -1   0   73.39    3.70
  -2  -1   0   78.99    3.70
  -2  -1   0   68.29    4.00
  -2  -1   0   75.49    3.70
  -2  -1   0   74.59    3.50
  -2  -1   0   71.59    4.00
   2   1   0   78.29    4.00
   2   1   0   76.39    3.70
   2   1   0   72.49    4.00
   2   1   0   74.59    3.80
   2   1   0   74.59    3.70
   2   1   0   74.59    3.70
  -3  -1   0  143.09    6.90
  -3  -1   0  146.19    7.00
  -3  -1   0  153.18    6.80
  -3  -1   0  132.99    7.20
   3   1   0  148.39    7.30
   3   1   0  143.59    6.80
   3   1   0  143.99    6.90
   3   1   0  135.99    7.20
   3   1   0  133.89    6.90
   3   1   0  139.29    6.90
  -4  -1   0   30.00    2.00
  -4  -1   0   28.70    1.60
  -4  -1   0   26.70    1.90
  -4  -1   0   25.50    2.00
  -4  -1   0   33.30    2.50
  -4  -1   0   30.00    2.20
   4   1   0   27.10    1.70
   4   1   0   28.40    2.10
   4   1   0   30.70    2.20
   4   1   0   28.60    2.00
   4   1   0   28.30    2.40
   4   1   0   29.50    2.00
   4   1   0   29.10    2.50
  -5  -1   0    2.50    1.00
  -5  -1   0    4.50    1.30
  -5  -1   0    4.10    1.10
  -5  -1   0    3.30    0.90
  -5  -1   0    2.60    0.90
  -5  -1   0    4.60    0.80
   5   1   0    2.90    1.10
   5   1   0    3.10    1.30
   5   1   0    3.70    1.40
   5   1   0    5.10    1.10
   5   1   0    2.40    0.90
   5   1   0    5.30    0.90
   5   1   0    3.20    0.90
  -6  -1   0   20.70    2.40
  -6  -1   0   20.80    2.20
  -6  -1   0   25.40    2.10
  -6  -1   0   22.80    2.60
  -6  -1   0   22.80    1.60
   6   1   0   20.80    2.90
   6   1   0   21.40    2.20
   6   1   0   20.60    1.90
   6   1   0   21.90    2.60
   6   1   0   23.50    1.70
   6   1   0   23.30    2.20
   6   1   0   19.70    2.40
  -7  -1   0    5.50    1.30
  -7  -1   0    3.70    1.50
  -7  -1   0    4.60    0.80
  -7  -1   0    4.00    1.40
  -7  -1   0    3.20    1.20
   7   1   0    3.80    1.90
   7   1   0    7.70    1.40
   7   1   0    4.30    1.00
   7   1   0    4.90    1.50
   7   1   0    4.70    1.70
  -8  -1   0    5.00    1.40
  -8  -1   0    5.20    1.60
  -8  -1   0    6.60    1.90
  -8  -1   0    6.40    1.00
   8   1   0    5.80    1.80
   8   1   0    3.40    2.00
   8   1   0    4.60    1.20
  -9  -1   0    5.40    1.60
  -9  -1   0    4.80    1.20
  -9  -1   0    5.30    1.80
  -9  -1   0    3.00    0.90
   9   1   0    4.50    2.00
   9   1   0    7.40    2.50
   9   1   0    9.00    2.10
 -10  -1   0    7.80    1.30
 -10  -1   0    9.10    2.00
 -10  -1   0   11.40    2.40
 -10  -1   0    9.20    1.40
  10   1   0   11.80    1.70
  10   1   0   12.40    3.00
  10   1   0   12.80    2.50
  10   1   0   11.40    3.20
 -11  -1   0    2.50    1.70
 -11  -1   0    4.80    2.00
  11   1   0    3.60    1.20
  11   1   0    5.50    2.30
  11  -2   0   -0.20    0.90
  11  -2   0    0.00    1.50
  11  -2   0    1.90    2.10
 -11   2   0    0.00    1.30
  10  -2   0    5.00    1.90
  10  -2   0    5.20    1.20
  10  -2   0   10.40    3.00
  10  -2   0    7.40    2.20
 -10   2   0    3.20    2.20
 -10   2   0    4.90    1.60
 -10   2   0    2.20    1.00
 -10   2   0    5.90    2.00
   9  -2   0    8.20    1.40
   9  -2   0    8.90    2.10
   9  -2   0   13.50    3.00
   9  -2   0    8.40    2.30
  -9   2   0   13.00    2.70
  -9   2   0    7.50    1.80
  -9   2   0    8.50    2.30
   8  -2   0   57.39    4.10
   8  -2   0   47.90    4.30
   8  -2   0   51.49    3.20
   8  -2   0   54.29    4.90
   8  -2   0   56.49    4.00
  -8   2   0   47.00    4.20
  -8   2   0   56.69    3.70
  -8   2   0   53.09    4.40
  -8   2   0   48.60    3.10
   7  -2   0  119.09    6.60
   7  -2   0  116.19    5.90
   7  -2   0  124.69    6.70
   7  -2   0  108.89    7.10
   7  -2   0  114.49    7.40
   7  -2   0  113.39    5.90
  -7   2   0  123.69    7.00
  -7   2   0  122.39    7.00
  -7   2   0  112.69    5.90
  -7   2   0  115.99    6.40
   6  -2   0   72.39    5.10
   6  -2   0   68.19    4.50
   6  -2   0   71.59    4.60
   6  -2   0   72.29    3.90
   6  -2   0   69.49    3.90
   6  -2   0   81.99    4.60
   6  -2   0   78.49    4.40
  -6   2   0   67.29    4.70
  -6   2   0   70.69    4.30
  -6   2   0   76.19    4.00
  -6   2   0   72.39    4.30
  -6   2   0   73.79    4.80
   5  -2   0   63.59    3.80
   5  -2   0   59.99    4.20
   5  -2   0   60.89    3.90
   5  -2   0   65.69    3.40
   5  -2   0   62.39    3.70
   5  -2   0   63.29    3.80
   5  -2   0   62.39    3.30
   5  -2   0   58.89    3.80
  -5   2   0   62.69    3.60
  -5   2   0   60.49    4.10
  -5   2   0   64.09    3.40
  -5   2   0   64.89    4.10
  -5   2   0   58.99    3.90
  -5   2   0   56.89    3.60
   4  -2   0  149.49    7.60
   4  -2   0  152.78    7.30
   4  -2   0  150.88    7.70
   4  -2   0  158.78    7.70
   4  -2   0  155.18    7.30
   4  -2   0  141.89    8.00
   4  -2   0  153.58    7.80
   4  -2   0  156.88    7.50
  -4   2   0  154.58    7.80
  -4   2   0  148.69    7.50
  -4   2   0  156.38    7.90
  -4   2   0  154.68    7.30
  -4   2   0  155.88    7.60
  -4   2   0  161.08    8.00
   3  -2   0  104.09    5.60
   3  -2   0   97.39    5.10
   3  -2   0  110.19    5.10
   3  -2   0  117.59    5.50
   3  -2   0  104.69    5.30
   3  -2   0  100.39    5.10
   3  -2   0  110.89    5.50
   3  -2   0  110.19    5.40
  -3   2   0   99.19    5.20
  -3   2   0  106.29    5.10
  -3   2   0  105.89    5.50
  -3   2   0  104.59    5.00
  -3   2   0  105.19    5.30
  -3   2   0  105.79    5.50
  -3   2   0  112.69    5.50
  -3   2   0  103.89    5.50
   2  -2   0  146.29    7.10
   2  -2   0  145.09    6.90
   2  -2   0  144.39    7.20
   2  -2   0  151.28    7.10
   2  -2   0  147.89    7.10
   2  -2   0  148.79    6.90
   2  -2   0  151.18    6.90
   2  -2   0  148.39    7.10
   2  -2   0  146.89    7.00
  -2   2   0  141.79    7.00
  -2   2   0  148.19    7.10
  -2   2   0  150.68    7.00
  -2   2   0  157.48    6.90
  -2   2   0  155.18    6.90
  -2   2   0  141.59    6.90
  -2   2   0  153.48    7.20
  -2   2   0  151.78    7.10
  -2   2   0  155.28    7.20
  -2   2   0  149.29    7.20
   1  -2   0   73.49    3.80
   1  -2   0   79.69    3.70
   1  -2   0   82.69    3.70
   1  -2   0   77.49    3.80
   1  -2   0   74.49    3.70
   1  -2   0   82.09    3.80
   1  -2   0   73.29    3.60
   1  -2   0   75.99    3.80
   1  -2   0   76.09    3.80
  -1   2   0   74.49    3.80
  -1   2   0   74.19    3.70
  -1   2   0   74.89    3.80
  -1   2   0   73.79    3.60
  -1   2   0   74.69    3.70
  -1   2   0   78.09    3.80
  -1   2   0   75.59    3.60
  -1   2   0   76.79    3.80
  -1   2   0   72.49    3.70
   0  -2   0   52.69    2.70
   0  -2   0   60.79    2.90
   0  -2   0   53.29    2.70
   0  -2   0   52.59    2.70
   0  -2   0   55.79    2.70
   0  -2   0   55.69    2.70
   0  -2   0   54.69    2.90
   0   2   0   51.69    2.70
   0   2   0   55.69    2.70
   0   2   0   55.19    2.70
   0   2   0   50.39    3.10
   0   2   0   54.29    2.80
   0   2   0   51.39    2.70
  -1  -2   0  329.87   14.80
  -1  -2   0  318.47   14.70
  -1  -2   0  331.47   14.80
  -1  -2   0  314.87   14.80
  -1  -2   0  331.37   14.90
  -1  -2   0  331.67   14.80
  -1  -2   0  351.16   14.60
  -1  -2   0  329.47   14.70
  -1  -2   0  307.47   15.10
   1   2   0  337.47   14.80
   1   2   0  326.67   14.90
   1   2   0  329.47   14.80
   1   2   0  330.97   14.70
   1   2   0  333.97   15.10
   1   2   0  325.57   14.70
   1   2   0  313.07   14.80
  -2  -2   0 2066.09   98.89
   2   2   0 1796.52   98.29
  -3  -2   0    0.10    0.60
  -3  -2   0    0.90    0.50
  -3  -2   0   -0.50    0.60
  -3  -2   0    0.60    0.50
  -3  -2   0    0.40    0.30
   3   2   0   -0.30    0.70
   3   2   0    0.20    0.50
   3   2   0   -0.30    0.50
   3   2   0    0.80    0.80
   3   2   0    0.40    0.40
   3   2   0    0.70    0.50
  -4  -2   0   43.30    3.20
  -4  -2   0   47.20    2.40
  -4  -2   0   43.30    2.70
  -4  -2   0   38.60    3.10
  -4  -2   0   47.20    2.80
  -4  -2   0   44.60    2.70
   4   2   0   42.70    3.30
   4   2   0   46.00    2.80
   4   2   0   42.70    3.20
   4   2   0   42.30    2.80
   4   2   0   45.60    2.70
   4   2   0   43.90    2.90
  -5  -2   0   99.29    5.30
  -5  -2   0   94.49    4.70
  -5  -2   0   93.59    5.10
  -5  -2   0   87.69    5.70
  -5  -2   0  106.19    5.20
   5   2   0   96.49    5.40
   5   2   0   97.19    5.40
   5   2   0   93.49    5.10
   5   2   0   92.39    5.90
   5   2   0   95.79    5.20
   5   2   0   95.59    4.80
   5   2   0   89.09    5.80
  -6  -2   0   16.30    1.90
  -6  -2   0   11.30    1.80
  -6  -2   0   11.10    2.20
  -6  -2   0   12.10    1.20
  -6  -2   0   13.10    1.20
   6   2   0   12.40    2.30
   6   2   0   15.40    2.10
   6   2   0   13.40    1.50
   6   2   0   13.30    1.90
   6   2   0   15.50    1.80
   6   2   0   12.20    2.30
   6   2   0   16.80    2.20
  -7  -2   0   27.60    2.60
  -7  -2   0   22.90    2.50
  -7  -2   0   29.50    1.90
  -7  -2   0   29.40    2.00
  -7  -2   0   29.10    2.50
   7   2   0   26.00    2.60
   7   2   0   27.50    3.20
   7   2   0   24.00    2.00
   7   2   0   27.80    3.70
   7   2   0   20.90    2.20
  -8  -2   0    3.30    0.80
  -8  -2   0    3.80    1.00
  -8  -2   0    3.70    1.50
  -8  -2   0    4.60    1.60
   8   2   0    5.30    2.30
   8   2   0    3.40    1.90
   8   2   0    2.20    1.00
   8   2   0    2.50    1.50
  -9  -2   0   -1.00    1.10
  -9  -2   0   -0.20    0.60
  -9  -2   0    0.40    0.70
  -9  -2   0   -0.90    1.10
   9   2   0   -0.90    1.40
   9   2   0    1.00    0.90
   9   2   0   -0.30    1.50
   9   2   0    3.70    2.20
 -10  -2   0   -0.50    0.70
 -10  -2   0    1.20    0.90
 -10  -2   0    0.30    1.20
  10   2   0    0.30    0.90
  10   2   0    0.60    2.10
  10   2   0    1.40    1.90
  10   2   0    0.00    1.50
 -11  -2   0    0.60    1.50
 -11  -2   0    1.30    0.90
  11   2   0    0.70    2.20
  11   2   0    3.20    1.20
  11   2   0    3.40    2.80
  11  -3   0    9.70    2.50
  11  -3   0   11.70    3.20
  11  -3   0    7.90    1.40
  11  -3   0    6.80    2.30
 -11   3   0    9.60    2.10
 -11   3   0    8.30    2.50
 -11   3   0    7.10    2.60
  10  -3   0   33.00    4.80
  10  -3   0   33.20    3.80
  10  -3   0   28.60    3.70
 -10   3   0   27.30    3.90
 -10   3   0   36.10    3.20
 -10   3   0   38.70    4.00
   9  -3   0   16.80    3.00
   9  -3   0   16.60    1.80
   9  -3   0   22.20    3.40
   9  -3   0   13.50    3.00
   9  -3   0   15.90    2.70
  -9   3   0   13.30    2.80
  -9   3   0   18.50    2.50
  -9   3   0   22.80    3.30
  -9   3   0   15.00    1.80
   8  -3   0   34.50    3.90
   8  -3   0   34.40    2.80
   8  -3   0   32.10    3.20
   8  -3   0   29.90    2.30
   8  -3   0   32.30    2.40
  -8   3   0   36.60    3.70
  -8   3   0   33.00    2.90
  -8   3   0   35.50    3.60
   7  -3   0   34.10    3.50
   7  -3   0   35.70    2.60
   7  -3   0   32.00    2.20
   7  -3   0   32.00    2.30
   7  -3   0   35.60    3.00
  -7   3   0   27.70    2.20
  -7   3   0   32.90    2.70
  -7   3   0   43.80    5.40
  -7   3   0   26.10    2.60
  -7   3   0   31.40    3.20
  -7   3   0   34.50    3.20
   6  -3   0  138.69    7.30
   6  -3   0  138.79    7.70
   6  -3   0  148.69    7.10
   6  -3   0  143.79    7.70
   6  -3   0  142.89    7.80
   6  -3   0  138.79    8.20
   6  -3   0  144.19    7.70
   6  -3   0  144.39    7.20
  -6   3   0  149.09    7.20
  -6   3   0  144.69    7.60
  -6   3   0  151.58    8.10
  -6   3   0  141.29    7.60
  -6   3   0  143.39    8.70
  -6   3   0  147.09    7.60
  -6   3   0  147.49    8.00
   5  -3   0   44.10    3.20
   5  -3   0   42.80    3.10
   5  -3   0   49.30    2.80
   5  -3   0   47.10    3.20
   5  -3   0   43.40    3.50
   5  -3   0   48.60    3.10
   5  -3   0   49.20    2.70
   5  -3   0   42.70    2.70
  -5   3   0   49.60    3.40
  -5   3   0   48.30    3.10
  -5   3   0   42.10    3.00
  -5   3   0   42.50    3.30
  -5   3   0   51.09    3.50
  -5   3   0   47.00    3.10
  -5   3   0   47.30    2.70
   4  -3   0  166.48    8.50
   4  -3   0  167.78    8.40
   4  -3   0  167.18    8.20
   4  -3   0  168.28    8.10
   4  -3   0  169.88    8.50
   4  -3   0  177.88    8.10
   4  -3   0  156.48    8.70
   4  -3   0  167.28    8.50
  -4   3   0  170.48    8.60
  -4   3   0  167.28    8.40
  -4   3   0  176.88    8.70
  -4   3   0  169.08    8.60
  -4   3   0  179.98    8.70
  -4   3   0  167.08    8.30
  -4   3   0  178.48    8.40
  -4   3   0  168.08    8.10
   3  -3   0    3.20    0.90
   3  -3   0    2.20    0.80
   3  -3   0    3.60    0.70
   3  -3   0    3.10    0.80
   3  -3   0    3.20    0.60
   3  -3   0    2.10    0.60
   3  -3   0    4.10    0.70
   3  -3   0    2.20    0.80
   3  -3   0    3.50    0.90
  -3   3   0    3.10    0.80
  -3   3   0    2.80    0.90
  -3   3   0    2.60    0.90
  -3   3   0    3.20    0.90
  -3   3   0    2.60    0.70
  -3   3   0    3.10    0.70
  -3   3   0    4.20    0.90
   2  -3   0   36.20    2.00
   2  -3   0   33.50    2.10
   2  -3   0   35.40    2.20
   2  -3   0   34.40    2.20
   2  -3   0   39.30    2.00
   2  -3   0   36.80    2.20
   2  -3   0   37.00    2.20
   2  -3   0   36.10    2.20
   2  -3   0   33.70    2.10
  -2   3   0   33.60    1.90
  -2   3   0   34.00    2.30
  -2   3   0   36.00    2.30
  -2   3   0   32.60    2.10
  -2   3   0   36.30    2.30
  -2   3   0   33.30    2.20
  -2   3   0   39.30    2.10
   1  -3   0  301.87   14.10
   1  -3   0  305.37   13.90
   1  -3   0  285.87   14.00
   1  -3   0  315.07   13.90
   1  -3   0  307.57   13.90
   1  -3   0  301.37   14.10
   1  -3   0  298.27   13.90
  -1   3   0  306.07   14.00
  -1   3   0  293.27   14.00
  -1   3   0  308.57   14.00
  -1   3   0  313.17   14.00
  -1   3   0  303.77   13.90
  -1   3   0  305.67   13.90
  -1   3   0  314.67   14.10
  -1   3   0  314.57   13.90
   0  -3   0   83.79    4.10
   0  -3   0   83.09    4.40
   0  -3   0   78.99    4.20
   0  -3   0   85.29    4.10
   0  -3   0   87.59    4.10
   0  -3   0   82.99    4.20
   0  -3   0   88.39    4.20
   0   3   0   86.19    4.20
   0   3   0   83.29    4.10
   0   3   0   82.09    4.20
   0   3   0   80.49    4.20
   0   3   0   83.19    4.20
   0   3   0   83.19    4.40
   0   3   0   86.79    4.20
  -1  -3   0  131.19    6.00
  -1  -3   0  123.69    6.10
  -1  -3   0  127.99    6.50
  -1  -3   0  120.09    6.00
  -1  -3   0  127.79    6.00
  -1  -3   0  125.69    6.10
  -1  -3   0  126.59    6.00
   1   3   0  121.49    6.10
   1   3   0  124.29    6.00
   1   3   0  124.39    6.00
   1   3   0  137.79    6.20
   1   3   0  121.39    6.10
   1   3   0  133.19    6.50
   1   3   0  130.49    6.10
   1   3   0  123.49    6.00
  -2  -3   0  254.97   13.40
  -2  -3   0  270.67   13.00
  -2  -3   0  278.07   12.90
  -2  -3   0  277.47   12.90
  -2  -3   0  277.97   13.20
  -2  -3   0  279.97   13.00
  -2  -3   0  287.57   12.80
  -2  -3   0  277.77   13.00
   2   3   0  290.37   13.60
   2   3   0  298.87   13.00
   2   3   0  292.27   13.00
   2   3   0  289.57   13.20
   2   3   0  277.07   12.80
   2   3   0  285.07   13.00
  -3  -3   0  275.27   13.70
  -3  -3   0  280.07   13.00
  -3  -3   0  287.57   13.20
  -3  -3   0  286.97   13.30
  -3  -3   0  252.17   13.80
  -3  -3   0  282.27   13.20
  -3  -3   0  285.77   13.30
   3   3   0  301.87   13.30
   3   3   0  299.37   13.30
   3   3   0  289.57   14.00
   3   3   0  286.47   13.70
   3   3   0  283.77   13.00
   3   3   0  288.77   13.30
  -4  -3   0   38.70    2.20
  -4  -3   0   36.30    2.90
  -4  -3   0   38.30    2.50
  -4  -3   0   36.10    2.50
  -4  -3   0   31.50    2.90
  -4  -3   0   38.10    2.50
   4   3   0   39.10    2.70
   4   3   0   34.90    3.10
   4   3   0   43.10    2.60
   4   3   0   39.70    2.60
   4   3   0   39.40    3.10
   4   3   0   38.80    2.50
  -5  -3   0  297.07   13.70
  -5  -3   0  312.17   14.20
  -5  -3   0  269.77   14.70
  -5  -3   0  305.97   14.20
  -5  -3   0  295.47   14.00
   5   3   0  317.07   14.20
   5   3   0  298.77   14.80
   5   3   0  315.97   15.00
   5   3   0  274.97   14.90
   5   3   0  279.97   14.00
  -6  -3   0    9.80    1.60
  -6  -3   0    6.50    1.80
  -6  -3   0   10.90    1.20
  -6  -3   0   10.50    1.60
   6   3   0   10.60    2.30
   6   3   0   10.90    2.40
   6   3   0   11.20    1.80
   6   3   0   12.20    2.00
   6   3   0   12.60    1.90
   6   3   0   11.60    1.70
   6   3   0   12.50    1.50
  -7  -3   0   98.59    5.60
  -7  -3   0   98.69    5.00
  -7  -3   0   90.89    4.80
   7   3   0   87.29    5.90
   7   3   0   90.79    5.10
   7   3   0  101.59    6.80
   7   3   0   99.69    5.70
  -8  -3   0   56.99    4.10
  -8  -3   0   58.49    3.40
  -8  -3   0   60.89    3.50
   8   3   0   64.99    5.40
   8   3   0   53.89    3.70
   8   3   0   73.49    4.70
   8   3   0   67.39    5.60
  -9  -3   0   31.80    3.00
  -9  -3   0   32.80    2.30
  -9  -3   0   25.30    2.00
   9   3   0   25.50    3.20
   9   3   0   27.30    4.10
   9   3   0   36.00    4.90
   9   3   0   29.80    2.50
 -10  -3   0    6.10    1.10
 -10  -3   0    7.40    1.90
 -10  -3   0    9.70    2.20
 -10  -3   0    5.60    1.10
  10   3   0    4.40    2.00
  10   3   0    6.90    2.80
  10   3   0    9.80    1.70
  10   3   0    6.00    2.60
 -11  -3   0    0.90    1.40
 -11  -3   0    1.10    0.90
  11   3   0    3.90    2.00
  11   3   0    2.50    1.20
  11   3   0    3.70    2.30
  11   3   0    4.70    2.60
  11  -4   0   -0.10    0.80
  11  -4   0    4.30    2.40
  11  -4   0    3.10    1.80
  11  -4   0    0.10    1.70
 -11   4   0    1.60    1.90
 -11   4   0    2.60    1.90
 -11   4   0    0.70    1.40
  10  -4   0    1.70    1.40
  10  -4   0    2.70    1.80
  10  -4   0    4.50    1.80
  10  -4   0    4.80    2.20
 -10   4   0    3.30    2.00
 -10   4   0    0.50    1.30
 -10   4   0    4.30    2.10
   9  -4   0   11.10    2.30
   9  -4   0   13.10    2.70
   9  -4   0   21.00    1.90
   9  -4   0   13.70    1.80
   9  -4   0   16.30    3.20
   9  -4   0   14.90    2.10
  -9   4   0   17.70    2.50
  -9   4   0   13.10    2.70
  -9   4   0   17.20    3.10
   8  -4   0   20.60    2.00
   8  -4   0   19.90    3.20
   8  -4   0   18.30    1.80
   8  -4   0   23.50    2.00
   8  -4   0   19.00    2.80
  -8   4   0   20.70    3.00
  -8   4   0   17.10    2.90
  -8   4   0   18.90    3.00
  -8   4   0   18.80    1.90
   7  -4   0    1.60    0.70
   7  -4   0   -0.10    1.40
   7  -4   0    0.80    1.10
   7  -4   0    0.50    0.70
   7  -4   0    0.80    0.80
  -7   4   0    1.80    0.80
  -7   4   0    0.30    1.30
  -7   4   0    1.70    1.20
  -7   4   0    1.30    1.50
  -7   4   0    2.00    1.60
   6  -4   0    8.50    1.70
   6  -4   0    9.20    2.10
   6  -4   0    7.00    1.70
   6  -4   0    9.30    1.30
   6  -4   0    7.70    1.80
   6  -4   0   13.00    1.60
  -6   4   0    9.30    1.60
  -6   4   0    8.90    1.30
  -6   4   0   11.20    1.80
  -6   4   0   11.00    2.30
  -6   4   0    8.90    2.00
   5  -4   0  229.48   11.20
   5  -4   0  240.48   11.80
   5  -4   0  232.68   12.20
   5  -4   0  258.17   11.60
   5  -4   0  249.18   11.40
   5  -4   0  234.88   12.30
  -5   4   0  244.58   12.10
  -5   4   0  236.48   11.40
  -5   4   0  240.58   11.80
  -5   4   0  234.48   11.70
  -5   4   0  244.58   12.10
  -5   4   0  244.18   11.80
  -5   4   0  239.38   12.00
  -5   4   0  240.98   12.20
   4  -4   0  237.98   11.20
   4  -4   0  234.38   11.10
   4  -4   0  233.68   11.50
   4  -4   0  245.18   10.90
   4  -4   0  234.78   11.50
   4  -4   0  236.88   11.30
   4  -4   0  220.28   11.60
   4  -4   0  237.78   11.40
   4  -4   0  232.88   11.50
  -4   4   0  243.28   11.80
  -4   4   0  238.28   11.60
  -4   4   0  236.28   11.40
  -4   4   0  243.98   11.20
  -4   4   0  237.28   11.60
  -4   4   0  239.18   11.70
   3  -4   0   68.19    3.90
   3  -4   0   65.99    3.80
   3  -4   0   65.69    3.90
   3  -4   0   63.79    3.80
   3  -4   0   67.69    3.60
   3  -4   0   71.89    3.90
   3  -4   0   67.19    3.70
   3  -4   0   64.99    3.80
   3  -4   0   72.29    3.60
  -3   4   0   67.39    4.00
  -3   4   0   64.19    3.70
  -3   4   0   64.79    3.60
  -3   4   0   67.39    3.70
  -3   4   0   67.49    4.00
  -3   4   0   71.89    4.10
  -3   4   0   69.69    3.90
   2  -4   0    0.70    0.60
   2  -4   0    1.10    0.60
   2  -4   0    1.00    0.60
   2  -4   0    0.20    0.50
   2  -4   0    1.20    0.70
   2  -4   0    0.60    0.60
   2  -4   0    1.80    0.70
   2  -4   0    1.00    0.70
  -2   4   0    1.90    0.80
  -2   4   0    0.10    0.50
  -2   4   0    1.00    0.80
  -2   4   0    1.40    0.80
  -2   4   0    1.40    0.60
  -2   4   0    1.00    0.70
   1  -4   0    0.40    0.50
   1  -4   0    0.50    0.50
   1  -4   0    0.50    0.50
   1  -4   0   -0.20    0.40
   1  -4   0    0.50    0.50
   1  -4   0    0.20    0.40
   1  -4   0    0.90    0.50
  -1   4   0    0.10    0.60
  -1   4   0    0.70    0.60
  -1   4   0    0.70    0.50
  -1   4   0    0.70    0.50
  -1   4   0    0.60    0.60
  -1   4   0    0.60    0.70
   0  -4   0  464.65   21.30
   0  -4   0  498.05   21.40
   0  -4   0  445.06   21.20
   0  -4   0  465.05   21.10
   0  -4   0  455.35   21.10
   0  -4   0  471.05   21.50
   0  -4   0  457.65   21.10
   0   4   0  466.35   21.30
   0   4   0  460.05   21.10
   0   4   0  471.05   20.70
   0   4   0  451.85   21.10
   0   4   0  463.05   21.10
   0   4   0  469.35   21.20
   0   4   0  486.25   21.50
  -1  -4   0   94.29    4.70
  -1  -4   0   96.89    4.60
  -1  -4   0   89.89    4.60
  -1  -4   0   87.29    5.00
  -1  -4   0   88.69    4.50
  -1  -4   0   90.29    4.50
  -1  -4   0   87.69    4.70
  -1  -4   0   87.99    4.60
   1   4   0   85.29    4.50
   1   4   0   88.29    4.60
   1   4   0   92.49    4.70
   1   4   0   93.79    5.10
   1   4   0   91.69    4.60
   1   4   0   85.79    4.70
   1   4   0   95.39    4.60
  -2  -4   0   46.80    2.90
  -2  -4   0   50.69    2.30
  -2  -4   0   52.39    2.80
  -2  -4   0   49.00    2.80
  -2  -4   0   48.70    2.90
  -2  -4   0   54.19    2.90
  -2  -4   0   51.19    3.20
  -2  -4   0   47.10    3.40
   2   4   0   53.79    3.00
   2   4   0   47.70    2.80
   2   4   0   56.09    3.20
   2   4   0   50.59    3.10
   2   4   0   54.19    3.00
   2   4   0   50.29    2.90
   2   4   0   52.89    3.50
   2   4   0   50.49    3.00
  -3  -4   0  295.67   14.00
  -3  -4   0  305.47   14.20
  -3  -4   0  304.57   14.10
  -3  -4   0  300.07   14.60
  -3  -4   0  266.47   14.70
  -3  -4   0  297.67   14.20
  -3  -4   0  294.17   14.10
  -3  -4   0  292.87   13.90
   3   4   0  317.17   15.00
   3   4   0  318.77   14.20
   3   4   0  311.77   14.20
   3   4   0  319.67   14.60
   3   4   0  306.77   13.90
  -4  -4   0  284.27   12.70
  -4  -4   0  271.97   13.00
  -4  -4   0  249.08   13.50
  -4  -4   0  275.57   13.10
  -4  -4   0  272.87   12.90
  -4  -4   0  270.07   13.10
  -4  -4   0  281.27   13.00
   4   4   0  276.57   13.10
   4   4   0  250.07   12.60
   4   4   0  269.47   13.90
   4   4   0  275.37   13.00
   4   4   0  290.97   13.10
   4   4   0  289.37   13.70
   4   4   0  276.37   13.20
  -5  -4   0  194.18    9.60
  -5  -4   0  201.48    9.20
  -5  -4   0  175.68    9.40
  -5  -4   0  195.88    9.60
  -5  -4   0  202.48    9.70
   5   4   0  176.68    9.70
   5   4   0  183.08    9.70
   5   4   0  202.48   10.40
   5   4   0  200.68    9.70
   5   4   0  193.88   10.60
  -6  -4   0    1.60    1.10
  -6  -4   0    2.00    0.70
  -6  -4   0    0.80    1.00
  -6  -4   0    2.60    0.90
   6   4   0    2.10    1.00
   6   4   0    1.40    1.40
   6   4   0    3.40    1.60
   6   4   0    2.20    1.20
  -7  -4   0    7.40    1.70
  -7  -4   0    8.00    1.20
  -7  -4   0    8.70    1.80
   7   4   0   10.30    1.90
   7   4   0    8.30    1.50
   7   4   0    7.10    2.20
   7   4   0    7.20    2.10
  -8  -4   0   20.50    1.80
  -8  -4   0   18.70    1.70
  -8  -4   0   21.40    2.70
  -8  -4   0   23.20    2.70
   8   4   0   21.40    3.70
   8   4   0   16.70    2.10
   8   4   0   20.50    2.70
   8   4   0   19.00    3.50
  -9  -4   0   18.20    1.70
  -9  -4   0   17.20    1.90
  -9  -4   0   22.20    3.00
  -9  -4   0   21.30    2.80
   9   4   0   18.80    2.90
   9   4   0   16.80    3.50
   9   4   0   24.10    4.00
   9   4   0   18.40    2.20
 -10  -4   0    5.70    1.10
 -10  -4   0    4.90    1.90
 -10  -4   0    6.10    2.00
  10   4   0    7.10    2.20
  10   4   0    4.70    1.50
  10   4   0    8.90    2.80
  10   4   0    6.20    2.60
 -11  -4   0    2.20    1.80
 -11  -4   0    2.70    1.90
 -11  -4   0    0.30    1.60
 -11  -4   0    0.80    0.80
 -11  -4   0    1.70    1.80
  11   4   0    4.40    2.60
  11   4   0    2.10    1.30
  11   4   0   -0.80    1.90
  11   4   0    1.20    1.70
  10  -5   0    0.10    1.40
  10  -5   0    1.30    0.90
  10  -5   0    0.20    1.90
  10  -5   0    4.90    1.90
 -10   5   0   -1.10    1.20
 -10   5   0    0.00    2.00
 -10   5   0   -0.50    1.80
   9  -5   0   -0.10    1.50
   9  -5   0   -0.40    0.80
   9  -5   0    1.10    1.60
   9  -5   0    0.30    0.80
   9  -5   0    1.80    0.90
  -9   5   0    1.30    1.70
  -9   5   0    0.40    1.60
  -9   5   0   -1.00    1.20
   8  -5   0    1.90    1.00
   8  -5   0    1.30    0.90
   8  -5   0   -1.00    1.30
   8  -5   0    1.00    1.50
   8  -5   0    0.00    0.70
  -8   5   0    1.50    1.50
  -8   5   0   -0.50    1.60
  -8   5   0   -1.60    1.00
   7  -5   0   22.90    2.80
   7  -5   0   22.90    3.30
   7  -5   0   20.10    1.90
   7  -5   0   21.80    2.30
  -7   5   0   21.90    2.50
  -7   5   0   21.30    3.10
  -7   5   0   26.00    3.40
  -7   5   0   25.40    2.80
   6  -5   0   25.80    2.60
   6  -5   0   30.10    3.00
   6  -5   0   28.40    1.90
   6  -5   0   23.80    2.00
   6  -5   0   23.20    2.20
  -6   5   0   27.20    2.10
  -6   5   0   28.20    3.00
  -6   5   0   27.90    2.60
  -6   5   0   20.90    3.00
  -6   5   0   25.10    3.10
   5  -5   0   87.19    5.20
   5  -5   0   78.99    5.00
   5  -5   0   89.09    4.90
   5  -5   0   85.79    5.10
   5  -5   0   84.59    4.60
   5  -5   0   86.29    5.10
   5  -5   0   80.59    5.20
   5  -5   0   83.09    5.00
  -5   5   0   92.79    5.40
  -5   5   0   85.09    5.40
  -5   5   0   85.39    5.10
  -5   5   0   84.59    5.00
  -5   5   0   88.19    5.40
   4  -5   0   19.50    1.90
   4  -5   0   20.70    1.70
   4  -5   0   18.00    1.90
   4  -5   0   18.50    1.80
   4  -5   0   17.20    1.80
   4  -5   0   16.60    1.70
   4  -5   0   17.70    2.00
  -4   5   0   15.60    1.50
  -4   5   0   17.80    2.00
  -4   5   0   19.30    2.30
  -4   5   0   19.80    2.40
  -4   5   0   17.70    1.80
   3  -5   0  204.18    9.80
   3  -5   0  191.08    9.80
   3  -5   0  204.08    9.60
   3  -5   0  211.58   10.00
   3  -5   0  194.38    9.90
   3  -5   0  196.28    9.90
   3  -5   0  204.18    9.80
   3  -5   0  198.68    9.80
  -3   5   0  206.98   10.00
  -3   5   0  206.48   10.00
  -3   5   0  197.98   10.00
  -3   5   0  202.18    9.80
  -3   5   0  192.28    9.40
  -3   5   0  204.68    9.70
  -3   5   0  198.88   10.00
   2  -5   0   59.89    3.50
   2  -5   0   58.19    3.30
   2  -5   0   59.39    3.40
   2  -5   0   63.79    3.50
   2  -5   0   60.79    3.50
   2  -5   0   61.59    3.70
   2  -5   0   57.69    3.50
  -2   5   0   55.79    3.40
  -2   5   0   64.79    3.70
  -2   5   0   56.09    3.50
  -2   5   0   61.89    3.70
  -2   5   0   59.09    3.60
  -2   5   0   59.39    3.20
   1  -5   0  272.77   13.40
   1  -5   0  276.17   13.50
   1  -5   0  284.17   13.30
   1  -5   0  278.97   13.20
   1  -5   0  287.37   13.20
   1  -5   0  276.97   13.40
   1  -5   0  270.67   13.20
  -1   5   0  270.17   13.30
  -1   5   0  283.67   13.40
  -1   5   0  293.77   13.60
  -1   5   0  292.97   13.30
  -1   5   0  295.87   13.40
  -1   5   0  290.07   13.20
   0  -5   0   30.40    2.10
   0  -5   0   28.50    2.00
   0  -5   0   32.10    2.10
   0  -5   0   30.80    2.20
   0  -5   0   31.00    2.10
   0  -5   0   28.90    2.40
   0  -5   0   32.70    2.00
   0  -5   0   27.70    2.20
   0   5   0   33.60    2.30
   0   5   0   33.10    2.50
   0   5   0   30.60    2.00
   0   5   0   30.50    1.60
   0   5   0   32.30    2.10
   0   5   0   33.20    2.20
   0   5   0   32.80    2.20
  -1  -5   0  279.17   12.80
  -1  -5   0  291.07   13.00
  -1  -5   0  264.47   12.80
  -1  -5   0  255.87   13.40
  -1  -5   0  265.27   12.80
  -1  -5   0  275.97   12.90
  -1  -5   0  269.37   13.00
  -1  -5   0  265.67   12.90
   1   5   0  276.57   13.00
   1   5   0  285.27   13.10
   1   5   0  279.77   12.90
   1   5   0  268.57   12.70
   1   5   0  291.07   13.50
   1   5   0  276.97   12.90
   1   5   0  281.37   12.90
  -2  -5   0  355.66   17.10
  -2  -5   0  362.86   17.30
  -2  -5   0  376.06   17.20
  -2  -5   0  364.36   17.10
  -2  -5   0  363.16   17.40
  -2  -5   0  349.27   17.90
  -2  -5   0  372.26   17.20
   2   5   0  376.36   17.30
   2   5   0  373.06   17.10
   2   5   0  417.56   18.20
   2   5   0  370.26   17.30
   2   5   0  380.16   17.50
   2   5   0  370.96   17.10
   2   5   0  386.36   17.30
  -3  -5   0  172.98    9.40
  -3  -5   0  195.58    9.10
  -3  -5   0  179.38    8.30
  -3  -5   0  177.78    9.00
  -3  -5   0  184.58    8.90
  -3  -5   0  160.78    9.70
  -3  -5   0  180.58    9.10
  -3  -5   0  188.18    9.00
   3   5   0  199.88   10.10
   3   5   0  201.08    9.50
   3   5   0  183.68    9.10
   3   5   0  175.18    8.80
   3   5   0  201.08    9.20
   3   5   0  187.28    9.20
   3   5   0  199.28    9.40
  -4  -5   0   12.90    1.40
  -4  -5   0   10.10    1.40
  -4  -5   0   15.10    1.60
  -4  -5   0   10.20    0.80
  -4  -5   0   14.90    1.80
  -4  -5   0   12.40    2.00
  -4  -5   0   11.50    1.50
  -4  -5   0    9.20    2.00
  -4  -5   0   12.20    1.90
   4   5   0    9.40    1.50
   4   5   0    9.90    1.70
   4   5   0    9.10    2.10
   4   5   0   11.30    1.30
   4   5   0   11.60    1.60
   4   5   0   12.40    2.00
  -5  -5   0   33.80    2.30
  -5  -5   0   35.80    2.70
  -5  -5   0   34.50    2.60
  -5  -5   0   28.50    3.10
  -5  -5   0   28.70    2.60
  -5  -5   0   32.70    3.10
  -5  -5   0   37.40    2.90
   5   5   0   38.20    3.30
   5   5   0   35.40    2.80
   5   5   0   37.20    3.70
   5   5   0   33.70    2.60
   5   5   0   32.00    3.00
   5   5   0   37.90    2.80
  -6  -5   0    6.80    1.70
  -6  -5   0   10.30    1.80
  -6  -5   0    9.00    1.60
  -6  -5   0    6.60    1.90
  -6  -5   0    5.90    1.30
  -6  -5   0    6.70    1.10
   6   5   0    8.80    2.20
   6   5   0    9.90    2.50
   6   5   0    9.90    1.80
  -7  -5   0    0.30    1.10
  -7  -5   0   -0.50    1.00
  -7  -5   0    0.40    0.70
  -7  -5   0    1.30    1.20
   7   5   0    1.30    1.30
   7   5   0    2.20    1.80
   7   5   0    1.10    1.80
  -8  -5   0    3.50    1.50
  -8  -5   0    8.10    2.00
  -8  -5   0    6.70    1.70
  -8  -5   0    6.60    1.10
  -8  -5   0    4.90    1.50
   8   5   0    4.70    2.00
   8   5   0    4.90    2.30
   8   5   0    7.60    1.60
   8   5   0    6.70    1.80
  -9  -5   0    0.10    1.30
  -9  -5   0   -0.40    0.70
  -9  -5   0    0.40    1.30
  -9  -5   0   -0.70    0.80
  -9  -5   0   -1.90    1.30
  -9  -5   0   -1.50    1.20
   9   5   0    0.10    1.50
   9   5   0    1.00    1.80
   9   5   0    0.60    1.20
   9   5   0    0.50    1.90
 -10  -5   0    0.20    1.50
 -10  -5   0   -0.40    1.50
 -10  -5   0   -0.20    0.70
 -10  -5   0   -2.10    1.30
 -10  -5   0   -0.30    1.60
  10   5   0    1.60    1.80
  10   5   0   -0.40    1.00
  10   5   0   -0.40    2.10
  10   5   0    2.30    2.20
  10  -6   0   21.00    3.60
  10  -6   0   16.90    3.30
  10  -6   0   13.20    2.10
 -10   6   0   17.80    3.50
 -10   6   0   13.90    2.50
   9  -6   0    2.50    1.80
   9  -6   0    2.10    1.60
   9  -6   0    2.30    1.20
  -9   6   0    2.20    2.00
  -9   6   0    3.50    2.10
  -9   6   0    1.90    1.50
   8  -6   0   36.10    3.00
   8  -6   0   36.80    3.90
   8  -6   0   36.40    3.60
  -8   6   0   36.60    3.90
  -8   6   0   32.20    3.20
  -8   6   0   31.70    4.10
   7  -6   0   22.20    3.10
   7  -6   0   21.80    2.90
   7  -6   0   17.10    2.60
   7  -6   0   19.50    2.30
  -7   6   0   18.60    2.90
  -7   6   0   16.40    2.90
  -7   6   0   17.50    2.90
  -7   6   0   18.40    2.60
   6  -6   0   33.80    3.10
   6  -6   0   32.20    3.20
   6  -6   0   30.70    3.00
  -6   6   0   34.80    3.30
  -6   6   0   37.60    3.60
  -6   6   0   38.50    3.10
  -6   6   0   31.10    3.60
   5  -6   0   94.69    6.00
   5  -6   0   99.69    5.90
   5  -6   0  106.89    5.70
   5  -6   0  106.59    5.80
   5  -6   0  105.29    6.00
  -5   6   0  105.29    6.80
  -5   6   0  109.09    6.40
  -5   6   0  100.99    5.70
  -5   6   0  106.89    6.40
   4  -6   0  172.58    9.40
   4  -6   0  178.68    9.40
   4  -6   0  203.38    9.50
   4  -6   0  187.58    9.10
   4  -6   0  177.28    9.40
   4  -6   0  183.88    9.30
   4  -6   0  190.48    9.60
   4  -6   0  179.28    9.50
  -4   6   0  185.68    9.60
  -4   6   0  175.28    8.70
  -4   6   0  189.18    9.80
  -4   6   0  190.68    9.30
  -4   6   0  181.78    9.40
  -4   6   0  199.88    9.70
  -4   6   0  193.08    9.80
   3  -6   0   53.39    3.50
   3  -6   0   61.09    3.80
   3  -6   0   58.69    3.40
   3  -6   0   60.69    3.70
   3  -6   0   57.79    3.60
   3  -6   0   60.59    3.80
   3  -6   0   56.89    3.60
  -3   6   0   56.09    3.70
  -3   6   0   57.49    3.20
  -3   6   0   56.69    3.90
  -3   6   0   60.49    3.90
  -3   6   0   56.89    3.60
  -3   6   0   64.19    4.00
   2  -6   0   24.80    1.90
   2  -6   0   25.20    1.80
   2  -6   0   22.40    2.10
   2  -6   0   23.70    2.00
   2  -6   0   22.90    1.90
   2  -6   0   23.40    2.10
   2  -6   0   21.80    2.00
  -2   6   0   23.90    2.30
  -2   6   0   22.90    1.90
  -2   6   0   20.00    2.00
  -2   6   0   23.60    2.10
  -2   6   0   23.70    1.70
  -2   6   0   22.00    2.00
   1  -6   0  398.96   19.50
   1  -6   0  412.26   19.90
   1  -6   0  423.36   20.10
   1  -6   0  420.86   19.60
   1  -6   0  410.46   19.80
   1  -6   0  427.56   19.60
  -1   6   0  445.66   19.90
  -1   6   0  422.76   19.80
  -1   6   0  435.26   20.10
  -1   6   0  417.76   19.60
  -1   6   0  446.56   19.80
  -1   6   0  427.56   19.80
   0  -6   0   18.70    1.70
   0  -6   0   17.90    1.90
   0  -6   0   18.10    1.70
   0  -6   0   21.00    1.50
   0  -6   0   17.30    1.70
   0  -6   0   18.40    1.60
   0  -6   0   17.80    2.00
   0  -6   0   16.10    1.70
   0   6   0   21.70    1.80
   0   6   0   18.50    2.10
   0   6   0   19.50    1.70
   0   6   0   19.10    1.60
   0   6   0   18.40    1.90
   0   6   0   18.70    1.80
  -1  -6   0   33.90    2.40
  -1  -6   0   29.00    2.20
  -1  -6   0   33.20    2.30
  -1  -6   0   32.90    2.80
  -1  -6   0   28.10    2.20
  -1  -6   0   27.90    2.10
  -1  -6   0   30.80    2.20
  -1  -6   0   32.70    2.30
   1   6   0   29.30    2.10
   1   6   0   30.00    2.30
   1   6   0   29.70    2.20
   1   6   0   30.70    2.50
   1   6   0   29.90    2.20
   1   6   0   36.50    2.30
   1   6   0   33.10    2.90
  -2  -6   0   18.80    1.70
  -2  -6   0   21.60    1.80
  -2  -6   0   21.80    1.90
  -2  -6   0   20.70    1.90
  -2  -6   0   17.60    2.20
  -2  -6   0   21.00    1.80
  -2  -6   0   21.90    1.90
   2   6   0   20.80    1.90
   2   6   0   22.60    1.80
   2   6   0   18.20    1.60
   2   6   0   20.60    2.00
   2   6   0   22.90    2.60
   2   6   0   21.90    1.80
   2   6   0   22.90    1.70
  -3  -6   0   88.39    4.80
  -3  -6   0   88.79    4.90
  -3  -6   0   80.69    5.10
  -3  -6   0   82.49    4.60
  -3  -6   0   83.09    4.60
  -3  -6   0   89.49    4.70
  -3  -6   0   76.59    5.50
   3   6   0   87.39    4.90
   3   6   0   77.49    4.70
   3   6   0   95.89    5.90
   3   6   0   86.49    5.10
   3   6   0   96.69    5.00
   3   6   0   81.29    4.50
  -4  -6   0   64.99    4.10
  -4  -6   0   70.89    4.10
  -4  -6   0   68.99    4.30
  -4  -6   0   74.59    4.30
  -4  -6   0   73.19    4.10
  -4  -6   0   59.79    5.20
  -4  -6   0   60.59    4.60
   4   6   0   73.49    4.30
   4   6   0   78.19    4.80
   4   6   0   67.39    3.90
   4   6   0   76.49    5.30
   4   6   0   75.69    4.40
   4   6   0   73.99    4.60
  -5  -6   0   22.00    2.50
  -5  -6   0   19.40    2.40
  -5  -6   0   20.30    1.80
  -5  -6   0   20.70    2.90
  -5  -6   0   19.10    2.00
  -5  -6   0   16.90    1.80
   5   6   0   22.60    3.30
   5   6   0   15.70    1.50
   5   6   0   22.80    3.00
   5   6   0   18.70    1.40
   5   6   0   21.30    2.60
  -6  -6   0    8.20    1.30
  -6  -6   0    9.90    1.70
  -6  -6   0    7.90    1.90
  -6  -6   0    7.70    1.70
  -6  -6   0    9.40    1.80
   6   6   0   10.10    2.30
   6   6   0    9.50    1.00
   6   6   0   11.80    2.50
   6   6   0   12.80    2.10
  -7  -6   0    2.50    0.90
  -7  -6   0    1.50    1.50
  -7  -6   0    1.50    1.40
  -7  -6   0    0.10    1.20
  -7  -6   0    1.50    1.20
   7   6   0    3.60    1.90
   7   6   0    1.90    1.90
   7   6   0    3.50    1.50
  -8  -6   0   26.60    3.40
  -8  -6   0   28.50    3.00
  -8  -6   0   31.30    3.30
  -8  -6   0   32.90    2.40
  -8  -6   0   23.80    3.10
   8   6   0   37.80    4.60
   8   6   0   27.70    2.80
   8   6   0   33.40    3.40
   8   6   0   38.40    4.40
  -9  -6   0   10.50    2.40
  -9  -6   0    7.30    1.30
  -9  -6   0    6.20    2.00
  -9  -6   0    9.10    2.40
  -9  -6   0    7.90    2.10
   9   6   0    8.10    2.80
   9   6   0    6.80    2.20
   9   6   0   10.00    1.90
   9   6   0    8.00    2.90
 -10  -6   0    3.30    1.80
 -10  -6   0    2.00    1.80
 -10  -6   0    2.70    1.00
 -10  -6   0    4.00    1.60
 -10  -6   0    2.60    1.70
  10   6   0    5.30    1.30
  10   6   0    4.80    1.60
  10   6   0    2.90    2.50
  10   6   0    2.20    2.80
  10   6   0    2.40    2.20
  10  -7   0    7.50    2.50
 -10   7   0    5.40    2.50
   9  -7   0   15.40    2.80
   9  -7   0   17.00    3.10
   9  -7   0   15.40    2.20
  -9   7   0   16.10    2.50
  -9   7   0   16.00    3.20
  -9   7   0   19.00    3.30
   8  -7   0   10.80    2.00
   8  -7   0   15.50    2.80
   8  -7   0    9.50    2.40
  -8   7   0   13.40    2.40
  -8   7   0   12.30    2.90
  -8   7   0   11.10    2.80
   7  -7   0   39.70    3.20
   7  -7   0   35.00    3.40
   7  -7   0   27.30    3.40
   7  -7   0   35.60    3.50
  -7   7   0   35.30    3.40
  -7   7   0   39.00    4.00
  -7   7   0   36.90    3.80
  -7   7   0   42.40    4.10
   6  -7   0   72.79    5.00
   6  -7   0   85.89    5.30
   6  -7   0   78.49    4.90
   6  -7   0   69.79    5.00
  -6   7   0   80.69    5.50
  -6   7   0   83.99    5.70
  -6   7   0   70.89    5.50
   5  -7   0    7.00    1.50
   5  -7   0    6.70    1.60
   5  -7   0    7.60    1.70
  -5   7   0    7.00    1.90
  -5   7   0    5.90    1.70
  -5   7   0    5.70    1.80
   4  -7   0    3.50    1.20
   4  -7   0    2.60    1.30
   4  -7   0    3.00    1.20
   4  -7   0    2.00    1.10
   4  -7   0    1.70    1.20
  -4   7   0    3.50    1.50
  -4   7   0   -0.20    1.30
  -4   7   0    2.90    0.80
  -4   7   0    1.70    1.30
   3  -7   0   33.30    2.80
   3  -7   0   33.20    2.70
   3  -7   0   29.20    2.40
   3  -7   0   32.00    2.40
   3  -7   0   31.60    2.40
   3  -7   0   32.10    2.70
  -3   7   0   32.30    3.00
  -3   7   0   36.80    3.10
  -3   7   0   30.90    2.20
  -3   7   0   30.70    2.80
   2  -7   0   38.60    2.80
   2  -7   0   39.80    3.20
   2  -7   0   40.40    3.00
   2  -7   0   39.10    2.80
   2  -7   0   46.00    3.10
   2  -7   0   45.50    2.80
   2  -7   0   44.80    3.20
  -2   7   0   40.50    3.00
  -2   7   0   40.80    2.70
  -2   7   0   50.09    3.40
  -2   7   0   41.10    2.90
  -2   7   0   44.30    3.30
  -2   7   0   43.50    3.20
   1  -7   0  235.38   11.40
   1  -7   0  227.88   11.70
   1  -7   0  236.48   11.80
   1  -7   0  244.28   11.60
   1  -7   0  233.38   11.50
   1  -7   0  233.18   11.40
   1  -7   0  226.68   12.00
  -1   7   0  236.78   11.70
  -1   7   0  231.48   10.90
  -1   7   0  246.98   11.90
  -1   7   0  245.48   11.50
  -1   7   0  227.48   11.60
  -1   7   0  252.37   12.10
  -1   7   0  238.78   11.70
  -1   7   0  230.18   11.50
   0  -7   0  131.39    7.30
   0  -7   0  133.99    7.10
   0  -7   0  136.49    7.00
   0  -7   0  139.79    7.00
   0  -7   0  133.29    7.10
   0  -7   0  135.09    7.00
   0  -7   0  130.69    7.90
   0  -7   0  126.19    7.20
   0   7   0  154.48    7.90
   0   7   0  142.09    7.20
   0   7   0  140.09    7.40
   0   7   0  129.09    7.00
   0   7   0  143.49    7.00
   0   7   0  136.69    7.20
  -1  -7   0    0.80    0.90
  -1  -7   0    2.90    1.20
  -1  -7   0    1.80    0.80
  -1  -7   0    2.20    1.00
  -1  -7   0    2.20    1.10
  -1  -7   0    1.80    0.70
  -1  -7   0    2.00    0.90
  -1  -7   0    1.30    0.90
   1   7   0    4.00    1.10
   1   7   0    2.60    0.80
   1   7   0    1.70    0.90
   1   7   0    3.00    1.40
   1   7   0    2.30    0.80
   1   7   0    2.00    0.90
   1   7   0    1.80    1.00
  -2  -7   0   15.20    1.90
  -2  -7   0   15.50    1.90
  -2  -7   0   18.50    2.10
  -2  -7   0   15.30    1.80
  -2  -7   0   16.10    1.90
  -2  -7   0   13.40    1.60
  -2  -7   0   11.50    2.20
   2   7   0   12.60    2.40
   2   7   0   13.40    1.40
   2   7   0   15.70    1.80
   2   7   0   14.00    1.70
   2   7   0   15.80    1.90
   2   7   0   18.20    2.10
   2   7   0   13.30    2.00
  -3  -7   0    5.30    1.30
  -3  -7   0    2.60    1.00
  -3  -7   0    6.40    1.40
  -3  -7   0    3.90    1.20
  -3  -7   0    2.80    1.10
  -3  -7   0    4.60    1.00
   3   7   0    3.20    1.60
   3   7   0    3.10    1.20
   3   7   0    3.90    1.30
   3   7   0    2.90    0.80
  -4  -7   0    0.70    0.90
  -4  -7   0   -0.60    0.90
  -4  -7   0   -0.40    0.90
  -4  -7   0   -0.10    0.60
  -4  -7   0    0.70    0.90
  -4  -7   0   -0.30    0.80
   4   7   0    0.00    1.40
   4   7   0    0.90    0.70
  -5  -7   0    5.40    1.30
  -5  -7   0    8.30    1.50
  -5  -7   0    8.60    1.50
  -5  -7   0    8.90    1.60
  -5  -7   0    6.10    1.60
   5   7   0    6.40    1.80
   5   7   0    5.70    1.00
   5   7   0    5.40    2.00
   5   7   0    7.00    1.70
  -6  -7   0    0.30    1.20
  -6  -7   0    1.50    1.10
  -6  -7   0    2.10    1.30
  -6  -7   0    0.80    1.10
  -6  -7   0    1.70    0.60
   6   7   0    3.70    1.70
   6   7   0    0.70    1.30
   6   7   0    0.70    1.20
   6   7   0    1.00    1.80
  -7  -7   0    1.20    1.20
  -7  -7   0    1.00    0.60
  -7  -7   0    0.60    1.10
  -7  -7   0    1.10    1.40
  -7  -7   0    1.10    1.00
   7   7   0    2.40    1.80
   7   7   0    2.20    2.00
   7   7   0    1.20    0.40
   7   7   0    0.70    1.40
   7   7   0    1.90    1.40
  -8  -7   0    2.20    0.90
  -8  -7   0    3.80    1.60
  -8  -7   0    3.60    1.90
  -8  -7   0    2.00    1.70
  -8  -7   0    3.60    1.10
  -8  -7   0    6.60    1.90
   8   7   0    4.70    2.20
   8   7   0    4.80    2.60
   8   7   0    4.20    1.90
   8   7   0    3.90    0.80
   8   7   0    4.00    1.90
  -9  -7   0    5.40    1.90
  -9  -7   0    6.70    1.80
  -9  -7   0    2.40    2.00
  -9  -7   0    5.50    1.30
  -9  -7   0    4.00    2.00
  -9  -7   0    3.20    1.10
   9   7   0    3.70    1.60
   9   7   0    5.00    1.10
   9   7   0    4.50    2.00
   9   7   0    8.60    3.20
   9   7   0    5.60    2.50
   9   7   0    6.70    2.30
   9  -8   0    3.30    2.10
   9  -8   0    4.70    1.60
   9  -8   0    8.30    2.40
  -9   8   0    4.30    2.00
  -9   8   0    5.10    2.60
   8  -8   0    0.80    1.60
   8  -8   0    2.90    1.40
   8  -8   0    1.50    1.20
  -8   8   0    0.40    2.00
  -8   8   0    1.00    1.80
  -8   8   0    0.10    1.20
   7  -8   0   19.40    2.80
   7  -8   0   20.90    2.70
   7  -8   0   18.50    2.80
  -7   8   0   19.60    2.80
  -7   8   0   13.00    2.80
  -7   8   0   17.80    3.10
  -7   8   0   10.50    2.70
   6  -8   0    0.80    1.10
   6  -8   0    0.40    1.10
   6  -8   0   -0.50    1.30
  -6   8   0    2.30    1.90
  -6   8   0   -1.60    1.60
  -6   8   0    0.90    1.60
   5  -8   0    1.60    1.30
   5  -8   0    2.80    1.10
   5  -8   0    2.50    1.30
   5  -8   0    2.00    1.20
   5  -8   0    3.50    1.60
  -5   8   0    3.90    1.80
  -5   8   0    3.40    1.70
  -5   8   0    1.30    1.60
   4  -8   0    0.00    1.00
   4  -8   0   -0.80    0.70
   4  -8   0    1.00    1.10
   4  -8   0    0.40    1.10
   4  -8   0    1.10    1.00
  -4   8   0    0.00    0.60
  -4   8   0   -0.80    1.40
  -4   8   0    0.50    1.50
  -4   8   0    2.30    1.40
   3  -8   0    8.70    1.60
   3  -8   0   10.00    1.50
   3  -8   0    9.10    1.80
   3  -8   0    9.30    1.70
   3  -8   0    8.80    1.80
   3  -8   0    9.50    1.50
  -3   8   0   10.00    2.00
  -3   8   0    9.50    1.90
  -3   8   0    9.80    1.40
  -3   8   0    9.10    1.90
   2  -8   0   32.10    2.50
   2  -8   0   35.60    2.70
   2  -8   0   34.10    2.40
   2  -8   0   31.00    2.90
   2  -8   0   32.20    2.80
  -2   8   0   33.80    2.50
  -2   8   0   30.60    2.20
  -2   8   0   34.20    3.00
  -2   8   0   38.60    3.30
   1  -8   0   -0.20    0.60
   1  -8   0   -1.20    0.80
   1  -8   0    0.20    0.50
   1  -8   0    0.20    0.80
   1  -8   0    1.70    1.00
   1  -8   0   -0.20    0.90
  -1   8   0   -1.50    0.90
  -1   8   0   -0.30    0.90
  -1   8   0   -0.30    0.70
  -1   8   0   -0.10    1.10
  -1   8   0    0.70    1.20
  -1   8   0    0.00    0.40
   0  -8   0   51.59    3.80
   0  -8   0   51.99    3.50
   0  -8   0   49.10    3.40
   0  -8   0   49.40    3.20
   0  -8   0   51.99    4.10
   0   8   0   49.50    3.50
   0   8   0   56.19    3.70
   0   8   0   49.99    3.30
   0   8   0   60.49    4.30
  -1  -8   0    0.50    0.90
  -1  -8   0    2.10    1.10
  -1  -8   0    2.60    1.20
  -1  -8   0   -0.10    0.70
  -1  -8   0    1.80    1.20
   1   8   0    0.30    0.70
   1   8   0   -0.10    0.60
   1   8   0    0.30    1.30
   1   8   0    1.40    1.00
  -2  -8   0   13.60    2.20
  -2  -8   0   15.20    2.00
  -2  -8   0   16.40    2.00
  -2  -8   0   15.00    1.80
  -2  -8   0   12.40    1.90
  -2  -8   0   19.50    2.30
   2   8   0   14.20    1.50
   2   8   0   12.10    2.60
   2   8   0   14.90    2.10
   2   8   0   14.40    2.20
   2   8   0   14.00    1.80
  -3  -8   0   25.70    2.50
  -3  -8   0   25.20    2.50
  -3  -8   0   27.10    2.50
  -3  -8   0   25.20    2.20
  -3  -8   0   24.80    2.50
   3   8   0   28.90    2.80
   3   8   0   24.90    2.60
   3   8   0   30.20    3.80
   3   8   0   26.60    2.20
  -4  -8   0   39.50    2.90
  -4  -8   0   37.20    2.90
  -4  -8   0   40.80    3.20
  -4  -8   0   36.50    3.40
  -4  -8   0   39.40    3.10
  -4  -8   0   44.60    3.40
  -4  -8   0   37.30    3.10
   4   8   0   35.10    2.70
   4   8   0   46.20    4.40
   4   8   0   40.50    3.30
   4   8   0   40.00    3.50
  -5  -8   0   68.09    4.10
  -5  -8   0   57.79    3.90
  -5  -8   0   55.49    4.30
  -5  -8   0   61.69    4.20
   5   8   0   52.49    3.60
   5   8   0   68.99    5.70
   5   8   0   58.49    4.40
   5   8   0   63.49    4.60
  -6  -8   0    9.10    1.90
  -6  -8   0    5.70    1.40
  -6  -8   0   11.30    2.30
   6   8   0    6.40    1.80
   6   8   0    7.70    2.10
   6   8   0    4.80    2.30
  -7  -8   0    4.00    1.40
  -7  -8   0    5.20    1.30
  -7  -8   0    3.80    1.60
  -7  -8   0    3.30    0.60
  -7  -8   0    3.20    1.70
   7   8   0    8.10    2.00
   7   8   0    4.40    2.50
   7   8   0    4.30    1.90
   7   8   0    6.40    2.40
  -8  -8   0    3.40    1.60
  -8  -8   0    4.20    1.20
  -8  -8   0    2.90    0.70
  -8  -8   0    4.90    2.00
  -8  -8   0    6.10    1.60
   8   8   0    5.60    2.00
   8   8   0    4.10    2.30
   8   8   0    5.70    2.00
   8   8   0    9.20    2.90
  -9  -8   0    6.00    1.90
  -9  -8   0    9.70    2.20
  -9  -8   0    6.00    2.20
  -9  -8   0    5.10    1.00
  -9  -8   0    4.40    1.20
   9   8   0    7.70    1.90
   9   8   0    4.40    2.00
   9   8   0    4.20    0.70
   9   8   0    9.70    2.40
   9   8   0    5.00    2.80
   9   8   0   12.60    3.40
   8  -9   0   -2.30    1.40
   8  -9   0   -0.80    1.30
   8  -9   0   -0.60    1.20
  -8   9   0   -2.00    2.00
  -8   9   0    3.80    2.30
  -8   9   0   -2.70    1.30
   7  -9   0   -0.30    1.20
   7  -9   0    0.40    1.20
   7  -9   0    0.40    1.60
  -7   9   0    1.30    1.90
  -7   9   0    1.40    1.80
  -7   9   0   -0.10    1.40
  -7   9   0   -2.00    1.50
   6  -9   0   14.20    2.40
   6  -9   0   20.50    2.60
   6  -9   0   16.20    2.30
   6  -9   0   20.20    2.90
  -6   9   0   20.50    3.40
  -6   9   0   20.60    3.30
  -6   9   0   12.80    2.80
   5  -9   0   10.40    2.00
   5  -9   0   14.60    2.10
   5  -9   0   11.70    1.80
   5  -9   0   11.40    2.20
  -5   9   0   12.00    2.70
  -5   9   0   11.00    2.40
  -5   9   0    8.30    2.20
   4  -9   0    9.00    1.60
   4  -9   0   13.80    2.20
   4  -9   0   15.70    2.30
   4  -9   0   12.60    2.00
  -4   9   0   18.10    2.80
  -4   9   0   14.10    2.60
  -4   9   0   14.40    2.60
  -4   9   0   13.40    1.40
   3  -9   0   93.69    5.80
   3  -9   0  102.59    5.80
   3  -9   0   84.99    5.10
   3  -9   0   97.89    5.50
  -3   9   0   94.29    5.20
  -3   9   0   99.09    6.20
  -3   9   0   91.09    5.20
  -3   9   0   93.09    6.00
  -3   9   0   94.99    6.10
   2  -9   0  153.98    8.20
   2  -9   0  152.08    8.30
   2  -9   0  149.29    8.00
   2  -9   0  147.19    7.70
  -2   9   0  147.79    7.80
  -2   9   0  147.19    7.50
  -2   9   0  159.88    8.80
  -2   9   0  152.68    8.40
  -2   9   0  161.18    8.60
   1  -9   0   72.49    4.50
   1  -9   0   81.89    4.80
   1  -9   0   71.09    4.60
   1  -9   0   70.09    4.10
   1  -9   0   67.59    4.70
  -1   9   0   79.19    5.00
  -1   9   0   75.19    4.60
  -1   9   0   75.99    4.90
  -1   9   0   72.49    3.70
  -1   9   0   75.59    5.10
  -1   9   0   70.39    5.40
   0  -9   0   51.59    3.60
   0  -9   0   57.49    4.20
   0  -9   0   55.99    3.80
   0  -9   0   55.79    3.80
   0  -9   0   61.19    4.00
   0  -9   0   54.29    3.50
   0   9   0   63.99    4.90
   0   9   0   52.09    4.00
   0   9   0   55.89    3.70
   0   9   0   55.89    4.20
  -1  -9   0   21.70    2.50
  -1  -9   0   18.10    2.10
  -1  -9   0   18.90    2.50
  -1  -9   0   20.30    2.00
  -1  -9   0   18.90    2.40
  -1  -9   0   18.50    2.60
   1   9   0   23.20    2.90
   1   9   0   23.10    3.20
   1   9   0   17.90    2.50
  -2  -9   0   12.90    2.10
  -2  -9   0   11.70    1.90
  -2  -9   0   13.80    2.20
  -2  -9   0   10.70    2.00
  -2  -9   0   12.70    1.80
  -2  -9   0   13.90    2.00
   2   9   0   12.40    2.30
   2   9   0   17.10    3.00
   2   9   0   15.50    2.30
  -3  -9   0   21.80    2.80
  -3  -9   0   26.70    2.60
  -3  -9   0   25.00    3.30
  -3  -9   0   24.20    2.60
  -3  -9   0   31.10    2.70
   3   9   0   23.70    2.90
   3   9   0   25.80    3.20
   3   9   0   29.00    3.90
  -4  -9   0    8.80    2.00
  -4  -9   0    6.30    1.60
  -4  -9   0    9.80    1.90
   4   9   0   11.20    2.80
   4   9   0   10.70    2.20
   4   9   0   12.10    2.30
  -5  -9   0   52.39    3.70
  -5  -9   0   44.00    3.60
  -5  -9   0   41.60    3.40
  -5  -9   0   39.10    3.70
   5   9   0   55.39    4.40
   5   9   0   49.60    4.00
   5   9   0   48.90    5.10
  -6  -9   0   17.60    2.40
  -6  -9   0   19.60    2.50
  -6  -9   0   19.90    2.70
  -6  -9   0   19.90    3.00
   6   9   0   25.50    3.60
   6   9   0   16.90    2.70
   6   9   0   21.30    4.00
  -7  -9   0    1.30    1.50
  -7  -9   0    2.80    1.20
  -7  -9   0    1.60    1.50
  -7  -9   0    0.40    1.10
   7   9   0    0.40    2.10
   7   9   0    0.90    1.60
   7   9   0    0.90    1.70
  -8  -9   0   -0.60    1.40
  -8  -9   0    0.60    1.50
  -8  -9   0   -1.10    1.10
  -8  -9   0    0.60    1.20
   8   9   0    0.20    2.10
   8   9   0    0.10    2.00
   8   9   0   -0.80    1.50
   7 -10   0    3.10    1.40
   7 -10   0    1.00    1.70
   7 -10   0    1.20    1.50
  -7  10   0    4.30    2.30
   6 -10   0   10.10    2.10
   6 -10   0   10.80    1.90
   6 -10   0   15.40    2.50
   6 -10   0   10.90    2.30
  -6  10   0   13.50    3.00
  -6  10   0   14.90    3.10
  -6  10   0   10.80    2.80
   5 -10   0    5.30    1.30
   5 -10   0    3.80    1.70
   5 -10   0    4.60    1.60
   5 -10   0    3.70    1.70
  -5  10   0    3.70    2.10
  -5  10   0    2.50    1.90
  -5  10   0    5.70    1.50
  -5  10   0    4.90    2.20
   4 -10   0   12.50    1.70
   4 -10   0   14.20    2.40
   4 -10   0   15.80    2.30
   4 -10   0   12.70    2.30
  -4  10   0   16.90    1.50
  -4  10   0   15.40    2.90
  -4  10   0   15.40    2.80
  -4  10   0   13.60    1.90
  -4  10   0   15.30    3.00
   3 -10   0    5.10    1.60
   3 -10   0    2.20    1.40
   3 -10   0    4.30    1.50
   3 -10   0    1.50    0.80
  -3  10   0    0.50    0.90
  -3  10   0    3.20    1.60
  -3  10   0    1.70    0.90
  -3  10   0    4.20    1.80
  -3  10   0    4.00    1.90
   2 -10   0    1.30    0.80
   2 -10   0    5.30    1.60
   2 -10   0    3.30    1.50
   2 -10   0    3.10    0.80
   2 -10   0    3.40    1.50
  -2  10   0    2.80    1.30
  -2  10   0    2.70    1.70
  -2  10   0    4.30    1.90
  -2  10   0    3.30    0.80
  -2  10   0    2.40    1.70
   1 -10   0   76.49    4.80
   1 -10   0   73.49    4.20
   1 -10   0   74.09    5.00
   1 -10   0   73.69    4.80
  -1  10   0   73.19    4.80
  -1  10   0   68.29    3.60
  -1  10   0   73.69    5.10
  -1  10   0   73.99    5.60
  -1  10   0   80.19    5.30
  -1  10   0   71.39    5.30
   0 -10   0   57.29    2.90
   0 -10   0   61.49    4.30
   0 -10   0   67.79    4.40
   0 -10   0   64.89    4.20
   0 -10   0   54.59    3.70
   0  10   0   55.79    4.00
   0  10   0   65.39    5.20
   0  10   0   63.19    4.80
   0  10   0   59.69    4.50
   0  10   0   63.59    4.50
  -1 -10   0   39.90    3.40
  -1 -10   0   41.00    3.40
  -1 -10   0   37.50    3.00
  -1 -10   0   41.90    3.70
  -1 -10   0   37.60    3.20
   1  10   0   42.90    3.60
   1  10   0   43.00    3.90
   1  10   0   37.20    3.00
   1  10   0   51.19    4.60
  -2 -10   0   17.00    2.30
  -2 -10   0   17.20    2.50
  -2 -10   0   16.20    2.50
  -2 -10   0   18.90    2.80
  -2 -10   0   20.10    2.30
   2  10   0   19.50    2.80
   2  10   0   15.20    2.00
   2  10   0   19.20    2.80
   2  10   0   22.00    3.50
  -3 -10   0   11.70    2.00
  -3 -10   0   10.90    2.00
  -3 -10   0   12.00    2.10
  -3 -10   0   10.30    2.10
  -3 -10   0    8.90    2.10
   3  10   0   14.90    3.10
   3  10   0    8.70    2.20
   3  10   0   12.00    2.40
  -4 -10   0    4.10    1.60
  -4 -10   0    4.60    1.50
  -4 -10   0    6.30    1.90
  -4 -10   0    7.50    1.80
   4  10   0    4.70    2.50
   4  10   0    6.70    1.90
   4  10   0    4.40    2.00
  -5 -10   0   16.60    2.50
  -5 -10   0   17.90    2.40
  -5 -10   0   20.10    2.60
  -5 -10   0   13.50    2.60
   5  10   0   20.40    3.70
   5  10   0   17.30    2.80
   5  10   0   17.50    3.00
  -6 -10   0   12.40    2.60
  -6 -10   0   14.20    2.30
  -6 -10   0   11.20    2.20
  -6 -10   0   13.50    2.10
  -6 -10   0   12.20    2.10
   6  10   0   14.20    2.80
   6  10   0   11.50    2.50
   6  10   0   16.90    3.70
  -7 -10   0    1.10    1.40
  -7 -10   0    2.70    2.00
  -7 -10   0    3.90    1.50
  -7 -10   0    2.10    1.40
  -7 -10   0    0.60    1.40
   7  10   0    2.00    2.50
   7  10   0    3.20    1.80
   7  10   0    3.30    2.00
   6 -11   0   18.30    2.70
   6 -11   0   14.00    2.60
   6 -11   0   13.90    2.60
  -6  11   0   13.60    4.50
  -6  11   0   18.10    2.60
  -6  11   0   20.30    3.50
   5 -11   0   35.00    3.50
   5 -11   0   32.70    3.80
   5 -11   0   33.20    3.30
  -5  11   0   31.30    2.90
  -5  11   0   27.30    3.90
  -5  11   0   32.40    4.50
  -5  11   0   33.90    4.30
   4 -11   0   22.00    3.00
   4 -11   0   18.90    1.70
   4 -11   0   21.30    2.80
   4 -11   0   26.50    3.40
  -4  11   0   21.60    1.70
  -4  11   0   14.40    2.00
  -4  11   0   17.20    3.10
  -4  11   0   15.80    3.20
  -4  11   0   22.60    3.40
   3 -11   0   22.80    3.10
   3 -11   0   21.20    1.80
   3 -11   0   26.70    3.20
   3 -11   0   25.60    3.10
  -3  11   0   26.00    2.30
  -3  11   0   21.00    3.30
  -3  11   0   17.30    3.00
  -3  11   0   26.50    3.60
  -3  11   0   26.60    3.60
   2 -11   0    2.80    1.70
   2 -11   0    3.50    1.60
   2 -11   0    5.40    1.80
   2 -11   0    2.80    0.90
  -2  11   0    3.70    2.00
  -2  11   0    3.80    1.50
  -2  11   0    3.70    1.80
  -2  11   0    2.20    0.70
  -2  11   0    5.80    2.10
   1 -11   0   11.30    2.20
   1 -11   0   11.50    2.10
   1 -11   0    6.00    1.20
   1 -11   0   12.10    2.20
  -1  11   0    9.90    2.10
  -1  11   0    9.20    2.50
  -1  11   0   13.30    2.70
  -1  11   0    7.20    2.20
  -1  11   0   11.80    2.50
  -1  11   0    6.20    0.70
   0 -11   0   10.60    2.00
   0 -11   0    7.20    2.00
   0 -11   0    6.60    1.30
   0 -11   0    9.00    2.10
   0  11   0    6.90    2.10
   0  11   0    9.80    2.30
   0  11   0    6.70    2.40
   0  11   0    6.00    2.00
  -1 -11   0   10.80    2.10
  -1 -11   0   10.90    1.90
  -1 -11   0   13.50    2.40
  -1 -11   0   11.90    1.70
   1  11   0   11.10    2.90
   1  11   0   10.70    2.30
   1  11   0   10.00    2.40
  -2 -11   0    8.80    1.90
  -2 -11   0    9.00    2.10
  -2 -11   0   11.10    2.30
  -2 -11   0    8.50    2.10
   2  11   0   11.80    2.20
   2  11   0   14.50    3.40
   2  11   0    9.90    2.30
  -3 -11   0    1.90    1.70
  -3 -11   0    2.50    1.60
  -3 -11   0    3.60    1.50
  -3 -11   0    2.00    1.60
   3  11   0    5.40    1.90
   3  11   0    2.80    2.20
   3  11   0    3.90    1.90
  -4 -11   0    2.80    1.60
  -4 -11   0    0.70    1.60
  -4 -11   0    0.20    1.40
  -4 -11   0    0.30    1.40
   4  11   0    2.30    1.70
   4  11   0    1.50    2.10
   4  11   0    2.20    1.60
  -5 -11   0    1.80    1.80
  -5 -11   0    1.70    1.50
  -5 -11   0    2.40    1.50
  -5 -11   0    0.10    1.40
   5  11   0    3.00    1.70
   5  11   0    0.80    2.20
   5  11   0   -1.40    1.60
  -6 -11   0    5.00    2.10
  -6 -11   0    1.80    1.60
  -6 -11   0    1.80    1.60
  -6 -11   0    1.60    1.50
   6  11   0    5.90    3.00
   6  11   0    5.40    2.20
   5 -12   0    0.70    1.50
   5 -12   0    2.70    1.90
   5 -12   0    3.00    0.70
  -5  12   0    3.20    2.40
  -5  12   0    1.40    2.20
  -5  12   0    2.60    2.40
  -5  12   0    2.10    1.20
   4 -12   0    7.10    0.80
   4 -12   0   10.20    2.30
   4 -12   0    6.40    1.10
   4 -12   0   10.80    2.30
  -4  12   0    6.00    1.40
  -4  12   0   13.60    3.10
  -4  12   0    8.50    2.60
   3 -12   0    9.50    2.10
   3 -12   0   12.50    2.50
   3 -12   0    5.90    0.80
   3 -12   0    8.10    2.20
  -3  12   0    7.90    2.80
  -3  12   0    8.10    2.70
  -3  12   0    6.90    1.70
  -3  12   0    7.60    2.60
  -3  12   0    8.50    1.50
   2 -12   0    2.10    1.70
   2 -12   0    0.20    0.50
   2 -12   0    1.40    0.70
   2 -12   0    1.60    1.60
   2 -12   0    1.80    1.50
  -2  12   0    1.20    1.80
  -2  12   0    1.50    1.30
  -2  12   0    1.70    1.90
  -2  12   0   -0.60    2.00
  -2  12   0    0.40    0.50
   1 -12   0    0.50    0.60
   1 -12   0    0.70    0.70
   1 -12   0    1.40    0.40
   1 -12   0    2.20    1.60
   1 -12   0    1.10    1.30
   1 -12   0    2.70    1.60
  -1  12   0   -0.80    1.70
  -1  12   0    0.50    2.00
  -1  12   0   -0.20    1.40
  -1  12   0    2.30    1.90
  -1  12   0    3.50    1.90
   0 -12   0    9.40    2.30
   0 -12   0   10.70    2.30
   0 -12   0   10.00    2.20
   0  12   0    8.80    2.80
   0  12   0   16.40    2.80
   0  12   0   11.40    2.70
   0  12   0   14.20    2.90
  -1 -12   0    3.00    1.70
  -1 -12   0    3.40    1.20
  -1 -12   0    2.30    1.70
  -1 -12   0   -0.40    1.30
   1  12   0    1.20    1.90
   1  12   0    0.70    1.40
   1  12   0    1.80    2.10
   1  12   0    1.20    1.70
  -2 -12   0    2.50    1.50
  -2 -12   0   -0.40    1.40
  -2 -12   0   -1.30    1.40
  -2 -12   0    0.10    1.40
   2  12   0   -1.30    1.40
   2  12   0   -1.90    1.80
   2  12   0    1.50    1.80
  -3 -12   0    1.10    1.50
  -3 -12   0    0.20    1.30
  -3 -12   0    2.60    1.70
   3  12   0   -0.90    1.40
   3  12   0   -1.60    2.00
   3  12   0    1.50    1.90
  -4 -12   0    2.40    1.80
  -4 -12   0    2.50    1.60
  -4 -12   0   -1.20    1.20
  -4 -12   0    0.50    1.50
   4  12   0    1.30    1.70
   4  12   0    1.40    1.90
  -5 -12   0   -1.10    1.40
  -5 -12   0   -0.10    1.40
  -5 -12   0    0.30    1.50
  -5 -12   0    1.60    1.50
   5  12   0    2.10    2.00
   5  12   0    0.60    2.50
   5  12   0    1.20    1.60
   3 -13   0    3.30    1.90
   3 -13   0    1.00    2.60
  -3  13   0    2.90    2.20
  -3  13   0    0.10    0.60
  -3  13   0    0.30    2.30
   2 -13   0    0.10    0.60
   2 -13   0    1.70    1.70
   2 -13   0    2.80    1.60
   2 -13   0    1.20    1.80
  -2  13   0    0.80    2.50
  -2  13   0    3.50    2.10
  -2  13   0    0.80    2.20
  -2  13   0   -1.20    1.70
   1 -13   0   -2.60    1.20
   1 -13   0    1.40    1.70
   1 -13   0    1.50    1.60
  -1  13   0   -0.70    2.00
  -1  13   0    2.90    1.70
  -1  13   0    2.00    1.90
   0 -13   0    2.00    1.80
   0 -13   0    6.00    1.80
   0 -13   0    5.10    2.20
   0  13   0    7.70    2.50
   0  13   0    5.20    2.00
   0  13   0    2.30    2.60
   0  13   0    6.50    2.60
   0  13   0    4.30    2.10
  -1 -13   0    7.60    2.20
  -1 -13   0   10.20    2.50
   1  13   0   17.10    3.10
   1  13   0   11.00    3.30
   1  13   0    9.50    2.70
  -2 -13   0   11.40    2.30
  -2 -13   0    8.80    2.40
  -2 -13   0    9.90    2.70
   2  13   0    9.90    3.00
   2  13   0    9.20    2.60
   2  13   0    4.60    3.30
   3  13  -1    5.40    3.00
   3  13  -1    5.80    2.40
   3  13  -1    6.40    2.30
  -3 -13   1    9.60    2.50
  -3 -13   1    9.20    2.60
  -3 -13   1    8.10    2.30
  -3 -13   1    5.30    2.30
   2  13  -1    1.90    2.10
   2  13  -1   -0.70    2.50
  -2 -13   1    1.10    1.70
  -2 -13   1    3.80    1.80
   1  13  -1    8.40    3.10
   1  13  -1   11.60    2.50
  -1 -13   1    6.80    2.10
  -1 -13   1    5.10    2.20
   0  13  -1   10.50    2.70
   0  13  -1   13.60    3.50
   0  13  -1   16.30    3.20
   0  13  -1   17.40    3.00
   0 -13   1   15.00    2.80
   0 -13   1   16.60    2.70
  -1  13  -1    0.90    2.60
  -1  13  -1    2.70    1.80
  -1  13  -1    0.90    1.70
   1 -13   1    2.70    1.80
   1 -13   1    1.00    1.70
   1 -13   1   -0.40    1.00
   1 -13   1    4.30    1.80
  -2  13  -1    1.30    1.80
  -2  13  -1    1.90    2.30
  -2  13  -1   -4.20    1.90
  -2  13  -1    0.60    1.30
   2 -13   1    1.40    1.60
   2 -13   1   -4.00    1.30
   2 -13   1   -2.90    1.30
  -3  13  -1    7.70    1.70
  -3  13  -1    2.20    2.10
  -3  13  -1    2.70    2.50
  -3  13  -1    4.50    2.50
   3 -13   1    3.70    1.00
   3 -13   1    5.70    2.10
   3 -13   1    7.90    2.20
   5  12  -1   -0.40    2.40
   5  12  -1    0.80    1.90
   5  12  -1    2.60    1.60
  -5 -12   1    2.20    1.70
  -5 -12   1   -1.40    1.20
  -5 -12   1    1.00    1.70
  -5 -12   1    1.30    1.80
   4  12  -1   -2.40    1.60
   4  12  -1    2.90    1.90
  -4 -12   1   -1.00    1.40
  -4 -12   1    1.00    1.50
  -4 -12   1   -0.70    1.40
   3  12  -1    2.30    2.40
   3  12  -1    0.90    1.60
   3  12  -1    2.60    1.80
  -3 -12   1    1.70    1.60
  -3 -12   1   -0.10    1.40
  -3 -12   1   -0.20    1.40
  -3 -12   1    3.20    1.80
   2  12  -1   -1.80    1.40
   2  12  -1    0.10    2.00
   2  12  -1    0.60    1.70
  -2 -12   1   -0.40    1.50
  -2 -12   1   -1.60    1.40
  -2 -12   1    0.20    1.40
  -2 -12   1   -1.90    1.20
   1  12  -1    1.00    1.90
   1  12  -1    2.90    1.80
   1  12  -1   -0.90    1.50
   1  12  -1    2.10    2.30
  -1 -12   1    0.40    1.50
  -1 -12   1    1.40    1.50
  -1 -12   1    0.80    1.60
  -1 -12   1    2.70    1.40
  -1 -12   1    1.90    1.60
   0  12  -1    0.30    1.70
   0  12  -1    1.80    1.60
   0  12  -1    1.90    2.30
   0  12  -1    1.90    1.70
   0  12  -1   -2.20    1.50
   0 -12   1   -0.60    1.30
   0 -12   1   -2.00    1.30
   0 -12   1   -0.40    1.40
  -1  12  -1    7.10    2.20
  -1  12  -1    0.60    1.90
  -1  12  -1    0.90    1.60
  -1  12  -1    6.00    2.20
  -1  12  -1    2.00    0.30
   1 -12   1    0.90    0.60
   1 -12   1    4.70    1.80
   1 -12   1    5.60    1.90
   1 -12   1    3.30    1.10
   1 -12   1    3.40    1.70
  -2  12  -1    0.40    2.00
  -2  12  -1    0.70    0.60
  -2  12  -1   -0.10    1.70
  -2  12  -1    2.60    1.90
   2 -12   1   -0.20    0.90
   2 -12   1    1.10    1.40
   2 -12   1    0.40    1.50
   2 -12   1    1.30    1.00
   2 -12   1    0.10    1.40
  -3  12  -1    7.60    2.70
  -3  12  -1    6.90    1.60
  -3  12  -1    3.20    2.10
  -3  12  -1    4.50    2.10
  -3  12  -1    4.40    1.10
   3 -12   1    7.70    1.90
   3 -12   1    4.80    1.90
   3 -12   1    5.00    1.30
   3 -12   1    8.20    2.10
   3 -12   1    5.00    1.20
  -4  12  -1    9.10    1.40
  -4  12  -1   10.10    3.40
  -4  12  -1    6.80    2.30
  -4  12  -1   12.30    1.70
  -4  12  -1   10.10    2.70
   4 -12   1    7.50    2.20
   4 -12   1   12.90    2.50
   4 -12   1    8.40    1.50
   4 -12   1   11.00    2.10
  -5  12  -1    6.20    2.80
  -5  12  -1    5.90    1.50
  -5  12  -1    7.30    2.80
  -5  12  -1    9.20    2.50
   5 -12   1   11.40    3.00
   5 -12   1    6.80    1.40
   5 -12   1    9.60    2.10
   6  11  -1   10.10    2.60
   6  11  -1    8.50    3.20
  -6 -11   1    8.60    2.10
  -6 -11   1    9.30    2.40
  -6 -11   1   12.00    2.20
  -6 -11   1    5.60    1.80
   5  11  -1    9.70    2.40
   5  11  -1   13.90    2.80
   5  11  -1   14.20    3.60
  -5 -11   1    9.10    2.50
  -5 -11   1   13.20    2.40
  -5 -11   1   14.20    2.40
  -5 -11   1   12.20    2.40
   4  11  -1    2.90    1.80
   4  11  -1    4.20    1.90
   4  11  -1    4.90    2.60
  -4 -11   1    4.20    1.80
  -4 -11   1    1.80    1.50
  -4 -11   1    2.60    1.70
  -4 -11   1    2.90    1.60
   3  11  -1    8.80    2.30
   3  11  -1    6.20    2.60
   3  11  -1   10.80    2.20
  -3 -11   1   12.20    2.30
  -3 -11   1    6.10    2.00
  -3 -11   1    6.40    1.80
  -3 -11   1    8.30    2.10
   2  11  -1   16.70    2.80
   2  11  -1   15.50    2.70
   2  11  -1   14.70    1.90
   2  11  -1   14.30    3.20
  -2 -11   1   15.20    2.40
  -2 -11   1   13.60    2.30
  -2 -11   1   13.50    2.50
  -2 -11   1   13.40    2.40
  -2 -11   1   17.60    2.80
   1  11  -1   47.20    4.80
   1  11  -1   47.20    4.20
   1  11  -1   40.00    3.10
   1  11  -1   46.60    4.00
  -1 -11   1   44.40    4.00
  -1 -11   1   40.00    3.60
  -1 -11   1   43.20    3.80
  -1 -11   1   42.40    3.60
   0  11  -1   70.69    5.20
   0  11  -1   62.89    4.30
   0  11  -1   73.79    5.10
   0  11  -1   77.69    6.00
   0  11  -1   73.99    5.40
   0 -11   1   68.09    4.90
   0 -11   1   64.19    5.10
   0 -11   1   76.99    4.90
   0 -11   1   74.79    5.10
   0 -11   1   64.29    4.40
  -1  11  -1   52.89    4.30
  -1  11  -1   58.99    4.60
  -1  11  -1   60.29    4.90
  -1  11  -1   48.00    2.80
  -1  11  -1   58.69    5.20
   1 -11   1   52.39    3.60
   1 -11   1   55.79    4.10
   1 -11   1   51.69    4.20
   1 -11   1   55.49    4.30
  -2  11  -1    7.70    2.10
  -2  11  -1    4.20    2.10
  -2  11  -1    4.40    0.90
  -2  11  -1    3.90    1.50
  -2  11  -1    3.50    1.80
   2 -11   1    5.10    1.70
   2 -11   1    1.90    1.10
   2 -11   1    2.40    1.00
   2 -11   1    3.00    1.50
   2 -11   1    2.00    1.50
  -3  11  -1   24.50    3.60
  -3  11  -1   29.20    2.70
  -3  11  -1   31.10    2.80
  -3  11  -1   29.40    3.60
  -3  11  -1   27.80    3.70
   3 -11   1   23.40    2.40
   3 -11   1   28.50    2.80
   3 -11   1   24.10    3.10
   3 -11   1   22.20    3.00
  -4  11  -1   32.00    4.20
  -4  11  -1   27.00    3.90
  -4  11  -1   23.90    2.30
  -4  11  -1   31.10    2.60
  -4  11  -1   26.60    3.70
   4 -11   1   32.60    3.60
   4 -11   1   28.50    3.40
   4 -11   1   29.80    3.20
  -5  11  -1   11.60    2.70
  -5  11  -1   10.80    2.90
  -5  11  -1    9.40    1.90
  -5  11  -1   11.50    2.80
   5 -11   1   11.20    2.30
   5 -11   1    8.70    2.00
   5 -11   1    7.30    2.10
   5 -11   1    9.60    1.80
  -6  11  -1    7.60    2.60
  -6  11  -1    7.10    1.80
   6 -11   1    9.10    1.90
   6 -11   1    7.10    1.70
   6 -11   1    8.40    2.10
   6 -11   1    5.40    2.20
   7  10  -1    2.10    1.90
   7  10  -1    2.10    1.80
  -7 -10   1    0.50    1.80
  -7 -10   1    2.50    1.40
  -7 -10   1    2.20    1.60
  -7 -10   1    0.70    1.10
  -7 -10   1    1.60    1.60
   6  10  -1   15.70    2.80
   6  10  -1   13.50    2.60
   6  10  -1   16.40    3.60
  -6 -10   1   11.40    2.20
  -6 -10   1   13.30    2.60
  -6 -10   1   14.90    2.60
  -6 -10   1   13.00    2.20
   5  10  -1   52.89    4.40
   5  10  -1   52.59    4.50
   5  10  -1   55.19    5.70
  -5 -10   1   47.60    4.30
  -5 -10   1   49.10    4.10
  -5 -10   1   62.19    4.30
  -5 -10   1   53.39    4.10
   4  10  -1   14.30    3.40
   4  10  -1   16.20    2.70
   4  10  -1   17.30    2.80
  -4 -10   1   14.90    2.40
  -4 -10   1   16.00    2.50
  -4 -10   1   14.50    2.50
  -4 -10   1   15.10    2.40
   3  10  -1   19.00    3.40
   3  10  -1   15.80    2.60
   3  10  -1   15.60    2.60
  -3 -10   1   18.00    2.60
  -3 -10   1   20.00    2.70
  -3 -10   1   19.80    2.80
  -3 -10   1   18.80    2.50
   2  10  -1   25.80    3.80
   2  10  -1   31.60    3.10
   2  10  -1   25.30    2.20
   2  10  -1   33.70    3.30
  -2 -10   1   28.70    2.80
  -2 -10   1   25.90    2.70
  -2 -10   1   25.50    3.20
  -2 -10   1   18.90    2.60
  -2 -10   1   23.00    2.90
   1  10  -1   58.89    5.00
   1  10  -1   49.90    4.10
   1  10  -1   50.89    4.00
   1  10  -1   46.60    3.20
  -1 -10   1   42.70    3.50
  -1 -10   1   49.20    3.70
  -1 -10   1   44.50    4.00
  -1 -10   1   53.69    3.90
  -1 -10   1   48.80    3.70
   0  10  -1   30.40    3.60
   0  10  -1   24.80    3.00
   0  10  -1   20.70    1.20
   0  10  -1   29.20    3.00
   0  10  -1   23.50    2.40
   0  10  -1   27.20    3.30
   0 -10   1   21.90    1.40
   0 -10   1   26.80    3.20
   0 -10   1   21.90    2.80
   0 -10   1   25.40    2.90
   0 -10   1   23.00    2.30
   0 -10   1   27.80    2.70
  -1  10  -1   45.60    4.00
  -1  10  -1   38.00    2.30
  -1  10  -1   43.30    3.80
  -1  10  -1   44.70    4.40
  -1  10  -1   43.00    3.50
  -1  10  -1   39.30    3.00
  -1  10  -1   46.40    3.60
   1 -10   1   34.90    3.40
   1 -10   1   39.30    3.80
   1 -10   1   35.80    3.30
   1 -10   1   41.00    3.00
   1 -10   1   41.20    3.30
  -2  10  -1   26.50    3.20
  -2  10  -1   28.30    3.20
  -2  10  -1   21.10    2.60
  -2  10  -1   19.30    3.10
  -2  10  -1   23.40    1.80
   2 -10   1   23.10    2.30
   2 -10   1   23.40    2.80
   2 -10   1   17.40    2.60
   2 -10   1   24.80    2.70
  -3  10  -1    0.00    0.90
  -3  10  -1    0.70    1.50
  -3  10  -1    1.60    1.50
  -3  10  -1    2.30    1.10
  -3  10  -1    2.30    1.90
   3 -10   1    0.60    1.30
   3 -10   1    0.90    0.90
   3 -10   1    4.10    1.40
   3 -10   1    0.90    1.20
  -4  10  -1   13.90    2.00
  -4  10  -1   14.40    1.90
  -4  10  -1   17.00    3.00
  -4  10  -1   13.90    2.60
  -4  10  -1   16.60    2.90
   4 -10   1   15.60    2.50
   4 -10   1   12.10    2.00
   4 -10   1   13.90    2.10
   4 -10   1   16.30    2.50
  -5  10  -1    2.30    1.90
  -5  10  -1    2.60    1.90
  -5  10  -1    4.10    0.90
  -5  10  -1    5.60    2.20
  -5  10  -1    2.40    1.40
   5 -10   1    3.10    1.20
   5 -10   1    4.10    1.60
   5 -10   1    3.20    1.40
   5 -10   1    2.00    1.70
  -6  10  -1    1.70    1.40
  -6  10  -1    3.30    2.10
  -6  10  -1    0.00    1.80
  -6  10  -1    1.30    1.90
   6 -10   1   -0.20    1.10
   6 -10   1    0.00    1.10
   6 -10   1    0.30    1.30
   6 -10   1    0.10    1.50
  -7  10  -1    2.50    2.50
  -7  10  -1    1.90    2.20
  -7  10  -1    1.60    2.10
  -7  10  -1   -0.70    1.30
   7 -10   1    1.80    1.50
   7 -10   1    2.70    1.40
   7 -10   1   -2.80    1.30
   8   9  -1    2.50    1.80
  -8  -9   1    0.00    1.20
  -8  -9   1    1.70    1.60
  -8  -9   1    3.00    1.30
  -8  -9   1    2.90    1.70
  -8  -9   1   -0.20    0.80
   7   9  -1   -1.40    1.40
   7   9  -1    1.70    1.70
   7   9  -1    1.00    2.10
  -7  -9   1    0.00    1.20
  -7  -9   1    2.20    1.60
  -7  -9   1    1.80    1.60
  -7  -9   1    1.90    1.20
   6   9  -1    2.70    2.10
   6   9  -1    2.10    1.60
   6   9  -1    5.40    1.80
  -6  -9   1    2.10    1.40
  -6  -9   1    0.50    1.40
  -6  -9   1    4.20    1.60
  -6  -9   1    0.80    1.00
   5   9  -1   22.80    3.80
   5   9  -1   18.60    2.80
   5   9  -1   23.60    3.00
  -5  -9   1   19.10    2.50
  -5  -9   1   19.70    2.10
  -5  -9   1   24.60    3.00
  -5  -9   1   15.20    2.40
   4   9  -1    0.70    1.20
   4   9  -1    0.20    1.20
   4   9  -1    0.30    1.50
  -4  -9   1   -0.30    1.10
  -4  -9   1   -0.50    1.00
  -4  -9   1   -0.40    1.10
   3   9  -1    0.50    1.20
   3   9  -1    1.30    1.80
   3   9  -1   -2.30    1.00
  -3  -9   1    0.30    0.90
  -3  -9   1    0.70    1.20
  -3  -9   1    2.70    1.30
  -3  -9   1   -1.90    1.00
  -3  -9   1   -1.50    0.90
   2   9  -1   -0.70    1.10
   2   9  -1    1.10    0.70
   2   9  -1    1.20    1.20
   2   9  -1    3.20    1.70
  -2  -9   1    0.30    1.10
  -2  -9   1   -1.10    1.10
  -2  -9   1    0.70    1.10
  -2  -9   1    1.60    1.10
  -2  -9   1    0.90    1.10
   1   9  -1    7.80    1.20
   1   9  -1   10.30    2.00
   1   9  -1   10.70    2.00
   1   9  -1    8.40    2.30
  -1  -9   1   12.60    2.00
  -1  -9   1    7.60    1.70
  -1  -9   1    7.60    1.90
  -1  -9   1    9.30    1.60
  -1  -9   1   10.00    1.80
   0   9  -1    8.60    1.40
   0   9  -1    7.90    1.90
   0   9  -1    5.80    0.60
   0   9  -1    7.00    2.10
   0   9  -1    8.70    1.90
   0  -9   1    8.00    1.60
   0  -9   1    8.70    1.50
   0  -9   1    6.90    1.60
   0  -9   1    7.10    1.60
   0  -9   1    7.00    1.80
   0  -9   1    5.40    0.70
  -1   9  -1   -0.20    1.10
  -1   9  -1    0.70    1.50
  -1   9  -1    0.40    1.10
  -1   9  -1    0.80    0.90
  -1   9  -1   -0.10    1.00
  -1   9  -1    0.10    0.50
   1  -9   1   -0.80    1.10
   1  -9   1    0.70    1.10
   1  -9   1   -0.60    1.10
   1  -9   1   -0.30    1.00
  -2   9  -1   22.00    2.80
  -2   9  -1   17.80    1.60
  -2   9  -1   21.40    2.90
  -2   9  -1   17.30    2.20
  -2   9  -1   22.70    2.50
  -2   9  -1   21.40    2.70
   2  -9   1   21.00    2.40
   2  -9   1   15.20    2.30
   2  -9   1   22.30    2.60
  -3   9  -1   20.80    2.00
  -3   9  -1   27.30    3.10
  -3   9  -1   30.50    3.10
  -3   9  -1   22.80    3.10
  -3   9  -1   24.90    2.40
   3  -9   1   25.00    2.80
   3  -9   1   25.50    2.50
   3  -9   1   27.60    2.70
   3  -9   1   26.20    2.40
  -4   9  -1   27.90    3.50
  -4   9  -1   29.20    3.40
  -4   9  -1   30.00    3.80
  -4   9  -1   24.70    2.40
  -4   9  -1   25.90    2.30
   4  -9   1   29.80    3.10
   4  -9   1   31.20    3.10
   4  -9   1   33.10    2.60
   4  -9   1   26.60    2.60
  -5   9  -1   19.50    3.10
  -5   9  -1   14.90    2.30
  -5   9  -1   17.00    2.90
  -5   9  -1   15.30    2.70
  -5   9  -1   14.40    1.60
   5  -9   1   17.80    2.20
   5  -9   1   13.10    2.20
   5  -9   1   14.40    2.30
   5  -9   1   14.70    2.50
  -6   9  -1   12.70    2.60
  -6   9  -1   23.60    3.50
  -6   9  -1   16.90    3.10
  -6   9  -1   21.20    2.80
   6  -9   1   16.70    2.60
   6  -9   1   18.40    2.80
   6  -9   1   19.80    2.60
  -7   9  -1   16.30    3.20
  -7   9  -1   10.60    2.80
  -7   9  -1   17.30    2.70
  -7   9  -1   15.00    2.90
   7  -9   1   17.50    2.90
   7  -9   1   17.10    2.80
   7  -9   1   20.10    2.70
  -8   9  -1   -0.10    1.20
  -8   9  -1    0.10    1.80
   8  -9   1    0.90    1.60
   8  -9   1    0.40    1.60
   8  -9   1    1.90    1.40
   9   8  -1    3.80    3.20
   9   8  -1    2.40    1.70
   9   8  -1    1.90    1.80
   9   8  -1    3.60    1.70
  -9  -8   1    3.20    2.00
  -9  -8   1    3.50    2.40
  -9  -8   1    0.40    1.10
  -9  -8   1    5.80    2.30
  -9  -8   1    2.60    1.40
   8   8  -1    2.10    0.50
   8   8  -1    1.40    1.60
   8   8  -1    2.70    2.20
   8   8  -1    4.70    1.80
  -8  -8   1    2.50    1.60
  -8  -8   1    2.80    1.20
  -8  -8   1    6.20    2.20
  -8  -8   1    2.80    1.60
  -8  -8   1    5.40    1.50
   7   8  -1   17.90    2.90
   7   8  -1   20.60    3.00
   7   8  -1   22.00    3.90
  -7  -8   1   14.80    2.60
  -7  -8   1   21.10    2.50
  -7  -8   1   18.90    2.80
   6   8  -1   13.90    3.00
   6   8  -1   12.40    2.20
   6   8  -1   11.00    2.30
  -6  -8   1    9.40    2.00
  -6  -8   1   13.60    2.20
  -6  -8   1   10.10    1.80
  -6  -8   1   11.70    1.80
   5   8  -1   41.70    3.00
   5   8  -1   45.30    3.80
   5   8  -1   45.30    4.60
   5   8  -1   53.69    3.90
  -5  -8   1   46.70    3.50
  -5  -8   1   44.10    3.40
  -5  -8   1   40.70    3.00
  -5  -8   1   42.90    3.60
   4   8  -1   42.70    3.30
   4   8  -1   31.10    2.60
   4   8  -1   40.10    4.10
   4   8  -1   40.00    3.40
  -4  -8   1   37.60    3.00
  -4  -8   1   33.00    2.50
  -4  -8   1   36.30    3.10
  -4  -8   1   37.70    3.00
  -4  -8   1   32.00    3.60
   3   8  -1   11.90    1.70
   3   8  -1   17.50    2.90
   3   8  -1   15.40    2.10
   3   8  -1   12.00    2.70
  -3  -8   1   12.60    1.90
  -3  -8   1   14.10    2.00
  -3  -8   1   15.40    2.20
  -3  -8   1   14.20    2.00
  -3  -8   1   15.40    2.40
   2   8  -1   52.29    3.50
   2   8  -1   51.69    3.10
   2   8  -1   61.99    4.00
   2   8  -1   57.19    4.60
  -2  -8   1   47.50    3.40
  -2  -8   1   54.59    3.60
  -2  -8   1   49.90    3.60
  -2  -8   1   50.19    3.60
   1   8  -1   71.19    4.60
   1   8  -1   66.89    4.50
   1   8  -1   73.89    4.00
   1   8  -1   69.59    4.30
  -1  -8   1   64.49    4.10
  -1  -8   1   70.59    4.30
  -1  -8   1   68.59    4.50
  -1  -8   1   69.29    4.30
  -1  -8   1   73.99    4.40
  -1  -8   1   76.89    4.50
   0   8  -1   97.49    5.60
   0   8  -1  102.99    5.90
   0   8  -1   96.29    5.50
   0   8  -1   97.09    5.70
   0   8  -1  107.79    6.40
   0   8  -1   95.99    5.10
   0   8  -1   92.79    4.50
   0  -8   1   96.99    5.30
   0  -8   1   93.19    5.70
   0  -8   1   91.39    5.30
   0  -8   1   89.09    5.30
   0  -8   1   93.09    6.00
   0  -8   1   98.59    5.50
   0  -8   1   85.29    5.80
  -1   8  -1   89.59    5.70
  -1   8  -1  111.39    6.60
  -1   8  -1  112.49    5.80
  -1   8  -1  109.99    6.20
  -1   8  -1  105.69    6.00
  -1   8  -1  108.09    6.80
  -1   8  -1  111.69    6.00
  -1   8  -1  101.79    5.20
   1  -8   1  109.29    6.00
   1  -8   1  110.39    6.60
   1  -8   1  104.09    5.80
   1  -8   1   94.09    6.70
  -2   8  -1  157.08    8.70
  -2   8  -1  175.38    9.30
  -2   8  -1  152.88    8.40
  -2   8  -1  158.78    8.20
  -2   8  -1  161.48    7.80
   2  -8   1  156.98    8.30
   2  -8   1  163.38    9.40
   2  -8   1  156.88    8.70
   2  -8   1  149.59    8.30
   2  -8   1  150.28    8.80
   2  -8   1  170.98    8.50
  -3   8  -1    3.30    1.20
  -3   8  -1    5.30    1.70
  -3   8  -1    3.70    1.50
  -3   8  -1    4.10    1.60
  -3   8  -1    3.40    1.10
   3  -8   1    3.90    1.50
   3  -8   1    4.30    1.50
   3  -8   1    3.30    1.20
   3  -8   1    4.10    1.30
  -4   8  -1    0.70    1.40
  -4   8  -1    2.00    1.50
  -4   8  -1    1.20    0.90
  -4   8  -1    0.50    1.50
   4  -8   1    2.20    1.30
   4  -8   1    3.10    1.30
   4  -8   1    0.70    1.10
   4  -8   1    2.00    1.00
   4  -8   1   -0.10    1.20
  -5   8  -1   24.40    2.10
  -5   8  -1   29.30    3.40
  -5   8  -1   21.60    3.20
  -5   8  -1   30.30    3.10
   5  -8   1   23.60    2.20
   5  -8   1   25.40    2.70
   5  -8   1   26.90    2.60
   5  -8   1   26.90    3.00
  -6   8  -1   20.30    3.00
  -6   8  -1   20.60    3.30
  -6   8  -1   21.80    3.40
   6  -8   1   25.80    2.80
   6  -8   1   17.50    2.70
   6  -8   1   15.40    2.60
  -7   8  -1   16.70    3.30
  -7   8  -1   15.80    3.10
  -7   8  -1   22.80    3.30
  -7   8  -1   19.70    2.70
   7  -8   1   15.70    2.40
   7  -8   1   23.00    3.10
   7  -8   1   23.30    3.20
  -8   8  -1    0.90    1.30
  -8   8  -1   -0.60    1.90
  -8   8  -1    1.60    1.90
   8  -8   1    3.60    1.40
   8  -8   1    2.50    1.60
   8  -8   1   -1.80    1.30
  -9   8  -1    3.50    2.20
  -9   8  -1    3.90    1.60
  -9   8  -1    3.20    2.40
   9  -8   1    2.80    1.40
   9  -8   1    0.20    1.70
   9  -8   1    1.80    1.90
   9   7  -1    6.60    1.90
   9   7  -1    5.30    1.10
   9   7  -1    9.60    2.90
   9   7  -1    8.00    3.00
   9   7  -1    4.70    1.90
   9   7  -1    7.20    2.20
  -9  -7   1    2.70    1.70
  -9  -7   1    5.00    2.10
  -9  -7   1    4.20    1.60
  -9  -7   1    4.60    2.10
   8   7  -1    2.80    1.60
   8   7  -1   -0.20    1.30
   8   7  -1    2.80    2.30
   8   7  -1    0.30    0.70
   8   7  -1    5.60    2.50
   8   7  -1    3.40    1.80
  -8  -7   1    1.90    1.60
  -8  -7   1    2.70    1.20
  -8  -7   1    1.80    1.20
  -8  -7   1    3.80    1.90
  -8  -7   1   -0.20    1.40
   7   7  -1    6.90    2.30
   7   7  -1    5.30    2.50
   7   7  -1    5.10    0.80
   7   7  -1    6.80    1.80
   7   7  -1    6.00    1.80
  -7  -7   1    4.70    1.70
  -7  -7   1    5.00    1.80
  -7  -7   1    4.60    1.60
  -7  -7   1    4.70    1.30
  -7  -7   1    3.20    1.30
   6   7  -1    5.20    2.00
   6   7  -1    1.80    1.60
   6   7  -1    3.90    1.50
   6   7  -1    2.80    0.50
   6   7  -1    3.80    1.50
  -6  -7   1    4.60    1.30
  -6  -7   1    4.70    1.20
  -6  -7   1    4.50    1.50
  -6  -7   1    2.90    1.50
  -6  -7   1    2.50    1.40
   5   7  -1   34.30    3.00
   5   7  -1   29.70    3.40
   5   7  -1   32.10    3.80
  -5  -7   1   30.40    3.00
  -5  -7   1   35.40    2.90
  -5  -7   1   28.80    2.80
  -5  -7   1   34.20    2.50
  -5  -7   1   33.70    2.70
   4   7  -1   99.69    6.60
   4   7  -1  105.49    5.80
   4   7  -1  104.99    5.90
  -4  -7   1   99.19    5.70
  -4  -7   1   92.79    5.40
  -4  -7   1   98.89    5.20
  -4  -7   1   89.09    4.40
  -4  -7   1   79.79    5.70
  -4  -7   1  100.49    5.50
  -4  -7   1   93.79    5.60
   3   7  -1    0.80    1.00
   3   7  -1   -0.90    0.50
   3   7  -1    2.50    1.50
   3   7  -1    0.50    0.90
  -3  -7   1    1.00    0.90
  -3  -7   1    0.40    0.70
  -3  -7   1    0.20    0.60
  -3  -7   1    0.00    0.90
  -3  -7   1    1.40    1.00
  -3  -7   1   -0.20    0.80
   2   7  -1   10.30    2.20
   2   7  -1    6.00    1.40
   2   7  -1    7.10    1.40
   2   7  -1    8.90    1.60
   2   7  -1    7.40    1.20
   2   7  -1    7.00    1.30
   2   7  -1    5.80    0.90
  -2  -7   1    8.20    1.40
  -2  -7   1    9.80    1.90
  -2  -7   1    7.40    1.40
  -2  -7   1    9.40    1.50
  -2  -7   1    7.40    1.40
   1   7  -1    2.50    0.90
   1   7  -1    2.00    0.60
   1   7  -1    2.60    1.00
   1   7  -1    1.90    0.80
   1   7  -1    2.70    1.00
   1   7  -1    2.50    1.20
   1   7  -1    3.40    0.90
   1   7  -1    2.50    0.30
  -1  -7   1    2.40    1.00
  -1  -7   1    3.00    0.90
  -1  -7   1    2.40    1.20
  -1  -7   1    2.10    0.90
  -1  -7   1    2.30    0.30
  -1  -7   1    2.40    1.00
  -1  -7   1    4.30    1.00
   0   7  -1    8.30    1.70
   0   7  -1    6.50    1.20
   0   7  -1    7.00    1.40
   0   7  -1   10.50    1.70
   0   7  -1    8.00    1.10
   0   7  -1    8.10    0.70
   0  -7   1    7.80    1.30
   0  -7   1   10.10    1.30
   0  -7   1    8.70    1.40
   0  -7   1    7.90    1.40
   0  -7   1    8.50    1.40
   0  -7   1    7.20    1.50
  -1   7  -1   47.00    3.40
  -1   7  -1   58.19    4.00
  -1   7  -1   50.39    3.40
  -1   7  -1   57.99    3.60
  -1   7  -1   52.39    2.90
  -1   7  -1   53.29    3.40
  -1   7  -1   49.99    3.30
  -1   7  -1   56.69    3.70
   1  -7   1   47.60    3.20
   1  -7   1   55.49    3.40
   1  -7   1   55.79    3.90
   1  -7   1   53.99    3.30
   1  -7   1   53.89    3.40
   1  -7   1   51.19    3.50
   1  -7   1   55.79    3.70
  -2   7  -1   43.90    3.10
  -2   7  -1   38.30    3.20
  -2   7  -1   40.80    3.00
  -2   7  -1   41.60    3.20
  -2   7  -1   42.20    2.90
  -2   7  -1   40.60    2.60
  -2   7  -1   42.90    2.90
   2  -7   1   42.00    3.30
   2  -7   1   44.70    2.90
   2  -7   1   41.10    3.00
   2  -7   1   41.90    2.70
   2  -7   1   41.30    3.20
   2  -7   1   41.60    3.00
   2  -7   1   41.00    3.20
  -3   7  -1  168.18    8.60
  -3   7  -1  166.48    8.70
  -3   7  -1  154.98    8.80
  -3   7  -1  152.98    8.00
  -3   7  -1  161.28    8.40
   3  -7   1  162.38    8.40
   3  -7   1  159.68    8.20
   3  -7   1  157.58    8.30
   3  -7   1  151.78    8.20
   3  -7   1  162.28    8.00
  -4   7  -1  207.18   10.60
  -4   7  -1  219.98   11.40
  -4   7  -1  235.38   11.50
  -4   7  -1  225.18   11.20
   4  -7   1  217.88   10.60
   4  -7   1  227.78   11.80
   4  -7   1  218.28   10.90
   4  -7   1  212.88   11.10
   4  -7   1  206.48   11.00
  -5   7  -1   83.69    5.40
  -5   7  -1   74.69    5.30
  -5   7  -1   78.39    5.10
   5  -7   1   72.79    5.00
   5  -7   1   74.89    4.40
   5  -7   1   81.29    5.20
   5  -7   1   66.79    4.90
   5  -7   1   76.59    4.90
  -6   7  -1   47.50    4.20
  -6   7  -1   44.70    4.20
  -6   7  -1   41.00    3.80
   6  -7   1   46.30    3.80
   6  -7   1   51.39    3.50
   6  -7   1   45.80    3.90
  -7   7  -1   38.00    3.30
  -7   7  -1   41.20    4.00
  -7   7  -1   42.70    4.20
  -7   7  -1   40.80    4.20
   7  -7   1   45.00    3.80
   7  -7   1   41.70    3.90
   7  -7   1   44.70    3.30
  -8   7  -1   10.50    1.90
  -8   7  -1   10.80    2.70
  -8   7  -1    9.80    2.60
   8  -7   1    8.60    1.80
   8  -7   1   11.90    2.80
   8  -7   1    5.90    2.10
  -9   7  -1    0.00    1.10
  -9   7  -1   -0.30    1.70
  -9   7  -1    0.10    2.00
   9  -7   1   -1.10    1.50
   9  -7   1    2.60    1.60
   9  -7   1    0.30    1.10
 -10   7  -1   11.00    2.80
 -10   7  -1   10.80    3.10
 -10   7  -1    9.10    2.10
  10  -7   1    9.90    2.70
  10  -7   1   17.10    3.10
  10  -7   1    8.20    1.60
  10   6  -1    1.60    1.00
  10   6  -1    3.40    2.70
  10   6  -1    0.00    1.20
  10   6  -1    8.10    3.00
  10   6  -1    4.80    2.10
 -10  -6   1    1.80    1.70
 -10  -6   1    1.60    1.90
 -10  -6   1    0.60    1.40
   9   6  -1    3.80    1.80
   9   6  -1    1.70    2.10
   9   6  -1    2.70    2.20
   9   6  -1    2.00    1.10
   9   6  -1    2.80    1.50
  -9  -6   1    2.70    1.70
  -9  -6   1    2.50    1.10
  -9  -6   1    1.00    1.70
  -9  -6   1    1.30    1.60
  -9  -6   1    1.50    1.20
   8   6  -1    3.60    1.00
   8   6  -1    2.00    1.40
   8   6  -1    2.50    1.60
   8   6  -1    1.80    1.90
   8   6  -1    1.50    1.90
  -8  -6   1    1.90    1.30
  -8  -6   1    2.70    1.10
  -8  -6   1    4.00    1.70
  -8  -6   1    2.40    1.60
  -8  -6   1    2.10    1.50
   7   6  -1    1.60    1.60
   7   6  -1    0.80    1.40
   7   6  -1    1.30    1.80
   7   6  -1    1.00    0.70
  -7  -6   1   -0.30    0.80
  -7  -6   1    0.50    1.30
  -7  -6   1    0.30    1.00
  -7  -6   1    0.20    1.30
  -7  -6   1   -1.60    1.00
   6   6  -1   15.70    1.40
   6   6  -1   19.10    2.60
   6   6  -1   22.20    3.20
   6   6  -1   18.60    3.10
  -6  -6   1   20.90    2.50
  -6  -6   1   17.00    2.40
  -6  -6   1   16.60    1.90
  -6  -6   1   13.80    2.20
  -6  -6   1   20.00    2.00
   5   6  -1   34.20    3.50
   5   6  -1   26.30    2.10
   5   6  -1   33.90    3.30
   5   6  -1   29.30    2.70
   5   6  -1   31.70    1.80
   5   6  -1   32.50    2.80
  -5  -6   1   29.40    2.40
  -5  -6   1   28.10    2.70
  -5  -6   1   24.10    3.60
  -5  -6   1   25.60    2.30
  -5  -6   1   27.90    2.60
  -5  -6   1   30.70    2.30
  -5  -6   1   29.90    2.70
   4   6  -1  108.89    6.70
   4   6  -1   98.99    5.70
   4   6  -1   96.79    5.30
   4   6  -1  108.29    5.80
   4   6  -1  104.89    4.80
   4   6  -1  114.49    6.00
   4   6  -1  106.59    5.80
  -4  -6   1   89.69    6.30
  -4  -6   1   96.19    5.50
  -4  -6   1  101.29    5.80
  -4  -6   1  101.49    5.70
  -4  -6   1   98.29    5.30
  -4  -6   1   94.89    4.80
  -4  -6   1  102.39    5.50
  -4  -6   1  106.79    5.70
   3   6  -1  121.09    6.20
   3   6  -1  107.59    6.10
   3   6  -1  108.89    5.90
   3   6  -1  124.79    6.40
   3   6  -1  119.79    6.30
  -3  -6   1  128.19    6.20
  -3  -6   1  107.69    6.40
  -3  -6   1  101.19    6.70
  -3  -6   1  114.19    5.80
  -3  -6   1  116.59    5.30
  -3  -6   1  117.29    6.10
  -3  -6   1  117.29    6.30
  -3  -6   1  118.09    6.20
   2   6  -1  147.49    7.80
   2   6  -1  176.58    8.80
   2   6  -1  141.29    7.60
   2   6  -1  151.78    7.40
   2   6  -1  163.58    8.00
   2   6  -1  161.78    7.90
   2   6  -1  159.28    7.90
  -2  -6   1  157.38    8.00
  -2  -6   1  154.48    7.80
  -2  -6   1  139.99    8.40
  -2  -6   1  153.58    7.80
  -2  -6   1  155.48    7.70
  -2  -6   1  153.78    7.80
   1   6  -1   76.99    4.40
   1   6  -1   78.49    3.50
   1   6  -1   81.69    4.90
   1   6  -1   77.19    4.30
   1   6  -1   71.59    4.20
   1   6  -1   75.29    4.20
   1   6  -1   74.09    4.20
   1   6  -1   72.89    4.10
  -1  -6   1   75.59    3.50
  -1  -6   1   74.09    4.30
  -1  -6   1   73.49    4.30
  -1  -6   1   77.69    4.20
  -1  -6   1   73.09    4.20
  -1  -6   1   72.19    4.70
  -1  -6   1   73.49    4.10
  -1  -6   1   75.49    4.30
   0   6  -1   44.70    2.30
   0   6  -1   43.80    2.90
   0   6  -1   46.70    2.60
   0   6  -1   44.20    2.90
   0   6  -1   48.60    3.40
   0   6  -1   47.00    2.90
   0   6  -1   43.60    3.00
   0   6  -1   44.80    2.80
   0  -6   1   43.20    2.90
   0  -6   1   42.80    2.80
   0  -6   1   43.40    3.20
   0  -6   1   43.60    2.90
   0  -6   1   41.40    2.80
   0  -6   1   41.80    3.00
   0  -6   1   48.30    2.80
  -1   6  -1  337.87   16.30
  -1   6  -1  338.47   16.10
  -1   6  -1  346.87   15.70
  -1   6  -1  332.97   16.10
  -1   6  -1  345.37   16.20
  -1   6  -1  354.66   16.20
  -1   6  -1  361.76   16.60
  -1   6  -1  344.87   16.10
   1  -6   1  343.17   16.30
   1  -6   1  354.96   16.10
   1  -6   1  339.57   16.10
   1  -6   1  332.77   16.10
   1  -6   1  328.27   16.30
   1  -6   1  355.56   16.60
   1  -6   1  338.87   15.90
  -2   6  -1   51.39    3.50
  -2   6  -1   51.89    3.00
  -2   6  -1   47.40    3.30
  -2   6  -1   50.59    3.30
  -2   6  -1   50.99    3.20
  -2   6  -1   48.80    3.10
  -2   6  -1   50.79    3.50
   2  -6   1   50.99    3.30
   2  -6   1   57.89    3.60
   2  -6   1   51.29    3.00
   2  -6   1   56.39    3.60
   2  -6   1   51.99    3.20
   2  -6   1   51.79    3.30
   2  -6   1   50.99    3.20
  -3   6  -1   38.60    2.60
  -3   6  -1   42.80    3.10
  -3   6  -1   43.40    3.00
  -3   6  -1   40.80    3.20
  -3   6  -1   40.90    3.20
  -3   6  -1   39.90    2.80
   3  -6   1   38.40    2.90
   3  -6   1   35.90    2.80
   3  -6   1   43.80    2.60
   3  -6   1   43.90    3.20
   3  -6   1   42.20    2.80
   3  -6   1   40.30    3.10
   3  -6   1   41.10    3.00
  -4   6  -1    6.80    1.60
  -4   6  -1    8.40    1.50
  -4   6  -1   10.20    1.40
  -4   6  -1    7.10    1.40
  -4   6  -1    8.40    1.70
  -4   6  -1    8.10    1.70
   4  -6   1    5.40    1.40
   4  -6   1    9.60    1.50
   4  -6   1    9.30    1.30
   4  -6   1   11.40    1.90
   4  -6   1    7.50    1.60
   4  -6   1    5.20    1.30
   4  -6   1    7.70    1.50
  -5   6  -1   15.60    2.50
  -5   6  -1   11.30    2.00
  -5   6  -1    9.90    2.00
   5  -6   1   11.40    1.80
   5  -6   1    5.50    1.60
   5  -6   1   12.80    1.70
   5  -6   1   10.20    2.00
  -6   6  -1   53.99    4.30
  -6   6  -1   51.39    3.70
  -6   6  -1   57.99    4.30
  -6   6  -1   52.39    4.30
   6  -6   1   54.39    3.60
   6  -6   1   52.99    3.90
   6  -6   1   51.99    3.20
   6  -6   1   53.29    4.30
   6  -6   1   46.50    4.00
  -7   6  -1    0.50    1.70
  -7   6  -1    3.60    1.40
  -7   6  -1    2.30    1.70
   7  -6   1    2.40    1.10
   7  -6   1    5.70    1.80
   7  -6   1    2.40    1.60
  -8   6  -1    3.30    2.00
  -8   6  -1    6.00    1.60
  -8   6  -1    6.40    2.20
   8  -6   1    4.30    1.30
   8  -6   1    3.90    1.80
   8  -6   1    3.10    1.90
   8  -6   1    1.10    1.00
  -9   6  -1    0.50    2.00
  -9   6  -1    2.50    2.00
  -9   6  -1    1.90    1.30
   9  -6   1    0.40    1.00
   9  -6   1    2.30    1.80
   9  -6   1    3.50    1.80
   9  -6   1   -0.60    1.00
 -10   6  -1    4.90    2.50
 -10   6  -1    3.10    1.30
 -10   6  -1    1.70    2.20
  10  -6   1    1.80    2.00
  10  -6   1    4.90    2.20
  10  -6   1    3.10    1.20
  10   5  -1    4.50    2.60
  10   5  -1    1.20    1.30
  10   5  -1    6.40    2.20
  10   5  -1    5.50    2.70
 -10  -5   1    3.60    1.70
 -10  -5   1    3.60    1.20
 -10  -5   1    7.10    2.10
 -10  -5   1    2.40    1.80
   9   5  -1    3.70    1.50
   9   5  -1    2.30    2.20
   9   5  -1    1.70    1.60
   9   5  -1    3.70    2.20
  -9  -5   1    2.70    1.70
  -9  -5   1    1.30    1.70
  -9  -5   1    2.90    1.50
  -9  -5   1    1.60    1.00
   8   5  -1   16.80    2.60
   8   5  -1    9.60    1.80
   8   5  -1   12.00    2.90
   8   5  -1   16.70    3.30
  -8  -5   1   15.60    1.90
  -8  -5   1   15.20    2.50
  -8  -5   1   13.70    1.60
  -8  -5   1   14.50    2.50
  -8  -5   1   13.30    2.10
   7   5  -1    5.80    2.10
   7   5  -1    3.50    1.60
   7   5  -1    2.00    1.90
   7   5  -1    2.90    1.20
  -7  -5   1    2.40    1.40
  -7  -5   1    1.10    1.40
  -7  -5   1    2.00    0.90
  -7  -5   1    2.90    1.20
   6   5  -1    1.20    1.20
   6   5  -1    0.30    1.30
   6   5  -1    1.90    1.50
  -6  -5   1   -0.70    1.00
  -6  -5   1    1.30    0.80
  -6  -5   1   -0.20    1.00
  -6  -5   1    0.30    0.80
   5   5  -1   58.49    3.10
   5   5  -1   57.79    3.90
   5   5  -1   63.79    4.30
   5   5  -1   55.59    3.70
   5   5  -1   61.79    4.70
   5   5  -1   62.29    3.90
   5   5  -1   63.69    4.50
  -5  -5   1   49.70    4.20
  -5  -5   1   61.59    3.80
  -5  -5   1   52.59    3.60
  -5  -5   1   59.09    3.50
  -5  -5   1   56.49    3.80
  -5  -5   1   55.99    3.50
  -5  -5   1   50.59    4.10
   4   5  -1  151.18    8.10
   4   5  -1  181.68    9.20
   4   5  -1  136.49    7.70
   4   5  -1  159.48    8.20
   4   5  -1  158.78    8.10
   4   5  -1  177.28    8.70
   4   5  -1  163.98    8.20
   4   5  -1  158.88    7.40
  -4  -5   1  161.08    7.80
  -4  -5   1  164.38    8.10
  -4  -5   1  151.08    7.90
  -4  -5   1  159.78    8.20
  -4  -5   1  159.38    7.80
  -4  -5   1  143.99    8.50
   3   5  -1   47.00    3.10
   3   5  -1   47.50    3.00
   3   5  -1   45.90    2.90
   3   5  -1   52.49    3.70
   3   5  -1   45.40    2.20
   3   5  -1   43.50    2.70
  -3  -5   1   42.60    3.40
  -3  -5   1   44.30    2.30
  -3  -5   1   46.70    3.00
  -3  -5   1   45.90    2.80
  -3  -5   1   47.20    2.90
  -3  -5   1   43.30    2.90
  -3  -5   1   38.10    3.10
  -3  -5   1   45.40    2.90
  -3  -5   1   44.20    2.60
   2   5  -1   21.20    1.70
   2   5  -1   18.30    2.20
   2   5  -1   22.50    1.70
   2   5  -1   19.80    1.70
   2   5  -1   20.20    1.80
   2   5  -1   22.20    1.60
  -2  -5   1   19.90    1.80
  -2  -5   1   20.30    1.70
  -2  -5   1   20.20    1.40
  -2  -5   1   20.00    1.60
  -2  -5   1   19.80    2.10
  -2  -5   1   16.20    1.70
  -2  -5   1   20.00    1.10
  -2  -5   1   21.50    1.70
  -2  -5   1   19.20    1.70
   1   5  -1   25.80    2.00
   1   5  -1   27.80    1.90
   1   5  -1   26.00    2.40
   1   5  -1   25.40    1.90
   1   5  -1   28.30    1.40
   1   5  -1   29.40    1.70
   1   5  -1   22.80    1.90
   1   5  -1   29.30    2.00
  -1  -5   1   27.00    2.00
  -1  -5   1   27.90    1.90
  -1  -5   1   25.10    1.90
  -1  -5   1   27.80    2.00
  -1  -5   1   28.20    2.00
  -1  -5   1   26.90    1.40
  -1  -5   1   23.80    2.30
  -1  -5   1   24.70    1.80
   0   5  -1   29.20    1.80
   0   5  -1   33.00    2.50
   0   5  -1   25.50    1.90
   0   5  -1   26.20    1.90
   0   5  -1   30.70    1.60
   0   5  -1   29.40    2.00
   0   5  -1   28.60    2.10
   0   5  -1   26.40    2.00
   0  -5   1   29.80    1.90
   0  -5   1   29.00    2.00
   0  -5   1   25.70    1.90
   0  -5   1   24.90    2.00
   0  -5   1   30.40    2.40
   0  -5   1   24.20    2.00
  -1   5  -1  785.12   35.10
  -1   5  -1  798.32   35.10
  -1   5  -1  785.22   34.70
  -1   5  -1  735.23   35.10
  -1   5  -1  796.62   35.00
  -1   5  -1  791.42   35.00
  -1   5  -1  794.62   35.40
  -1   5  -1  770.92   35.10
   1  -5   1  799.92   35.50
   1  -5   1  780.22   34.90
   1  -5   1  735.93   35.20
   1  -5   1  756.52   35.00
   1  -5   1  761.92   35.10
   1  -5   1  779.12   35.00
  -2   5  -1  313.57   14.90
  -2   5  -1  302.17   14.80
  -2   5  -1  326.67   15.10
  -2   5  -1  330.57   15.20
  -2   5  -1  311.77   14.90
  -2   5  -1  332.77   15.10
   2  -5   1  318.67   15.10
   2  -5   1  321.17   15.00
   2  -5   1  326.07   15.00
   2  -5   1  328.87   15.30
   2  -5   1  313.67   14.90
   2  -5   1  316.27   14.70
   2  -5   1  313.17   15.00
  -3   5  -1   -0.50    0.50
  -3   5  -1    0.70    0.70
  -3   5  -1    1.50    0.90
  -3   5  -1   -0.20    0.80
  -3   5  -1    1.40    1.00
  -3   5  -1    0.30    0.60
   3  -5   1   -0.60    0.60
   3  -5   1    1.20    0.70
   3  -5   1   -0.50    0.70
   3  -5   1   -0.20    0.50
   3  -5   1    0.80    0.70
   3  -5   1    0.00    0.70
   3  -5   1    0.80    0.70
   3  -5   1   -0.20    0.50
  -4   5  -1   97.79    5.50
  -4   5  -1  106.49    6.10
  -4   5  -1  108.49    5.80
  -4   5  -1  121.39    6.20
  -4   5  -1  108.69    5.90
   4  -5   1  103.09    5.60
   4  -5   1  104.09    6.10
   4  -5   1  102.79    5.90
   4  -5   1  104.49    5.70
   4  -5   1  111.69    5.40
   4  -5   1  106.79    5.80
   4  -5   1  102.79    5.60
  -5   5  -1    5.80    1.30
  -5   5  -1    6.50    1.60
  -5   5  -1    6.70    1.70
  -5   5  -1    3.60    1.50
  -5   5  -1    4.70    1.20
   5  -5   1    6.70    1.50
   5  -5   1    5.20    1.60
   5  -5   1    5.40    1.00
   5  -5   1    7.10    1.40
   5  -5   1    5.60    1.40
   5  -5   1    5.50    1.50
   5  -5   1    5.50    1.20
  -6   5  -1   20.70    2.20
  -6   5  -1   24.10    3.10
  -6   5  -1   21.20    2.20
  -6   5  -1   19.60    2.70
   6  -5   1   22.00    2.00
   6  -5   1   23.70    1.90
   6  -5   1   22.20    3.10
   6  -5   1   20.60    2.50
  -7   5  -1   18.00    2.20
  -7   5  -1   13.50    2.60
  -7   5  -1   16.00    2.80
   7  -5   1   17.20    2.00
   7  -5   1   15.20    1.70
   7  -5   1   19.60    3.10
   7  -5   1   12.70    2.20
  -8   5  -1    4.30    1.40
  -8   5  -1    7.20    2.30
  -8   5  -1    5.90    2.00
   8  -5   1    7.00    1.50
   8  -5   1    6.80    2.20
   8  -5   1    7.90    2.00
   8  -5   1    7.00    1.40
  -9   5  -1    3.30    2.00
  -9   5  -1    5.20    2.10
  -9   5  -1    1.40    1.20
   9  -5   1    4.10    1.20
   9  -5   1    3.40    1.80
   9  -5   1    0.70    0.80
   9  -5   1    4.50    2.20
 -10   5  -1    8.00    2.50
 -10   5  -1    3.60    2.10
 -10   5  -1    3.40    1.30
  10  -5   1    7.10    1.80
  10  -5   1    5.20    1.20
  10  -5   1    2.20    1.90
  10  -5   1    5.70    2.30
  11   4  -1    2.30    1.90
  11   4  -1    3.20    2.60
  11   4  -1   -0.10    2.00
  11   4  -1    0.70    1.20
 -11  -4   1   -0.30    0.90
 -11  -4   1    1.20    1.80
 -11  -4   1    0.20    1.60
  10   4  -1    6.00    2.50
  10   4  -1    8.80    1.80
  10   4  -1    8.10    2.20
  10   4  -1    4.60    2.50
 -10  -4   1    3.30    1.80
 -10  -4   1    6.30    1.40
 -10  -4   1   10.00    2.20
   9   4  -1   10.60    1.90
   9   4  -1   10.80    2.30
   9   4  -1    9.70    2.60
   9   4  -1    9.70    2.90
  -9  -4   1    7.50    1.20
  -9  -4   1    8.10    2.00
  -9  -4   1    8.90    1.50
  -9  -4   1    7.80    2.10
   8   4  -1   52.79    3.90
   8   4  -1   45.40    3.20
   8   4  -1   46.80    4.60
   8   4  -1   47.10    4.70
  -8  -4   1   42.90    3.60
  -8  -4   1   42.20    2.90
  -8  -4   1   42.80    3.70
  -8  -4   1   34.00    2.70
   7   4  -1  130.89    8.10
   7   4  -1  119.59    6.70
   7   4  -1  130.29    8.10
   7   4  -1  118.39    7.10
  -7  -4   1  129.49    6.50
  -7  -4   1  132.49    7.20
  -7  -4   1  122.79    7.10
   6   4  -1   16.80    2.70
   6   4  -1   17.20    2.90
   6   4  -1   16.20    2.10
   6   4  -1   17.10    3.20
  -6  -4   1   15.10    1.90
  -6  -4   1   19.00    1.70
  -6  -4   1   15.40    2.10
  -6  -4   1   12.10    2.40
   5   4  -1  117.09    6.60
   5   4  -1  110.49    6.60
   5   4  -1   91.29    5.70
   5   4  -1  100.39    6.10
   5   4  -1  108.59    5.80
   5   4  -1  102.19    6.00
  -5  -4   1  106.19    5.80
  -5  -4   1   90.09    6.20
  -5  -4   1   99.79    5.70
  -5  -4   1  112.29    5.40
   4   4  -1   56.09    3.90
   4   4  -1   55.89    3.40
   4   4  -1   51.59    3.40
   4   4  -1   52.49    3.30
   4   4  -1   59.39    4.10
   4   4  -1   58.79    3.40
   4   4  -1   50.99    3.00
  -4  -4   1   55.39    3.10
  -4  -4   1   56.89    3.40
  -4  -4   1   55.59    3.40
  -4  -4   1   52.09    3.80
  -4  -4   1   46.00    3.70
  -4  -4   1   52.99    3.20
  -4  -4   1   51.59    3.10
   3   4  -1  139.99    6.40
   3   4  -1  135.09    6.90
   3   4  -1  134.89    6.90
   3   4  -1  137.59    6.70
   3   4  -1  144.89    6.90
   3   4  -1  136.79    7.50
   3   4  -1  141.49    6.90
   3   4  -1  151.78    7.40
  -3  -4   1  141.59    6.70
  -3  -4   1  133.29    7.20
  -3  -4   1  132.29    6.90
  -3  -4   1  134.89    6.40
  -3  -4   1  124.19    7.30
  -3  -4   1  135.69    6.90
  -3  -4   1  138.39    6.60
  -3  -4   1  131.49    6.80
   2   4  -1  442.16   20.10
   2   4  -1  438.76   19.70
   2   4  -1  455.55   20.20
   2   4  -1  458.95   20.20
   2   4  -1  433.76   20.20
   2   4  -1  454.95   20.20
   2   4  -1  462.45   20.80
  -2  -4   1  451.55   20.50
  -2  -4   1  422.06   20.10
  -2  -4   1  462.95   20.20
  -2  -4   1  436.06   19.70
  -2  -4   1  439.56   20.20
  -2  -4   1  413.56   20.60
  -2  -4   1  421.16   20.20
  -2  -4   1  427.76   19.90
  -2  -4   1  442.26   20.10
   1   4  -1    8.90    1.00
   1   4  -1   10.50    0.60
   1   4  -1   10.70    1.10
   1   4  -1   10.40    0.80
   1   4  -1    9.60    1.20
   1   4  -1   11.80    1.30
   1   4  -1    9.50    1.10
   1   4  -1   10.90    1.50
  -1  -4   1    9.20    0.60
  -1  -4   1   10.30    1.20
  -1  -4   1   10.80    1.00
  -1  -4   1   10.10    1.00
  -1  -4   1    9.90    0.60
  -1  -4   1    9.80    1.10
  -1  -4   1    9.10    1.10
  -1  -4   1    9.80    1.10
  -1  -4   1   10.30    1.50
   0   4  -1    8.70    1.10
   0   4  -1    8.80    0.70
   0   4  -1   10.10    1.10
   0   4  -1    9.00    1.40
   0   4  -1   10.80    1.20
   0   4  -1    9.60    1.00
   0   4  -1   10.00    1.10
   0  -4   1   12.20    1.50
   0  -4   1    9.10    1.00
   0  -4   1   10.00    0.90
   0  -4   1    7.40    1.00
   0  -4   1   10.60    1.00
   0  -4   1    8.70    1.20
  -1   4  -1   25.80    2.10
  -1   4  -1   26.90    1.90
  -1   4  -1   25.60    1.80
  -1   4  -1   26.20    1.60
  -1   4  -1   27.50    1.90
  -1   4  -1   27.30    1.80
  -1   4  -1   25.90    1.80
  -1   4  -1   26.30    1.80
   1  -4   1   29.00    2.10
   1  -4   1   26.50    1.90
   1  -4   1   23.70    1.80
   1  -4   1   27.30    1.90
   1  -4   1   24.80    1.70
   1  -4   1   25.60    1.60
   1  -4   1   27.30    1.80
  -2   4  -1 1057.29   46.60
  -2   4  -1 1055.29   46.50
   2  -4   1 1041.60   46.60
   2  -4   1 1010.70   46.50
   2  -4   1 1028.00   46.40
  -3   4  -1   14.10    1.80
  -3   4  -1   14.70    1.80
  -3   4  -1   12.80    1.40
  -3   4  -1   14.20    1.60
  -3   4  -1   14.00    1.40
  -3   4  -1   11.40    1.30
   3  -4   1   13.90    1.40
   3  -4   1   13.10    1.50
   3  -4   1   13.60    1.60
   3  -4   1   14.40    1.30
   3  -4   1   14.40    1.30
   3  -4   1   15.60    1.50
   3  -4   1   13.70    1.10
   3  -4   1   13.00    1.70
  -4   4  -1    1.50    0.90
  -4   4  -1    0.20    0.60
  -4   4  -1    0.60    1.00
  -4   4  -1    1.60    0.60
  -4   4  -1    0.40    0.90
  -4   4  -1    0.80    0.70
  -4   4  -1    1.10    0.70
   4  -4   1    0.60    0.80
   4  -4   1    1.20    1.00
   4  -4   1    0.10    0.90
   4  -4   1    0.90    0.80
   4  -4   1    1.00    0.70
   4  -4   1    1.80    0.60
   4  -4   1    1.00    0.80
  -5   4  -1   17.00    2.20
  -5   4  -1   12.30    1.90
  -5   4  -1   13.20    1.60
  -5   4  -1   13.80    1.80
  -5   4  -1   14.90    1.80
  -5   4  -1   15.30    1.50
  -5   4  -1   15.30    2.10
   5  -4   1   13.40    2.20
   5  -4   1   14.70    1.90
   5  -4   1   15.70    1.90
   5  -4   1   14.10    1.90
   5  -4   1   13.10    1.40
   5  -4   1   15.80    2.00
   5  -4   1   14.40    1.60
  -6   4  -1   65.79    4.40
  -6   4  -1   62.39    3.50
  -6   4  -1   63.79    3.80
  -6   4  -1   64.49    4.40
  -6   4  -1   61.39    4.50
   6  -4   1   60.89    3.80
   6  -4   1   59.79    3.30
   6  -4   1   59.19    3.60
   6  -4   1   66.89    4.80
   6  -4   1   59.09    4.10
  -7   4  -1   20.90    2.80
  -7   4  -1   15.30    1.70
  -7   4  -1   17.40    2.10
  -7   4  -1   17.40    2.70
  -7   4  -1   14.50    2.10
   7  -4   1   16.40    2.00
   7  -4   1   17.40    1.40
   7  -4   1   19.70    2.50
   7  -4   1   18.20    1.80
  -8   4  -1   11.00    2.30
  -8   4  -1    6.60    2.10
  -8   4  -1    9.40    1.70
   8  -4   1    7.80    1.20
   8  -4   1    8.70    1.60
   8  -4   1    3.60    1.70
   8  -4   1   10.90    1.50
   8  -4   1    5.60    2.20
  -9   4  -1   21.80    3.30
  -9   4  -1   23.70    3.50
  -9   4  -1   17.40    2.40
   9  -4   1   24.20    3.30
   9  -4   1   21.00    3.70
   9  -4   1   23.40    2.00
   9  -4   1   26.80    2.40
 -10   4  -1    6.20    2.30
 -10   4  -1    4.70    2.20
 -10   4  -1    4.60    1.40
  10  -4   1    5.90    2.00
  10  -4   1    4.60    2.10
  10  -4   1    6.80    2.50
 -11   4  -1   13.80    3.10
 -11   4  -1   16.20    3.10
 -11   4  -1   13.10    2.20
  11  -4   1   13.80    3.10
  11  -4   1   16.90    3.10
  11  -4   1   21.90    4.50
  11   3  -1    1.30    2.00
  11   3  -1   -0.20    1.10
  11   3  -1    1.80    1.70
  11   3  -1    0.00    2.20
 -11  -3   1    0.80    1.00
 -11  -3   1    1.70    1.80
 -11  -3   1   -1.10    1.40
  10   3  -1    3.00    1.40
  10   3  -1    3.30    2.50
  10   3  -1    3.60    1.90
  10   3  -1    2.10    1.70
 -10  -3   1    2.90    1.10
 -10  -3   1    0.90    1.60
 -10  -3   1    3.70    1.20
   9   3  -1    3.90    2.30
   9   3  -1    4.40    1.40
   9   3  -1    7.00    1.90
   9   3  -1    5.50    2.20
  -9  -3   1    2.90    0.90
  -9  -3   1    2.50    1.10
  -9  -3   1    7.40    1.90
   8   3  -1    4.10    2.00
   8   3  -1    4.10    1.30
   8   3  -1    5.90    2.10
   8   3  -1    4.60    1.70
  -8  -3   1    4.60    1.00
  -8  -3   1    4.40    1.60
  -8  -3   1    6.40    1.20
   7   3  -1   73.69    4.40
   7   3  -1   77.49    5.50
   7   3  -1   79.29    4.90
   7   3  -1   75.69    5.70
  -7  -3   1   74.49    4.20
  -7  -3   1   67.79    4.00
   6   3  -1    0.40    1.20
   6   3  -1    1.40    1.10
   6   3  -1   -0.20    0.90
   6   3  -1   -0.40    0.70
   6   3  -1   -0.30    0.60
   6   3  -1    0.20    0.80
   6   3  -1   -0.10    1.20
  -6  -3   1    1.80    1.10
  -6  -3   1   -0.30    0.60
  -6  -3   1    0.10    0.70
  -6  -3   1    0.50    0.90
   5   3  -1   39.60    3.20
   5   3  -1   43.60    3.40
   5   3  -1   40.10    2.50
   5   3  -1   43.30    2.90
   5   3  -1   38.50    2.70
   5   3  -1   40.90    3.30
   5   3  -1   37.40    2.80
  -5  -3   1   38.20    2.40
  -5  -3   1   37.90    2.70
  -5  -3   1   37.50    3.20
  -5  -3   1   37.50    2.70
   4   3  -1  206.48   10.00
   4   3  -1  210.08   10.00
   4   3  -1  205.08   10.00
   4   3  -1  204.68    9.90
   4   3  -1  231.98   10.60
   4   3  -1  210.88   10.60
  -4  -3   1  203.08    9.80
  -4  -3   1  207.48    9.90
  -4  -3   1  178.58   10.30
  -4  -3   1  198.68    9.60
  -4  -3   1  198.28   10.40
  -4  -3   1  203.18    9.90
   3   3  -1    1.70    0.60
   3   3  -1    1.00    0.60
   3   3  -1    2.70    1.00
   3   3  -1    2.70    0.90
   3   3  -1    0.50    0.60
   3   3  -1    2.00    0.80
   3   3  -1    1.60    0.70
  -3  -3   1    0.90    0.70
  -3  -3   1    0.80    0.70
  -3  -3   1    2.60    0.90
  -3  -3   1    2.20    0.60
  -3  -3   1    1.70    0.70
  -3  -3   1    1.30    0.60
   2   3  -1    0.80    0.50
   2   3  -1    0.50    0.30
   2   3  -1   -0.30    0.40
   2   3  -1    0.50    0.40
   2   3  -1    0.30    0.70
   2   3  -1    0.10    0.50
   2   3  -1    0.70    0.50
  -2  -3   1    0.40    0.60
  -2  -3   1    0.30    0.50
  -2  -3   1    0.00    0.50
  -2  -3   1    0.50    0.30
  -2  -3   1    1.00    0.40
  -2  -3   1    0.60    0.50
  -2  -3   1    0.20    0.60
   1   3  -1  279.67   12.50
   1   3  -1  251.47   12.10
   1   3  -1  269.67   11.90
   1   3  -1  255.07   12.10
   1   3  -1  265.47   12.10
   1   3  -1  277.27   12.10
   1   3  -1  259.67   12.10
   1   3  -1  275.57   11.80
  -1  -3   1  273.37   12.30
  -1  -3   1  269.97   12.10
  -1  -3   1  267.87   11.80
  -1  -3   1  263.07   12.10
  -1  -3   1  266.97   12.20
  -1  -3   1  263.57   12.50
  -1  -3   1  238.08   12.10
  -1  -3   1  255.87   11.90
  -1  -3   1  262.97   12.10
  -1  -3   1  251.37   11.80
  -1  -3   1  263.87   12.10
   0   3  -1  177.68    8.10
   0   3  -1  172.28    7.80
   0   3  -1  168.08    7.60
   0   3  -1  166.78    7.80
   0   3  -1  172.98    7.50
   0   3  -1  156.88    7.70
   0   3  -1  164.18    7.70
   0   3  -1  162.28    7.70
   0  -3   1  155.68    7.70
   0  -3   1  162.68    7.50
   0  -3   1  167.58    8.00
   0  -3   1  163.28    7.60
   0  -3   1  156.08    7.80
   0  -3   1  164.38    7.70
   0  -3   1  160.68    7.70
  -1   3  -1    5.70    0.60
  -1   3  -1    5.80    0.80
  -1   3  -1    8.80    1.00
  -1   3  -1    5.70    0.80
  -1   3  -1    5.60    0.80
  -1   3  -1    6.90    0.90
  -1   3  -1    6.80    0.80
  -1   3  -1    6.30    0.80
   1  -3   1    7.10    1.00
   1  -3   1    6.40    0.70
   1  -3   1    6.70    1.00
   1  -3   1    5.80    0.90
   1  -3   1    6.80    0.90
   1  -3   1    7.10    0.80
   1  -3   1    6.20    0.90
  -2   3  -1  402.66   18.60
  -2   3  -1  400.66   18.20
  -2   3  -1  403.96   18.50
  -2   3  -1  408.86   18.30
  -2   3  -1  407.36   18.50
  -2   3  -1  417.56   18.50
  -2   3  -1  401.46   18.50
  -2   3  -1  413.96   18.60
   2  -3   1  393.56   18.50
   2  -3   1  400.96   18.20
   2  -3   1  371.96   18.40
   2  -3   1  399.26   18.60
   2  -3   1  409.06   18.40
   2  -3   1  414.76   18.50
   2  -3   1  409.36   18.40
   2  -3   1  428.66   18.70
   2  -3   1  412.76   18.60
  -3   3  -1   18.80    1.40
  -3   3  -1   21.10    1.70
  -3   3  -1   20.60    1.30
  -3   3  -1   20.40    1.80
  -3   3  -1   18.80    1.60
  -3   3  -1   17.40    1.60
  -3   3  -1   21.80    1.90
  -3   3  -1   20.40    1.60
   3  -3   1   19.60    1.90
   3  -3   1   19.60    1.50
   3  -3   1   22.50    1.80
   3  -3   1   23.10    1.70
   3  -3   1   21.80    1.40
   3  -3   1   19.70    1.60
   3  -3   1   20.80    1.50
   3  -3   1   21.60    1.80
  -4   3  -1  151.58    7.40
  -4   3  -1  159.88    7.60
  -4   3  -1  128.79    7.00
  -4   3  -1  134.89    7.30
  -4   3  -1  136.79    7.20
  -4   3  -1  134.59    6.90
  -4   3  -1  136.29    6.70
  -4   3  -1  144.49    6.70
  -4   3  -1  144.69    7.10
   4  -3   1  132.79    6.80
   4  -3   1  145.19    6.60
   4  -3   1  139.09    7.00
   4  -3   1  141.59    7.10
   4  -3   1  137.79    7.10
   4  -3   1  136.89    7.20
   4  -3   1  140.69    7.60
   4  -3   1  143.59    7.20
  -5   3  -1   28.40    2.10
  -5   3  -1   30.40    2.00
  -5   3  -1   28.80    2.50
  -5   3  -1   33.20    2.80
  -5   3  -1   31.30    2.30
  -5   3  -1   29.50    2.30
  -5   3  -1   29.60    2.70
   5  -3   1   28.80    2.50
   5  -3   1   30.80    2.00
   5  -3   1   31.40    2.30
   5  -3   1   30.10    2.40
   5  -3   1   30.40    2.50
   5  -3   1   30.70    1.80
   5  -3   1   30.90    2.40
   5  -3   1   31.00    2.90
  -6   3  -1   56.69    4.10
  -6   3  -1   58.39    4.30
  -6   3  -1   56.29    4.10
  -6   3  -1   55.89    3.60
  -6   3  -1   58.09    3.70
  -6   3  -1   58.29    3.20
  -6   3  -1   62.39    3.60
   6  -3   1   59.69    3.90
   6  -3   1   56.09    3.20
   6  -3   1   50.49    3.90
   6  -3   1   56.19    3.10
   6  -3   1   54.39    3.60
   6  -3   1   57.29    4.40
   6  -3   1   58.09    4.00
   6  -3   1   53.69    3.80
  -7   3  -1    3.50    1.60
  -7   3  -1    3.70    1.10
  -7   3  -1    3.50    0.90
  -7   3  -1    2.60    1.50
   7  -3   1    3.80    1.20
   7  -3   1    4.60    1.60
   7  -3   1    2.00    0.90
   7  -3   1    3.00    0.70
  -8   3  -1   92.19    5.30
  -8   3  -1   89.49    6.00
  -8   3  -1   94.29    6.10
  -8   3  -1   91.59    5.30
  -8   3  -1   86.39    4.80
   8  -3   1   89.49    4.80
   8  -3   1   88.59    4.60
   8  -3   1   87.49    6.60
   8  -3   1   91.29    5.80
  -9   3  -1    6.40    2.10
  -9   3  -1    6.10    1.10
  -9   3  -1   10.90    2.50
   9  -3   1    5.80    2.30
   9  -3   1    7.00    1.10
   9  -3   1    8.10    2.10
   9  -3   1    5.80    2.10
 -10   3  -1    3.90    1.30
 -10   3  -1    4.90    2.00
 -10   3  -1    5.00    2.00
  10  -3   1    2.80    1.80
  10  -3   1    3.20    1.70
  10  -3   1    3.30    0.90
  10  -3   1    3.00    2.30
 -11   3  -1    5.80    3.30
 -11   3  -1    1.70    1.30
 -11   3  -1    3.60    2.20
  11  -3   1    1.60    1.70
  11  -3   1    4.10    2.00
  11  -3   1    3.60    2.80
  11   2  -1    6.00    2.90
  11   2  -1    5.80    2.40
  11   2  -1    3.40    2.30
  11   2  -1    2.30    1.20
 -11  -2   1    3.30    1.20
 -11  -2   1    4.90    1.90
  10   2  -1    3.40    2.10
  10   2  -1    3.90    1.90
  10   2  -1    5.60    1.50
  10   2  -1    9.90    2.80
 -10  -2   1    7.10    2.30
 -10  -2   1   11.10    2.20
 -10  -2   1    6.10    1.20
 -10  -2   1    6.80    2.20
   9   2  -1   14.60    2.00
   9   2  -1   18.30    3.10
   9   2  -1   18.70    3.60
   9   2  -1   16.20    2.70
  -9  -2   1   14.60    1.90
  -9  -2   1   19.30    2.80
  -9  -2   1   17.70    2.50
  -9  -2   1   17.90    2.00
   8   2  -1   26.70    2.70
   8   2  -1   22.10    2.20
   8   2  -1   21.10    3.40
   8   2  -1   24.40    5.00
  -8  -2   1   26.30    2.20
  -8  -2   1   23.50    2.70
  -8  -2   1   19.40    1.80
  -8  -2   1   23.80    3.00
   7   2  -1    5.80    1.70
   7   2  -1    6.00    1.90
   7   2  -1    5.20    1.30
   7   2  -1    3.90    1.40
   7   2  -1    5.30    1.30
  -7  -2   1    5.20    1.60
  -7  -2   1    5.60    1.00
  -7  -2   1    4.30    1.40
  -7  -2   1    5.50    1.10
   6   2  -1    0.20    1.20
   6   2  -1    1.70    1.10
   6   2  -1    0.30    0.90
   6   2  -1    0.70    0.90
   6   2  -1    0.10    1.10
   6   2  -1    1.80    0.90
  -6  -2   1    2.70    1.20
  -6  -2   1    1.80    0.70
  -6  -2   1    0.90    0.80
  -6  -2   1    0.70    0.80
  -6  -2   1   -0.10    0.60
  -6  -2   1   -0.10    0.60
   5   2  -1   25.20    2.60
   5   2  -1   35.00    2.40
   5   2  -1   26.50    2.20
   5   2  -1   29.30    2.40
   5   2  -1   30.40    2.00
   5   2  -1   29.90    2.40
   5   2  -1   29.60    2.80
  -5  -2   1   31.50    2.20
  -5  -2   1   26.70    2.60
  -5  -2   1   33.60    2.40
  -5  -2   1   30.80    2.00
  -5  -2   1   30.10    2.40
  -5  -2   1   29.10    1.90
  -5  -2   1   31.00    2.40
   4   2  -1   98.49    4.80
   4   2  -1   92.69    5.40
   4   2  -1   94.59    5.10
   4   2  -1   89.79    5.40
   4   2  -1  101.09    5.00
   4   2  -1   96.39    5.10
   4   2  -1   93.49    5.00
  -4  -2   1   97.19    5.00
  -4  -2   1   87.59    5.40
  -4  -2   1  103.99    5.00
  -4  -2   1   89.59    4.70
  -4  -2   1   92.59    4.90
  -4  -2   1   85.29    5.30
   3   2  -1  153.38    7.50
   3   2  -1  161.28    7.90
   3   2  -1  157.18    7.50
   3   2  -1  149.39    7.80
   3   2  -1  160.88    7.60
   3   2  -1  151.38    7.50
  -3  -2   1  135.49    7.70
  -3  -2   1  159.28    7.30
  -3  -2   1  151.88    7.50
  -3  -2   1  162.28    7.50
  -3  -2   1  163.08    7.60
  -3  -2   1  153.08    7.90
   2   2  -1  876.21   39.20
  -2  -2   1  901.11   39.20
  -2  -2   1  891.51   38.70
  -2  -2   1  812.92   39.10
   1   2  -1  153.68    7.30
   1   2  -1  163.38    7.10
   1   2  -1  147.19    7.30
   1   2  -1  153.38    7.30
   1   2  -1  175.48    7.60
   1   2  -1  150.38    7.10
   1   2  -1  161.38    7.30
   1   2  -1  153.88    7.20
  -1  -2   1  152.28    7.10
  -1  -2   1  158.48    7.30
  -1  -2   1  147.19    7.30
  -1  -2   1  152.48    7.50
  -1  -2   1  159.48    7.10
  -1  -2   1  152.98    7.30
  -1  -2   1  164.98    7.50
  -1  -2   1  156.88    7.30
  -1  -2   1  164.68    7.10
   0   2  -1  257.37   11.50
   0   2  -1  235.18   11.20
   0   2  -1  254.87   11.10
   0   2  -1  244.28   11.30
   0   2  -1  248.38   11.30
   0   2  -1  237.98   11.20
   0   2  -1  234.88   11.30
   0  -2   1  249.08   11.10
   0  -2   1  252.97   11.20
   0  -2   1  260.47   11.50
   0  -2   1  248.38   11.30
   0  -2   1  249.28   11.30
   0  -2   1  248.78   11.30
   0  -2   1  256.77   11.30
   0  -2   1  244.68   11.30
  -1   2  -1 1110.49   59.99
  -2   2  -1   17.90    1.40
  -2   2  -1   16.90    1.30
  -2   2  -1   15.80    1.40
  -2   2  -1   19.60    1.30
  -2   2  -1   17.70    1.30
  -2   2  -1   19.30    1.40
  -2   2  -1   17.70    1.00
   2  -2   1   18.70    1.50
   2  -2   1   17.30    1.40
   2  -2   1   17.80    1.30
   2  -2   1   17.70    1.10
   2  -2   1   17.60    1.30
   2  -2   1   17.20    1.30
   2  -2   1   17.80    1.30
   2  -2   1   20.10    1.30
  -3   2  -1  268.57   12.50
  -3   2  -1  262.97   12.20
  -3   2  -1  270.07   12.40
  -3   2  -1  266.27   12.60
  -3   2  -1  266.47   12.20
  -3   2  -1  293.67   12.90
  -3   2  -1  256.87   12.60
  -3   2  -1  261.97   12.10
  -3   2  -1  273.17   12.10
  -3   2  -1  256.67   12.30
   3  -2   1  268.97   12.50
   3  -2   1  270.87   12.50
   3  -2   1  263.27   12.80
   3  -2   1  255.17   12.10
   3  -2   1  284.87   12.60
   3  -2   1  262.87   12.40
   3  -2   1  256.87   12.50
  -4   2  -1  218.28   10.30
  -4   2  -1  213.68   10.60
  -4   2  -1  203.18   10.10
  -4   2  -1  219.58   10.50
  -4   2  -1  224.38   10.30
  -4   2  -1  224.08   10.90
  -4   2  -1  221.18   10.00
  -4   2  -1  203.48    9.80
   4  -2   1  219.68   10.60
   4  -2   1  220.48    9.90
   4  -2   1  220.78   10.40
   4  -2   1  215.88   10.50
   4  -2   1  214.48   10.00
   4  -2   1  225.08   10.80
   4  -2   1  203.58   10.90
   4  -2   1  219.18   10.50
  -5   2  -1  269.07   12.80
  -5   2  -1  266.97   12.30
  -5   2  -1  272.37   13.20
  -5   2  -1  265.57   12.00
  -5   2  -1  253.87   12.20
  -5   2  -1  240.58   11.80
  -5   2  -1  264.37   12.80
  -5   2  -1  267.27   12.50
   5  -2   1  254.97   12.70
   5  -2   1  256.77   13.20
   5  -2   1  262.17   11.90
   5  -2   1  264.37   12.70
   5  -2   1  262.07   12.70
   5  -2   1  259.27   12.00
   5  -2   1  245.68   12.50
   5  -2   1  266.27   12.50
  -6   2  -1  351.86   16.30
  -6   2  -1  342.87   16.90
  -6   2  -1  357.36   16.90
  -6   2  -1  354.16   16.40
  -6   2  -1  353.46   16.90
  -6   2  -1  351.16   17.40
  -6   2  -1  350.86   16.00
   6  -2   1  343.07   17.50
   6  -2   1  342.77   16.90
   6  -2   1  341.97   16.80
   6  -2   1  341.77   15.90
   6  -2   1  347.67   16.70
   6  -2   1  356.46   16.70
   6  -2   1  355.96   16.00
   6  -2   1  342.57   16.80
  -7   2  -1   25.60    1.80
  -7   2  -1   21.60    2.70
  -7   2  -1   27.20    2.20
  -7   2  -1   26.90    3.20
  -7   2  -1   23.80    2.10
   7  -2   1   21.80    2.70
   7  -2   1   27.90    2.60
   7  -2   1   24.20    1.80
   7  -2   1   23.40    1.70
  -8   2  -1    0.90    1.30
  -8   2  -1    0.80    0.60
  -8   2  -1    0.40    0.90
  -8   2  -1    1.40    1.70
   8  -2   1    1.20    1.30
   8  -2   1    1.80    1.00
   8  -2   1   -0.50    1.30
   8  -2   1    0.40    0.60
   8  -2   1   -1.60    1.60
  -9   2  -1   42.00    3.90
  -9   2  -1   34.50    2.30
  -9   2  -1   30.80    3.80
  -9   2  -1   36.80    3.30
  -9   2  -1   30.50    2.70
   9  -2   1   33.10    2.20
   9  -2   1   32.50    3.40
   9  -2   1   42.20    4.50
   9  -2   1   28.50    4.10
 -10   2  -1    4.90    1.00
 -10   2  -1    7.40    1.60
 -10   2  -1   11.30    2.40
 -10   2  -1    9.80    2.50
  10  -2   1    5.60    1.00
  10  -2   1    7.00    2.40
  10  -2   1    8.10    2.10
  10  -2   1    8.00    2.80
 -11   2  -1   -0.20    1.10
  11  -2   1    2.60    2.40
  11  -2   1   -0.70    0.50
  11  -2   1   -0.40    1.80
  11   1  -1    0.90    1.00
  11   1  -1   -0.40    2.00
  11   1  -1    0.60    1.60
 -11  -1   1    0.80    1.00
 -11  -1   1   -0.70    1.40
  10   1  -1    0.50    1.70
  10   1  -1   -0.90    1.00
  10   1  -1   -0.10    1.50
  10   1  -1   -1.10    1.50
 -10  -1   1   -0.10    1.40
 -10  -1   1    1.10    1.00
 -10  -1   1   -0.10    0.90
 -10  -1   1    3.00    1.50
   9   1  -1   26.70    4.00
   9   1  -1   24.50    2.20
   9   1  -1   21.10    3.00
   9   1  -1   25.90    3.60
  -9  -1   1   21.00    3.20
  -9  -1   1   25.00    2.30
  -9  -1   1   15.70    2.60
  -9  -1   1   26.40    2.70
  -9  -1   1   18.00    2.80
   8   1  -1   81.89    5.80
   8   1  -1   92.59    6.50
   8   1  -1   88.39    5.50
   8   1  -1   80.19    5.10
  -8  -1   1   90.69    5.30
  -8  -1   1   82.09    5.50
  -8  -1   1   76.69    4.50
  -8  -1   1   84.39    5.70
   7   1  -1   50.89    3.70
   7   1  -1   52.79    4.60
   7   1  -1   51.49    3.70
   7   1  -1   55.89    4.30
   7   1  -1   63.09    4.00
   7   1  -1   52.39    3.30
  -7  -1   1   56.89    3.80
  -7  -1   1   58.49    3.30
  -7  -1   1   57.69    4.20
  -7  -1   1   57.99    4.10
   6   1  -1   59.69    3.90
   6   1  -1   65.19    3.60
   6   1  -1   55.99    4.00
   6   1  -1   63.49    4.40
   6   1  -1   59.69    3.80
   6   1  -1   69.59    4.80
   6   1  -1   57.89    4.00
  -6  -1   1   66.19    4.20
  -6  -1   1   60.69    4.50
  -6  -1   1   60.19    3.40
  -6  -1   1   62.49    4.10
  -6  -1   1   61.59    3.80
  -6  -1   1   67.29    3.90
   5   1  -1    0.50    0.60
   5   1  -1    0.40    0.70
   5   1  -1    2.00    1.00
   5   1  -1   -0.40    0.80
   5   1  -1   -0.50    0.90
   5   1  -1    1.30    0.80
   5   1  -1    1.30    0.80
  -5  -1   1    0.30    0.60
  -5  -1   1    0.50    0.80
  -5  -1   1    0.80    0.70
  -5  -1   1    0.40    0.90
  -5  -1   1   -0.20    0.60
  -5  -1   1   -0.30    0.40
   4   1  -1  534.75   25.60
   4   1  -1  571.94   25.10
   4   1  -1  562.54   25.50
   4   1  -1  573.64   25.50
   4   1  -1  542.95   25.30
   4   1  -1  548.75   25.30
   4   1  -1  548.55   25.90
  -4  -1   1  529.05   25.80
  -4  -1   1  558.44   25.30
  -4  -1   1  532.05   25.50
  -4  -1   1  577.34   25.50
  -4  -1   1  588.84   25.40
  -4  -1   1  565.74   25.10
   3   1  -1   87.49    4.80
   3   1  -1   90.79    4.70
   3   1  -1   94.69    4.40
   3   1  -1   87.59    4.60
   3   1  -1   91.49    5.00
   3   1  -1   94.29    4.60
   3   1  -1   88.69    4.70
  -3  -1   1   86.69    4.50
  -3  -1   1   90.49    4.90
  -3  -1   1   93.19    4.70
  -3  -1   1   77.39    4.70
  -3  -1   1   93.49    4.70
  -3  -1   1   92.19    4.60
   2   1  -1  527.35   22.60
   2   1  -1  499.45   22.30
   2   1  -1  484.15   22.50
   2   1  -1  511.75   22.40
  -2  -1   1  500.65   22.60
  -2  -1   1  443.06   22.40
  -2  -1   1  507.65   22.30
   1   1  -1  302.07   14.10
   1   1  -1  337.67   14.40
   1   1  -1  315.47   14.10
   1   1  -1  316.97   14.10
   1   1  -1  316.07   14.20
  -1  -1   1  317.87   14.10
  -1  -1   1  306.47   14.20
  -1  -1   1  311.17   14.30
  -1  -1   1  307.87   14.10
   0  -1   1 3422.96  155.38
  -1   1  -1  297.27   12.90
  -1   1  -1  273.17   12.90
  -1   1  -1  270.37   12.90
  -1   1  -1  293.67   12.60
   1  -1   1  283.87   12.80
   1  -1   1  290.67   12.80
   1  -1   1  281.87   12.90
  -2   1  -1   13.10    0.80
  -2   1  -1   13.00    1.20
  -2   1  -1   13.20    0.70
  -2   1  -1   14.90    1.00
  -2   1  -1   11.40    1.20
  -2   1  -1   14.80    1.30
  -2   1  -1   13.80    1.10
  -2   1  -1   12.90    0.90
  -2   1  -1   13.00    0.90
   2  -1   1   13.60    0.70
   2  -1   1   12.10    1.00
   2  -1   1   14.50    1.20
   2  -1   1   12.40    1.20
   2  -1   1   12.70    1.10
   2  -1   1   12.20    1.30
   2  -1   1   12.10    0.80
   2  -1   1   13.80    1.10
  -3   1  -1   26.30    1.60
  -3   1  -1   25.50    1.80
  -3   1  -1   25.70    1.40
  -3   1  -1   25.80    1.30
  -3   1  -1   27.10    2.00
  -3   1  -1   24.20    1.50
  -3   1  -1   26.10    1.90
  -3   1  -1   25.20    1.80
   3  -1   1   25.60    1.90
   3  -1   1   25.80    2.00
   3  -1   1   24.70    1.40
   3  -1   1   23.10    1.70
   3  -1   1   23.70    2.00
   3  -1   1   25.10    1.80
   3  -1   1   24.60    1.80
   3  -1   1   24.70    1.30
  -4   1  -1   19.20    1.80
  -4   1  -1   17.20    1.70
  -4   1  -1   18.80    1.50
  -4   1  -1   20.50    2.00
  -4   1  -1   19.00    1.40
  -4   1  -1   17.50    1.20
   4  -1   1   17.30    1.70
   4  -1   1   17.30    2.30
   4  -1   1   19.20    1.20
   4  -1   1   21.20    1.80
   4  -1   1   20.00    1.60
   4  -1   1   20.90    1.70
   4  -1   1   15.90    1.70
   4  -1   1   18.40    1.10
   4  -1   1   19.10    1.40
  -5   1  -1  182.48    8.60
  -5   1  -1  180.18    9.10
  -5   1  -1  184.78    8.80
  -5   1  -1  174.88    8.30
  -5   1  -1  177.18    9.10
  -5   1  -1  181.08    9.50
   5  -1   1  177.78    9.10
   5  -1   1  179.28    8.70
   5  -1   1  174.38    9.60
   5  -1   1  170.68    9.00
   5  -1   1  186.88    8.90
   5  -1   1  173.58    9.10
   5  -1   1  186.78    8.30
   5  -1   1  176.18    8.30
   5  -1   1  177.48    9.00
  -6   1  -1    2.70    1.30
  -6   1  -1    5.20    1.10
  -6   1  -1    4.00    1.60
  -6   1  -1    4.60    1.40
  -6   1  -1    8.40    1.30
   6  -1   1    8.70    1.50
   6  -1   1    7.50    1.50
   6  -1   1    7.40    1.90
   6  -1   1    5.00    0.80
   6  -1   1    6.90    1.50
   6  -1   1    7.50    1.50
  -7   1  -1   36.20    2.60
  -7   1  -1   33.70    2.80
  -7   1  -1   34.70    3.70
  -7   1  -1   38.30    3.60
  -7   1  -1   36.00    2.10
   7  -1   1   29.30    3.30
   7  -1   1   33.70    2.10
   7  -1   1   42.00    3.50
   7  -1   1   35.50    4.90
   7  -1   1   32.90    3.40
  -8   1  -1   36.70    3.50
  -8   1  -1   27.60    2.30
  -8   1  -1   29.70    2.00
  -8   1  -1   32.20    2.60
  -8   1  -1   36.20    3.30
   8  -1   1   39.80    3.30
   8  -1   1   31.60    4.30
   8  -1   1   30.10    3.00
   8  -1   1   28.30    2.00
  -9   1  -1   45.90    4.20
  -9   1  -1   40.10    2.60
  -9   1  -1   42.10    3.60
  -9   1  -1   45.80    3.90
   9  -1   1   42.90    4.50
   9  -1   1   42.30    2.70
   9  -1   1   49.40    3.90
   9  -1   1   53.09    5.00
 -10   1  -1   -0.30    1.00
 -10   1  -1   -1.00    1.00
 -10   1  -1    0.60    0.70
 -10   1  -1    4.50    1.80
 -10   1  -1   -1.30    1.30
  10  -1   1    1.80    1.90
  10  -1   1    0.90    0.70
  10  -1   1    1.40    1.90
  10  -1   1    2.20    1.80
 -11   1  -1    4.80    2.10
 -11   1  -1    5.40    1.50
  11  -1   1    3.40    2.10
  11  -1   1    3.00    0.90
  11  -1   1    2.60    2.30
  11   0  -1    3.80    1.30
  11   0  -1    7.30    2.80
  11   0  -1    6.00    2.20
 -11   0   1    2.20    2.10
 -11   0   1    2.60    1.60
 -11   0   1    3.00    1.30
  10   0  -1    8.90    2.30
  10   0  -1    8.80    1.70
  10   0  -1    6.80    2.10
  10   0  -1    9.80    2.90
 -10   0   1   13.40    2.90
 -10   0   1    8.50    1.90
 -10   0   1   11.00    1.80
 -10   0   1   12.60    2.60
   9   0  -1    0.80    1.20
   9   0  -1    0.30    1.00
   9   0  -1   -0.70    1.20
   9   0  -1   -1.30    1.30
  -9   0   1    1.60    1.30
  -9   0   1   -1.00    0.70
  -9   0   1    2.20    1.70
  -9   0   1    2.70    1.50
   8   0  -1    3.30    1.80
   8   0  -1    1.10    1.40
   8   0  -1    0.60    0.90
   8   0  -1    1.90    1.30
  -8   0   1   -2.30    1.10
  -8   0   1   -0.80    1.10
  -8   0   1    1.50    1.60
  -8   0   1    1.60    0.80
   7   0  -1   31.60    2.80
   7   0  -1   31.00    2.30
   7   0  -1   26.90    3.00
   7   0  -1   31.00    2.60
   7   0  -1   36.80    4.70
   7   0  -1   26.10    2.50
  -7   0   1   32.10    2.20
  -7   0   1   33.80    2.70
  -7   0   1   30.70    2.90
  -7   0   1   34.30    2.90
   6   0  -1   28.80    2.80
   6   0  -1   32.50    2.80
   6   0  -1   31.50    2.30
   6   0  -1   33.80    2.60
   6   0  -1   32.80    2.60
   6   0  -1   29.80    2.50
   6   0  -1   36.70    3.30
   6   0  -1   29.30    2.70
  -6   0   1   35.60    2.60
  -6   0   1   36.90    3.00
  -6   0   1   36.00    2.20
  -6   0   1   40.30    3.70
  -6   0   1   35.30    2.60
  -6   0   1   33.60    2.80
   5   0  -1  107.89    6.20
   5   0  -1  113.39    6.00
   5   0  -1  114.29    6.20
   5   0  -1  114.19    6.60
   5   0  -1  110.19    6.00
   5   0  -1  113.49    5.70
   5   0  -1  116.39    6.00
   5   0  -1  109.79    6.20
  -5   0   1  115.59    6.30
  -5   0   1  100.89    6.40
  -5   0   1  121.49    6.30
  -5   0   1  114.49    6.00
  -5   0   1  118.49    6.00
  -5   0   1  120.39    5.70
   4   0  -1  187.28    8.80
   4   0  -1  178.48    8.30
   4   0  -1  170.68    8.50
   4   0  -1  173.88    8.50
   4   0  -1  180.08    9.10
   4   0  -1  175.28    8.70
   4   0  -1  174.48    8.60
   4   0  -1  167.58    8.70
  -4   0   1  167.68    9.00
  -4   0   1  179.88    8.60
  -4   0   1  180.08    8.60
  -4   0   1  182.38    8.30
  -4   0   1  179.68    8.80
  -4   0   1  176.78    8.80
   3   0  -1  170.48    7.90
   3   0  -1  170.18    8.40
   3   0  -1  187.38    8.60
   3   0  -1  169.78    8.00
   3   0  -1  150.48    8.10
   3   0  -1  168.98    8.10
   3   0  -1  180.38    8.20
  -3   0   1  168.68    8.10
  -3   0   1  170.18    8.10
  -3   0   1  170.98    7.90
  -3   0   1  173.08    8.30
  -3   0   1  165.88    8.20
   2   0  -1 1121.39   63.09
  -2   0   1 1144.99   62.89
  -1   0   1  412.36   18.10
  -1   0   1  392.06   17.90
  -1   0  -1  376.06   16.30
  -1   0  -1  354.36   16.10
   1   0   1  351.36   16.30
   1   0   1  358.66   16.30
  -2   0  -1  906.61   41.00
   2   0   1  918.61   41.00
  -3   0  -1  275.07   13.20
  -3   0  -1  286.47   12.80
  -3   0  -1  275.87   13.10
  -3   0  -1  291.47   13.00
  -3   0  -1  282.37   13.30
  -3   0  -1  278.97   13.60
   3   0   1  288.17   13.00
   3   0   1  297.37   13.20
   3   0   1  276.37   13.30
   3   0   1  302.87   12.80
   3   0   1  287.87   13.30
   3   0   1  288.47   13.70
  -4   0  -1  369.76   16.50
  -4   0  -1  372.76   17.60
  -4   0  -1  363.36   16.90
  -4   0  -1  379.06   17.20
  -4   0  -1  381.86   17.10
  -4   0  -1  380.76   16.80
   4   0   1  335.97   17.60
   4   0   1  368.06   16.80
   4   0   1  366.36   17.20
   4   0   1  364.46   16.50
   4   0   1  361.26   17.00
   4   0   1  376.26   17.20
  -5   0  -1  280.77   13.10
  -5   0  -1  278.27   12.40
  -5   0  -1  277.27   12.90
  -5   0  -1  268.37   13.70
  -5   0  -1  274.97   13.20
  -5   0  -1  275.37   12.70
   5   0   1  278.67   13.00
   5   0   1  269.77   13.80
   5   0   1  269.37   12.80
   5   0   1  253.57   13.70
   5   0   1  276.07   13.20
   5   0   1  266.47   13.20
   5   0   1  273.77   12.40
  -6   0  -1   97.19    5.00
  -6   0  -1   96.29    5.50
  -6   0  -1   95.69    5.40
  -6   0  -1   93.49    4.50
  -6   0  -1   94.29    5.90
  -6   0  -1   93.59    5.10
   6   0   1   84.49    6.00
   6   0   1   92.19    5.20
   6   0   1   95.59    4.60
   6   0   1   86.69    5.40
   6   0   1   86.79    5.00
   6   0   1   86.99    5.90
   6   0   1   88.49    5.40
  -7   0  -1   47.70    2.90
  -7   0  -1   44.50    3.20
  -7   0  -1   51.49    3.20
  -7   0  -1   46.10    3.60
   7   0   1   46.50    2.70
   7   0   1   49.40    4.40
   7   0   1   46.30    3.20
   7   0   1   42.50    4.10
  -8   0  -1   58.99    3.30
  -8   0  -1   65.19    4.00
  -8   0  -1   68.79    4.60
  -8   0  -1   66.29    4.50
   8   0   1   64.39    5.50
   8   0   1   56.09    3.90
   8   0   1   57.09    5.00
   8   0   1   60.89    4.40
  -9   0  -1   17.60    1.40
  -9   0  -1   17.00    2.50
  -9   0  -1   20.50    1.90
  -9   0  -1   17.60    2.70
   9   0   1   14.40    3.10
   9   0   1   19.30    2.90
   9   0   1   13.20    1.60
   9   0   1   18.50    3.60
 -10   0  -1    7.40    1.00
 -10   0  -1    8.10    1.80
 -10   0  -1    7.60    2.10
  10   0   1   11.10    3.20
  10   0   1    8.60    2.20
  10   0   1    8.50    2.40
  10   0   1    8.60    1.30
 -11   0  -1    3.60    1.10
 -11   0  -1    2.60    1.90
 -11   0  -1    0.10    0.90
 -11   0  -1    3.90    1.40
  11   0   1    9.80    3.70
  11   0   1    3.20    1.00
  11   0   1    2.00    2.10
  11   0   1    4.50    2.40
  11  -1  -1    0.20    2.20
  11  -1  -1    1.30    1.00
  11  -1  -1    1.00    1.50
 -11   1   1    1.20    1.40
  10  -1  -1    9.50    2.40
  10  -1  -1    9.70    2.30
  10  -1  -1   14.20    3.30
  10  -1  -1    8.30    1.50
 -10   1   1   17.90    2.50
 -10   1   1   15.00    2.80
 -10   1   1   12.60    2.80
   9  -1  -1   17.90    2.10
   9  -1  -1   24.10    3.80
   9  -1  -1   22.40    3.00
   9  -1  -1   19.80    3.10
  -9   1   1   21.70    2.70
  -9   1   1   20.40    3.20
  -9   1   1   18.40    2.90
  -9   1   1   16.80    2.00
   8  -1  -1   20.20    2.60
   8  -1  -1   23.50    3.60
   8  -1  -1   18.60    2.80
   8  -1  -1   20.70    2.00
  -8   1   1   20.50    2.10
  -8   1   1   20.90    2.90
  -8   1   1   19.80    3.00
  -8   1   1   25.90    3.10
   7  -1  -1   -0.70    0.90
   7  -1  -1    1.30    1.10
   7  -1  -1    0.90    1.40
   7  -1  -1    0.70    1.10
   7  -1  -1    0.40    0.80
  -7   1   1   -0.40    0.90
  -7   1   1   -1.70    1.10
  -7   1   1    0.80    1.10
  -7   1   1   -0.30    0.60
   6  -1  -1   72.59    4.90
   6  -1  -1   65.19    4.40
   6  -1  -1   60.49    4.40
   6  -1  -1   68.49    4.50
   6  -1  -1   69.39    3.90
   6  -1  -1   65.29    4.20
   6  -1  -1   72.39    4.30
  -6   1   1   69.09    3.80
  -6   1   1   69.69    4.20
  -6   1   1   74.49    4.30
  -6   1   1   75.89    4.70
  -6   1   1   73.89    4.60
   5  -1  -1  240.68   11.80
   5  -1  -1  244.08   11.60
   5  -1  -1  238.28   12.10
   5  -1  -1  240.68   11.20
   5  -1  -1  217.88   11.70
   5  -1  -1  231.68   11.70
   5  -1  -1  244.68   11.20
   5  -1  -1  251.57   11.60
  -5   1   1  241.78   11.50
  -5   1   1  245.78   11.20
  -5   1   1  249.28   11.60
  -5   1   1  241.88   11.80
  -5   1   1  226.08   12.00
  -5   1   1  236.68   11.80
   4  -1  -1  439.36   20.40
   4  -1  -1  431.76   19.90
   4  -1  -1  422.86   20.10
   4  -1  -1  427.46   19.90
   4  -1  -1  445.76   20.10
   4  -1  -1  444.16   19.70
   4  -1  -1  438.46   19.70
  -4   1   1  432.56   20.00
  -4   1   1  446.16   19.90
  -4   1   1  419.36   20.10
  -4   1   1  427.86   20.20
  -4   1   1  439.86   19.70
  -4   1   1  430.56   20.40
   3  -1  -1  588.04   27.90
   3  -1  -1  609.64   27.90
   3  -1  -1  647.34   27.80
   3  -1  -1  648.84   28.10
   3  -1  -1  606.44   28.20
   3  -1  -1  618.64   27.80
   3  -1  -1  628.94   28.10
  -3   1   1  564.54   28.20
  -3   1   1  617.64   27.90
  -3   1   1  613.84   28.00
  -3   1   1  632.94   28.10
  -3   1   1  625.34   28.10
  -3   1   1  627.34   27.90
  -3   1   1  649.34   27.80
   2  -1  -1   71.99    3.60
   2  -1  -1   71.49    3.50
   2  -1  -1   71.99    3.50
   2  -1  -1   69.29    3.60
   2  -1  -1   65.79    3.60
   2  -1  -1   69.29    3.50
   2  -1  -1   69.89    3.50
  -2   1   1   69.79    3.60
  -2   1   1   72.79    3.50
  -2   1   1   68.59    3.60
  -2   1   1   66.59    3.50
  -2   1   1   73.99    3.50
  -2   1   1   71.69    3.50
  -2   1   1   65.69    3.60
  -2   1   1   68.79    3.60
  -2   1   1   73.49    3.50
   1  -1  -1  207.98    9.60
   1  -1  -1  209.88    9.60
   1  -1  -1  206.18    9.60
   1  -1  -1  206.08    9.50
   1  -1  -1  226.98    9.80
   1  -1  -1  209.18    9.60
   1  -1  -1  214.98    9.60
   1  -1  -1  208.48    9.50
  -1   1   1  203.28    9.50
  -1   1   1  208.78    9.80
  -1   1   1  224.38    9.60
  -1   1   1  226.48    9.70
  -1   1   1  198.38    9.50
  -1   1   1  211.68    9.60
  -1   1   1  209.38    9.60
  -1   1   1  208.28    9.60
   0  -1  -1  904.71   42.20
   0   1   1  866.01   42.00
  -1  -1  -1  135.49    5.90
  -1  -1  -1  134.29    6.10
  -1  -1  -1  131.19    6.00
  -1  -1  -1  128.79    6.20
  -1  -1  -1  136.39    6.00
  -1  -1  -1  129.89    6.00
   1   1   1  132.29    6.00
   1   1   1  134.19    6.00
   1   1   1  125.59    6.10
   1   1   1  129.09    6.00
   1   1   1  132.29    5.90
   1   1   1  128.59    6.00
   1   1   1  127.59    6.20
  -2  -1  -1 3798.32  180.58
   2   1   1 3852.61  182.08
  -3  -1  -1    2.50    0.70
  -3  -1  -1    2.70    0.30
  -3  -1  -1    2.50    0.60
  -3  -1  -1    2.30    0.60
   3   1   1    2.80    0.80
   3   1   1    2.60    0.70
   3   1   1    2.40    0.60
   3   1   1    2.40    1.00
   3   1   1    3.10    0.90
   3   1   1    1.70    0.60
  -4  -1  -1    0.00    0.30
  -4  -1  -1    0.10    0.50
  -4  -1  -1    0.10    0.60
  -4  -1  -1   -0.10    0.50
  -4  -1  -1    0.30    0.90
   4   1   1   -0.10    0.60
   4   1   1   -0.50    0.90
   4   1   1    0.40    0.60
   4   1   1   -0.10    0.90
   4   1   1    0.10    0.50
   4   1   1    0.50    0.70
  -5  -1  -1   17.80    1.50
  -5  -1  -1   17.30    2.30
  -5  -1  -1   13.20    1.50
  -5  -1  -1   14.80    1.00
  -5  -1  -1   17.10    1.70
   5   1   1   16.20    1.60
   5   1   1   13.40    1.40
   5   1   1   19.70    2.20
   5   1   1   14.50    1.10
   5   1   1   18.10    2.50
   5   1   1   16.40    2.00
   5   1   1   18.00    2.50
  -6  -1  -1   18.90    1.80
  -6  -1  -1   23.00    2.20
  -6  -1  -1   21.70    2.90
  -6  -1  -1   23.10    1.90
  -6  -1  -1   20.90    1.40
   6   1   1   19.50    2.90
   6   1   1   21.40    2.20
   6   1   1   20.40    2.20
   6   1   1   20.40    2.00
   6   1   1   24.60    1.60
   6   1   1   19.10    1.80
   6   1   1   19.00    2.90
  -7  -1  -1    7.40    1.40
  -7  -1  -1    4.00    1.20
   7   1   1    4.20    1.20
   7   1   1    6.20    1.00
   7   1   1    4.90    2.00
   7   1   1    5.10    1.90
  -8  -1  -1   -0.40    0.90
  -8  -1  -1   -0.80    0.50
  -8  -1  -1   -0.40    1.10
  -8  -1  -1    0.20    0.60
   8   1   1    0.10    1.20
   8   1   1   -0.80    0.70
   8   1   1    0.30    1.60
   8   1   1   -0.30    0.60
   8   1   1   -1.10    1.60
  -9  -1  -1   -0.50    0.60
  -9  -1  -1   -0.60    1.10
  -9  -1  -1    0.10    1.10
  -9  -1  -1   -0.30    0.50
   9   1   1    1.80    1.90
   9   1   1    0.00    0.80
   9   1   1    1.60    2.00
   9   1   1    0.60    1.40
 -10  -1  -1   19.60    1.90
 -10  -1  -1   21.30    2.60
 -10  -1  -1   23.20    1.90
 -10  -1  -1   14.90    1.40
 -10  -1  -1   14.90    2.60
  10   1   1   20.00    3.10
  10   1   1   20.00    1.80
  10   1   1   14.00    3.30
  10   1   1   21.60    3.90
 -11  -1  -1   -0.40    0.70
 -11  -1  -1   -1.50    0.50
 -11  -1  -1   -1.00    1.00
  11   1   1   -0.90    1.00
  11   1   1    0.30    1.90
  11  -2  -1   -1.00    0.80
  11  -2  -1   -0.70    1.40
  11  -2  -1    2.30    1.70
  11  -2  -1   -2.90    1.70
 -11   2   1   -1.60    1.30
 -11   2   1    1.50    1.80
 -11   2   1    1.60    2.60
  10  -2  -1    8.30    2.80
  10  -2  -1    7.10    1.90
  10  -2  -1    7.80    1.50
  10  -2  -1    8.90    2.30
 -10   2   1    7.20    2.40
 -10   2   1   10.10    2.60
 -10   2   1    5.20    1.70
   9  -2  -1   -0.20    1.00
   9  -2  -1    0.00    1.20
   9  -2  -1   -0.20    1.30
   9  -2  -1    0.80    1.40
  -9   2   1    1.00    1.50
  -9   2   1    1.10    1.80
  -9   2   1    0.50    0.90
  -9   2   1   -0.40    1.20
   8  -2  -1   57.59    4.20
   8  -2  -1   58.19    3.90
   8  -2  -1   55.59    4.80
   8  -2  -1   47.50    4.10
   8  -2  -1   53.29    3.40
  -8   2   1   53.19    3.90
  -8   2   1   49.70    3.30
  -8   2   1   62.49    4.60
  -8   2   1   55.19    4.50
   7  -2  -1   10.80    2.00
   7  -2  -1   18.70    2.00
   7  -2  -1   12.30    1.60
   7  -2  -1   13.50    2.60
   7  -2  -1   13.70    2.20
   7  -2  -1   12.40    2.00
   7  -2  -1   12.60    1.60
  -7   2   1   12.60    1.90
  -7   2   1   11.40    2.30
  -7   2   1   16.20    1.70
  -7   2   1   16.90    2.60
  -7   2   1   12.50    2.20
   6  -2  -1   99.59    5.70
   6  -2  -1  102.69    5.60
   6  -2  -1  100.79    5.30
   6  -2  -1  104.99    6.30
   6  -2  -1   99.09    5.70
   6  -2  -1   99.49    5.30
   6  -2  -1   98.39    5.90
   6  -2  -1  105.29    5.90
  -6   2   1  103.29    5.70
  -6   2   1  103.49    6.10
  -6   2   1  106.49    5.80
  -6   2   1   98.39    6.20
  -6   2   1  107.19    5.40
  -6   2   1  101.29    6.10
   5  -2  -1   44.00    3.00
   5  -2  -1   44.10    2.60
   5  -2  -1   43.90    3.30
   5  -2  -1   44.70    2.70
   5  -2  -1   41.30    2.90
   5  -2  -1   41.90    3.00
   5  -2  -1   40.90    2.60
   5  -2  -1   41.00    2.90
  -5   2   1   43.50    3.00
  -5   2   1   42.00    3.20
  -5   2   1   43.30    2.90
  -5   2   1   44.80    2.60
  -5   2   1   44.30    3.20
  -5   2   1   42.30    3.20
   4  -2  -1    8.40    1.10
   4  -2  -1   11.40    1.50
   4  -2  -1    9.60    1.20
   4  -2  -1    9.60    1.30
   4  -2  -1    8.60    0.90
   4  -2  -1    7.40    1.40
   4  -2  -1   10.60    1.40
   4  -2  -1    7.10    1.20
  -4   2   1    7.80    1.30
  -4   2   1    9.00    1.10
  -4   2   1    9.50    1.30
  -4   2   1    5.10    1.20
  -4   2   1    7.80    1.30
  -4   2   1    7.90    1.30
  -4   2   1    8.30    1.40
   3  -2  -1   48.50    3.00
   3  -2  -1   45.90    2.50
   3  -2  -1   49.90    2.70
   3  -2  -1   48.10    2.90
   3  -2  -1   50.69    2.90
   3  -2  -1   49.50    2.80
   3  -2  -1   49.30    2.80
   3  -2  -1   49.90    2.70
  -3   2   1   50.19    3.00
  -3   2   1   51.19    2.70
  -3   2   1   47.90    2.90
  -3   2   1   45.40    2.90
  -3   2   1   50.19    3.00
  -3   2   1   45.80    2.90
  -3   2   1   53.99    2.80
   2  -2  -1  255.67   11.20
   2  -2  -1  253.37   11.30
   2  -2  -1  239.18   11.30
   2  -2  -1  244.08   11.30
   2  -2  -1  243.38   11.30
   2  -2  -1  242.08   11.30
   2  -2  -1  248.98   11.30
  -2   2   1  247.38   11.40
  -2   2   1  240.48   11.30
  -2   2   1  244.68   11.30
  -2   2   1  244.58   11.40
  -2   2   1  244.28   11.50
  -2   2   1  244.98   11.30
   1  -2  -1  167.18    7.60
   1  -2  -1  165.38    7.60
   1  -2  -1  161.58    7.60
   1  -2  -1  158.68    7.30
   1  -2  -1  166.48    7.50
   1  -2  -1  154.78    7.50
   1  -2  -1  154.38    7.50
   1  -2  -1  160.58    7.60
   1  -2  -1  163.18    7.50
  -1   2   1  167.28    7.60
  -1   2   1  157.38    7.50
  -1   2   1  168.38    7.50
  -1   2   1  166.18    7.60
  -1   2   1  167.88    7.60
  -1   2   1  162.08    7.60
  -1   2   1  167.28    7.30
  -1   2   1  153.58    7.50
  -1   2   1  160.38    7.60
   0  -2  -1   40.30    2.00
   0  -2  -1   39.10    2.30
   0  -2  -1   40.00    2.00
   0  -2  -1   40.70    2.10
   0  -2  -1   40.70    2.20
   0  -2  -1   42.70    2.20
   0  -2  -1   39.80    2.00
   0  -2  -1   39.80    2.20
   0   2   1   41.00    2.20
   0   2   1   42.80    1.90
   0   2   1   39.30    2.20
   0   2   1   40.40    2.10
   0   2   1   40.60    2.00
   0   2   1   43.20    2.30
   0   2   1   43.40    2.10
   0   2   1   42.10    2.20
   0   2   1   40.90    2.10
   0   2   1   40.80    2.20
   1   2   1 9999.00  449.86
  -2  -2  -1  179.18    8.00
  -2  -2  -1  183.38    8.40
  -2  -2  -1  185.78    8.30
  -2  -2  -1  172.18    8.20
  -2  -2  -1  181.38    8.20
  -2  -2  -1  176.28    8.30
  -2  -2  -1  170.18    8.60
   2   2   1  170.98    8.60
   2   2   1  175.28    8.30
   2   2   1  182.38    8.00
   2   2   1  173.88    8.90
   2   2   1  175.28    8.30
  -3  -2  -1  110.99    4.80
  -3  -2  -1   96.99    5.10
  -3  -2  -1   89.99    5.70
  -3  -2  -1  104.19    5.70
  -3  -2  -1  106.79    5.20
  -3  -2  -1  107.59    5.20
   3   2   1   97.89    5.80
   3   2   1  102.09    5.20
   3   2   1  109.69    5.30
   3   2   1   98.79    5.60
   3   2   1  105.99    5.10
   3   2   1  107.49    5.40
  -4  -2  -1   45.70    2.80
  -4  -2  -1   50.49    2.80
  -4  -2  -1   47.50    3.40
   4   2   1   45.40    2.80
   4   2   1   47.90    3.10
   4   2   1   50.99    3.00
   4   2   1   51.59    3.00
   4   2   1   47.40    3.50
   4   2   1   45.00    3.60
  -5  -2  -1  119.39    6.80
  -5  -2  -1  112.89    5.90
  -5  -2  -1  122.89    5.90
  -5  -2  -1  111.09    5.40
   5   2   1  110.89    6.20
   5   2   1  104.49    6.80
   5   2   1  106.29    5.80
   5   2   1  115.69    6.00
   5   2   1  117.79    6.20
   5   2   1  111.99    6.80
  -6  -2  -1   51.29    3.20
  -6  -2  -1   50.49    2.60
  -6  -2  -1   45.40    3.90
  -6  -2  -1   48.50    3.20
  -6  -2  -1   51.99    2.70
  -6  -2  -1   51.19    3.40
   6   2   1   45.70    3.10
   6   2   1   54.69    4.30
   6   2   1   46.90    4.20
   6   2   1   52.99    3.50
   6   2   1   45.80    3.50
   6   2   1   51.09    2.90
   6   2   1   47.10    3.50
  -7  -2  -1   54.09    3.10
  -7  -2  -1   61.09    3.80
  -7  -2  -1   54.79    3.70
  -7  -2  -1   61.59    3.20
  -7  -2  -1   62.39    4.40
   7   2   1   56.59    4.00
   7   2   1   50.19    3.70
   7   2   1   58.79    3.30
   7   2   1   60.59    5.00
  -8  -2  -1   19.90    1.60
  -8  -2  -1   22.90    2.50
  -8  -2  -1   19.50    1.40
   8   2   1   24.30    3.70
   8   2   1   18.70    1.70
   8   2   1   20.20    3.30
   8   2   1   20.80    2.70
  -9  -2  -1    7.30    0.90
  -9  -2  -1    5.60    1.00
  -9  -2  -1    6.50    1.70
   9   2   1    9.50    2.10
   9   2   1    5.30    1.20
   9   2   1    6.60    2.70
   9   2   1   10.60    2.90
 -10  -2  -1   68.29    4.70
  10   2   1   73.69    5.40
  10   2   1   64.19    4.00
  10   2   1   68.69    6.40
  10   2   1   72.09    6.60
 -11  -2  -1   -0.40    0.70
 -11  -2  -1    0.40    0.70
 -11  -2  -1    1.60    1.40
  11   2   1    0.30    2.10
  11   2   1    2.20    1.00
  11   2   1    2.60    2.40
  11  -3  -1    7.40    1.50
  11  -3  -1    5.90    2.10
  11  -3  -1    9.40    2.90
  11  -3  -1   11.30    2.60
 -11   3   1   10.50    2.90
 -11   3   1    6.50    1.90
 -11   3   1    9.90    2.90
  10  -3  -1    4.80    2.30
  10  -3  -1    0.70    1.50
  10  -3  -1    1.20    1.30
  10  -3  -1    2.00    1.10
 -10   3   1    3.10    2.20
 -10   3   1    2.50    1.60
 -10   3   1    2.50    1.80
   9  -3  -1   28.30    3.40
   9  -3  -1   24.60    3.90
   9  -3  -1   24.80    2.20
   9  -3  -1   28.00    3.00
  -9   3   1   24.50    3.00
  -9   3   1   23.90    3.50
  -9   3   1   22.00    3.50
   8  -3  -1  127.59    6.80
   8  -3  -1  122.29    7.60
   8  -3  -1  129.89    8.20
   8  -3  -1  140.19    7.00
   8  -3  -1  132.59    7.10
   8  -3  -1  139.79    7.60
  -8   3   1  124.29    6.90
  -8   3   1  135.59    7.50
  -8   3   1  127.59    7.90
  -8   3   1  134.39    8.00
   7  -3  -1   -0.50    0.70
   7  -3  -1    0.60    0.80
   7  -3  -1   -0.90    1.00
   7  -3  -1    1.20    0.70
   7  -3  -1   -0.60    1.30
  -7   3   1    0.00    1.50
  -7   3   1   -1.40    1.30
  -7   3   1   -0.50    0.90
  -7   3   1   -0.70    1.00
  -7   3   1   -0.50    0.60
   6  -3  -1   40.50    3.20
   6  -3  -1   45.10    3.60
   6  -3  -1   40.70    3.30
   6  -3  -1   43.40    3.30
   6  -3  -1   47.30    2.90
   6  -3  -1   42.80    3.20
   6  -3  -1   44.80    2.90
   6  -3  -1   45.80    2.90
  -6   3   1   40.50    3.20
  -6   3   1   46.10    3.50
  -6   3   1   42.20    3.50
  -6   3   1   48.70    3.70
  -6   3   1   45.10    3.70
  -6   3   1   43.60    2.80
   5  -3  -1  597.94   27.10
   5  -3  -1  584.64   27.50
   5  -3  -1  598.04   27.10
   5  -3  -1  610.74   27.40
   5  -3  -1  570.34   27.30
   5  -3  -1  601.64   26.90
   5  -3  -1  587.74   27.80
  -5   3   1  589.54   27.50
  -5   3   1  611.24   27.80
  -5   3   1  618.04   27.50
  -5   3   1  577.04   27.70
  -5   3   1  585.04   27.60
  -5   3   1  615.74   27.20
   4  -3  -1  300.67   14.30
   4  -3  -1  295.77   14.20
   4  -3  -1  307.27   14.10
   4  -3  -1  294.87   14.10
   4  -3  -1  301.67   13.60
   4  -3  -1  289.67   14.40
   4  -3  -1  296.67   14.30
   4  -3  -1  309.97   14.00
  -4   3   1  308.57   14.20
  -4   3   1  291.57   14.40
  -4   3   1  290.77   14.40
  -4   3   1  314.87   14.50
  -4   3   1  307.87   14.10
  -4   3   1  312.67   14.40
  -4   3   1  296.07   14.30
   3  -3  -1  177.58    8.30
   3  -3  -1  173.28    8.30
   3  -3  -1  174.58    8.40
   3  -3  -1  179.78    8.30
   3  -3  -1  169.38    8.30
   3  -3  -1  168.18    8.50
   3  -3  -1  163.18    8.40
   3  -3  -1  178.38    8.40
   3  -3  -1  170.48    8.30
  -3   3   1  168.78    8.60
  -3   3   1  179.18    8.40
  -3   3   1  181.68    8.50
  -3   3   1  170.08    8.50
  -3   3   1  174.38    8.30
  -3   3   1  169.78    8.60
   2  -3  -1   45.80    2.60
   2  -3  -1   50.79    2.80
   2  -3  -1   46.70    2.70
   2  -3  -1   48.80    2.60
   2  -3  -1   46.10    2.60
   2  -3  -1   43.80    2.70
   2  -3  -1   49.90    2.80
   2  -3  -1   50.19    2.70
   2  -3  -1   46.30    2.70
  -2   3   1   51.49    2.70
  -2   3   1   48.50    2.90
  -2   3   1   46.10    2.80
  -2   3   1   50.59    2.80
  -2   3   1   45.20    2.20
  -2   3   1   50.59    2.70
   1  -3  -1    3.70    0.70
   1  -3  -1    3.40    0.40
   1  -3  -1    3.70    0.70
   1  -3  -1    3.10    0.60
   1  -3  -1    4.30    0.80
   1  -3  -1    4.30    0.70
   1  -3  -1    3.20    0.70
   1  -3  -1    4.50    0.70
  -1   3   1    3.20    0.70
  -1   3   1    2.60    0.60
  -1   3   1    3.30    0.60
  -1   3   1    4.20    0.70
  -1   3   1    3.10    0.80
  -1   3   1    3.60    0.60
  -1   3   1    2.80    0.70
   0  -3  -1  460.05   22.20
   0  -3  -1  471.95   21.70
   0  -3  -1  507.95   22.00
   0  -3  -1  484.65   21.80
   0   3   1  488.95   22.00
   0   3   1  494.45   21.90
   0   3   1  488.35   22.00
   0   3   1  493.95   21.60
   0   3   1  472.35   21.90
   0   3   1  508.25   22.10
  -1  -3  -1 2953.10  141.09
   1   3   1 2938.71  141.69
  -2  -3  -1  260.27   11.30
  -2  -3  -1  248.48   11.60
  -2  -3  -1  247.28   11.40
  -2  -3  -1  251.37   11.10
  -2  -3  -1  255.47   11.60
  -2  -3  -1  249.38   11.40
  -2  -3  -1  235.98   11.70
  -2  -3  -1  225.08   12.00
   2   3   1  256.27   11.60
   2   3   1  241.28   11.50
   2   3   1  249.18   12.20
   2   3   1  256.37   11.50
   2   3   1  245.98   11.80
   2   3   1  256.27   11.60
   2   3   1  238.08   11.30
  -3  -3  -1   82.09    3.90
  -3  -3  -1   83.89    4.30
  -3  -3  -1   73.19    4.80
  -3  -3  -1   79.69    4.30
  -3  -3  -1   73.69    4.60
  -3  -3  -1   80.19    4.10
  -3  -3  -1   76.19    4.10
  -3  -3  -1   78.79    4.20
   3   3   1   85.39    4.20
   3   3   1   76.69    4.90
   3   3   1   80.39    4.20
   3   3   1   79.69    4.60
   3   3   1   79.49    4.20
   3   3   1   78.99    3.80
  -4  -3  -1  470.25   20.80
  -4  -3  -1  483.85   21.30
  -4  -3  -1  475.65   21.40
  -4  -3  -1  438.16   21.90
  -4  -3  -1  473.55   21.30
  -4  -3  -1  466.05   21.20
  -4  -3  -1  409.36   22.00
  -4  -3  -1  461.55   21.40
   4   3   1  466.35   21.50
   4   3   1  474.95   21.30
   4   3   1  483.95   21.40
   4   3   1  453.15   22.20
   4   3   1  462.35   22.00
   4   3   1  469.25   21.40
  -5  -3  -1  251.57   11.40
  -5  -3  -1  248.18   11.40
  -5  -3  -1  219.88   12.10
  -5  -3  -1  231.58   10.80
  -5  -3  -1  239.98   11.30
   5   3   1  235.78   12.20
   5   3   1  223.28   12.40
   5   3   1  216.38   11.20
   5   3   1  242.08   11.40
  -6  -3  -1   60.39    3.80
  -6  -3  -1   54.59    3.60
  -6  -3  -1   52.79    4.40
  -6  -3  -1   61.29    3.10
  -6  -3  -1   64.99    3.80
   6   3   1   53.69    3.90
   6   3   1   57.49    4.30
   6   3   1   62.59    4.70
   6   3   1   58.99    4.80
   6   3   1   58.59    3.90
  -7  -3  -1   40.40    2.40
  -7  -3  -1   40.50    3.10
  -7  -3  -1   40.70    2.40
  -7  -3  -1   49.50    3.40
  -7  -3  -1   44.90    3.20
   7   3   1   41.20    2.70
   7   3   1   43.00    3.40
   7   3   1   42.80    4.30
   7   3   1   43.70    3.10
   7   3   1   40.90    4.20
  -8  -3  -1   14.80    1.30
  -8  -3  -1   18.70    2.40
  -8  -3  -1   14.10    1.30
  -8  -3  -1   17.20    2.40
   8   3   1   15.70    3.20
   8   3   1   17.20    2.50
   8   3   1   15.10    2.10
   8   3   1   15.00    3.00
  -9  -3  -1    2.70    0.80
  -9  -3  -1    1.00    1.40
  -9  -3  -1    3.70    1.40
  -9  -3  -1    1.40    0.60
   9   3   1    4.40    2.30
   9   3   1    2.70    1.70
   9   3   1    1.90    1.00
   9   3   1    3.10    2.10
 -10  -3  -1   16.10    2.50
 -10  -3  -1   17.20    2.80
 -10  -3  -1   13.50    1.40
 -10  -3  -1   12.80    1.20
  10   3   1   15.90    3.70
  10   3   1   13.20    1.90
  10   3   1   12.90    2.60
  10   3   1   16.30    3.60
 -11  -3  -1    7.00    2.00
 -11  -3  -1    3.80    0.70
 -11  -3  -1    4.90    1.90
 -11  -3  -1    4.70    1.80
  11   3   1    8.20    2.80
  11   3   1    8.30    2.50
  11   3   1    7.20    1.40
  11   3   1    7.00    2.80
  11  -4  -1   -2.60    1.60
  11  -4  -1   -1.60    1.30
  11  -4  -1    1.90    1.90
  11  -4  -1    1.40    1.10
 -11   4   1   -1.50    1.80
 -11   4   1    1.70    1.40
 -11   4   1   -0.10    1.90
  10  -4  -1    1.10    1.60
  10  -4  -1    2.00    1.00
  10  -4  -1    2.70    1.50
  10  -4  -1    3.40    2.00
 -10   4   1    2.70    1.60
 -10   4   1    3.90    2.20
 -10   4   1    3.70    2.30
   9  -4  -1    7.60    2.00
   9  -4  -1    5.10    1.30
   9  -4  -1    3.40    1.20
   9  -4  -1    6.60    1.10
   9  -4  -1    4.60    2.10
   9  -4  -1    3.80    1.40
  -9   4   1    2.70    1.50
  -9   4   1    3.80    2.00
  -9   4   1    5.60    2.30
   8  -4  -1    2.60    0.70
   8  -4  -1    1.30    1.50
   8  -4  -1    1.40    1.50
   8  -4  -1    0.50    0.90
   8  -4  -1    1.30    0.90
  -8   4   1    1.20    1.60
  -8   4   1   -0.20    1.30
  -8   4   1    3.00    1.70
   7  -4  -1   64.89    3.80
   7  -4  -1   64.39    3.80
   7  -4  -1   60.59    4.70
   7  -4  -1   66.09    4.00
   7  -4  -1   63.19    4.30
  -7   4   1   61.29    4.70
  -7   4   1   64.69    3.90
  -7   4   1   61.99    4.70
  -7   4   1   58.29    4.70
  -7   4   1   54.99    4.50
   6  -4  -1   29.90    2.90
   6  -4  -1   35.20    2.50
   6  -4  -1   34.90    3.20
   6  -4  -1   35.80    2.60
   6  -4  -1   34.10    3.00
   6  -4  -1   36.40    2.10
  -6   4   1   34.30    3.10
  -6   4   1   38.10    2.90
  -6   4   1   35.20    2.50
  -6   4   1   36.00    3.00
  -6   4   1   31.70    4.00
  -6   4   1   37.20    3.20
   5  -4  -1  224.58   11.70
   5  -4  -1  232.38   11.90
   5  -4  -1  237.18   11.30
   5  -4  -1  240.08   11.80
   5  -4  -1  238.18   11.40
   5  -4  -1  234.38   11.60
   5  -4  -1  237.98   10.80
  -5   4   1  242.48   11.80
  -5   4   1  245.08   11.90
  -5   4   1  234.88   11.40
  -5   4   1  243.18   11.90
  -5   4   1  228.48   11.80
  -5   4   1  238.58   12.00
  -5   4   1  240.38   12.00
  -5   4   1  239.38   11.60
   4  -4  -1    9.80    1.30
   4  -4  -1   10.00    1.50
   4  -4  -1   10.20    1.50
   4  -4  -1    9.70    1.30
   4  -4  -1    8.60    1.30
   4  -4  -1    8.50    1.30
   4  -4  -1    6.60    1.30
   4  -4  -1    8.00    1.40
   4  -4  -1    9.80    1.40
  -4   4   1    9.60    1.30
  -4   4   1   10.10    1.70
  -4   4   1   10.30    1.40
  -4   4   1    9.30    1.50
  -4   4   1   12.50    1.90
  -4   4   1   10.80    1.60
  -4   4   1   10.90    1.50
   3  -4  -1   66.99    3.60
   3  -4  -1   71.89    3.70
   3  -4  -1   58.59    3.50
   3  -4  -1   67.09    3.60
   3  -4  -1   66.79    3.70
   3  -4  -1   57.89    3.70
   3  -4  -1   64.09    3.50
   3  -4  -1   64.39    3.70
   3  -4  -1   57.19    3.50
  -3   4   1   58.39    3.70
  -3   4   1   63.19    3.50
  -3   4   1   64.79    3.90
  -3   4   1   65.19    3.80
  -3   4   1   65.69    3.80
  -3   4   1   59.29    3.60
   2  -4  -1  136.39    6.90
   2  -4  -1  133.49    6.80
   2  -4  -1  143.89    6.90
   2  -4  -1  137.79    6.80
   2  -4  -1  144.49    6.90
   2  -4  -1  124.79    6.70
   2  -4  -1  142.49    6.80
   2  -4  -1  135.99    6.80
  -2   4   1  144.89    7.00
  -2   4   1  141.39    6.90
  -2   4   1  149.79    7.10
  -2   4   1  138.09    6.80
  -2   4   1  144.79    7.00
  -2   4   1  136.79    6.40
  -2   4   1  137.49    7.00
   1  -4  -1  327.57   15.00
   1  -4  -1  337.67   14.70
   1  -4  -1  320.67   15.30
   1  -4  -1  327.07   15.10
   1  -4  -1  319.97   15.00
   1  -4  -1  339.47   15.10
   1  -4  -1  322.87   15.20
  -1   4   1  338.87   15.30
  -1   4   1  322.77   15.20
  -1   4   1  326.87   15.30
  -1   4   1  320.57   15.20
  -1   4   1  331.37   15.10
  -1   4   1  315.97   15.00
  -1   4   1  337.17   15.10
   0  -4  -1   90.39    4.50
   0  -4  -1   85.69    4.30
   0  -4  -1   82.59    4.10
   0  -4  -1   83.59    4.30
   0  -4  -1   80.99    4.50
   0  -4  -1   82.39    4.70
   0  -4  -1   85.89    4.40
   0  -4  -1   83.29    4.50
   0   4   1   84.29    4.00
   0   4   1   84.29    4.50
   0   4   1   90.69    4.40
   0   4   1   85.39    4.50
   0   4   1   89.49    4.40
   0   4   1   94.19    4.80
   0   4   1   87.49    4.60
  -1  -4  -1  325.17   15.30
  -1  -4  -1  331.17   15.30
  -1  -4  -1  341.37   15.30
  -1  -4  -1  297.37   15.70
  -1  -4  -1  332.87   15.20
  -1  -4  -1  328.27   15.20
  -1  -4  -1  320.77   15.20
  -1  -4  -1  319.67   15.30
   1   4   1  333.17   15.20
   1   4   1  354.26   15.40
   1   4   1  355.96   15.50
   1   4   1  338.37   15.80
   1   4   1  350.86   15.20
   1   4   1  338.77   15.30
   1   4   1  317.57   15.50
  -2  -4  -1  567.24   26.60
  -2  -4  -1  576.84   26.10
  -2  -4  -1  576.14   26.80
  -2  -4  -1  548.15   27.40
  -2  -4  -1  611.44   26.70
  -2  -4  -1  580.34   26.60
  -2  -4  -1  557.14   26.80
   2   4   1  586.94   27.00
   2   4   1  603.04   26.70
   2   4   1  599.04   26.70
   2   4   1  595.84   26.60
   2   4   1  621.14   27.60
   2   4   1  612.34   26.80
   2   4   1  596.44   26.80
   2   4   1  633.04   27.00
  -3  -4  -1  141.09    8.70
  -3  -4  -1  163.18    7.90
  -3  -4  -1  171.28    8.20
  -3  -4  -1  150.28    8.40
  -3  -4  -1  170.18    8.10
  -3  -4  -1  170.68    8.00
  -3  -4  -1  158.08    7.60
  -3  -4  -1  168.58    7.80
   3   4   1  177.88    8.10
   3   4   1  169.18    9.00
   3   4   1  175.18    8.50
   3   4   1  158.88    7.70
   3   4   1  163.48    8.10
  -4  -4  -1    7.20    1.30
  -4  -4  -1    5.60    1.50
  -4  -4  -1    5.10    1.50
  -4  -4  -1    5.30    1.10
  -4  -4  -1    5.30    0.80
  -4  -4  -1    6.50    1.20
  -4  -4  -1    5.80    1.00
  -4  -4  -1    6.00    1.20
   4   4   1    6.00    1.10
   4   4   1    5.10    1.10
   4   4   1    7.20    1.20
   4   4   1    6.90    1.70
   4   4   1    4.20    0.70
   4   4   1    5.50    1.40
  -5  -4  -1   18.50    1.90
  -5  -4  -1   18.40    1.80
  -5  -4  -1   17.50    1.40
  -5  -4  -1   20.30    1.70
  -5  -4  -1   20.80    2.00
  -5  -4  -1   16.90    2.60
  -5  -4  -1   19.60    2.00
   5   4   1   22.10    2.90
   5   4   1   19.40    1.80
   5   4   1   20.20    2.00
   5   4   1   22.80    2.10
   5   4   1   17.10    1.90
   5   4   1   23.80    3.30
  -6  -4  -1   28.30    1.80
  -6  -4  -1   24.70    2.40
  -6  -4  -1   21.90    2.40
  -6  -4  -1   30.30    2.60
  -6  -4  -1   31.20    2.60
   6   4   1   34.40    3.50
   6   4   1   28.20    5.40
   6   4   1   27.80    2.40
   6   4   1   29.60    2.60
  -7  -4  -1    0.60    1.20
  -7  -4  -1    2.80    0.70
  -7  -4  -1    1.90    1.00
  -7  -4  -1    2.80    1.40
  -7  -4  -1    0.40    1.20
   7   4   1    1.30    1.20
   7   4   1    2.40    1.90
   7   4   1    0.90    1.50
  -8  -4  -1    8.90    1.90
  -8  -4  -1   11.00    2.20
  -8  -4  -1    8.40    1.00
  -8  -4  -1    8.70    1.10
  -8  -4  -1    8.40    1.90
  -8  -4  -1   10.20    2.00
   8   4   1   10.90    2.80
   8   4   1    7.60    1.40
   8   4   1    8.30    2.60
   8   4   1   12.00    2.10
  -9  -4  -1   -0.60    1.30
  -9  -4  -1    0.40    1.40
  -9  -4  -1    0.10    0.60
  -9  -4  -1   -0.50    1.20
  -9  -4  -1    2.50    1.40
  -9  -4  -1    0.00    0.60
   9   4   1    4.40    2.30
   9   4   1    1.20    2.00
   9   4   1    1.30    1.60
   9   4   1    0.10    0.80
 -10  -4  -1   -1.90    1.30
 -10  -4  -1    0.60    1.40
 -10  -4  -1   -2.00    1.20
 -10  -4  -1   -1.30    1.50
 -10  -4  -1   -0.90    0.70
 -10  -4  -1   -1.00    0.50
  10   4   1   -0.20    0.90
  10   4   1   -0.60    2.00
  10   4   1    0.10    1.90
  10   4   1    1.60    1.70
  11   4   1    0.60    1.70
  11   4   1   -0.60    2.30
  10  -5  -1    9.50    1.70
  10  -5  -1    8.50    1.60
  10  -5  -1    5.10    1.20
  10  -5  -1    6.10    1.90
  10  -5  -1    8.80    2.30
  10  -5  -1   11.90    2.80
 -10   5   1    7.80    2.50
 -10   5   1    8.80    2.10
 -10   5   1    7.80    2.40
   9  -5  -1   18.80    2.80
   9  -5  -1   22.90    3.50
   9  -5  -1   19.10    2.30
   9  -5  -1   18.20    2.70
   9  -5  -1   15.00    1.40
   9  -5  -1   13.50    2.00
  -9   5   1   15.40    3.10
  -9   5   1   14.10    2.50
  -9   5   1   15.60    3.10
   8  -5  -1   21.50    1.50
   8  -5  -1   26.80    2.70
   8  -5  -1   19.50    2.90
   8  -5  -1   28.20    3.20
   8  -5  -1   23.70    2.20
  -8   5   1   23.20    3.50
  -8   5   1   20.80    3.30
  -8   5   1   23.30    2.90
   7  -5  -1    2.10    1.50
   7  -5  -1    2.70    1.50
   7  -5  -1    3.50    1.30
   7  -5  -1    0.70    1.20
   7  -5  -1    4.60    1.20
  -7   5   1    0.40    1.30
  -7   5   1    3.20    1.80
  -7   5   1    3.40    1.50
  -7   5   1    2.20    1.90
   6  -5  -1   59.09    4.20
   6  -5  -1   59.29    3.80
   6  -5  -1   59.09    4.00
   6  -5  -1   61.69    4.50
   6  -5  -1   70.49    4.10
  -6   5   1   61.49    4.30
  -6   5   1   62.89    4.10
  -6   5   1   63.59    4.60
  -6   5   1   65.59    4.60
  -6   5   1   61.39    4.30
  -6   5   1   69.79    4.80
   5  -5  -1  155.88    8.10
   5  -5  -1  157.48    8.30
   5  -5  -1  160.58    8.60
   5  -5  -1  148.49    8.30
   5  -5  -1  171.78    8.30
   5  -5  -1  170.58    8.50
   5  -5  -1  167.98    9.00
   5  -5  -1  157.78    8.50
  -5   5   1  162.78    8.70
  -5   5   1  165.28    8.60
  -5   5   1  162.58    8.80
  -5   5   1  164.18    8.90
  -5   5   1  160.88    8.20
   4  -5  -1  110.59    6.00
   4  -5  -1  106.89    5.80
   4  -5  -1  105.79    5.70
   4  -5  -1  104.29    5.70
   4  -5  -1  109.89    5.70
   4  -5  -1  109.69    5.80
   4  -5  -1  100.59    5.80
   4  -5  -1  100.49    5.80
  -4   5   1  118.99    6.20
  -4   5   1  117.09    6.30
  -4   5   1  103.29    6.00
  -4   5   1  111.29    6.20
  -4   5   1  104.29    5.80
   3  -5  -1   16.10    1.70
   3  -5  -1   15.00    1.60
   3  -5  -1   15.20    1.70
   3  -5  -1   16.20    1.80
   3  -5  -1   17.10    1.60
   3  -5  -1   13.20    1.40
   3  -5  -1   14.90    1.50
  -3   5   1   17.40    2.00
  -3   5   1   13.50    2.00
  -3   5   1   15.80    2.00
  -3   5   1   13.10    1.80
  -3   5   1   13.70    1.40
  -3   5   1   14.50    0.90
  -3   5   1   14.80    1.60
   2  -5  -1   12.50    1.50
   2  -5  -1   13.10    1.50
   2  -5  -1   13.20    1.40
   2  -5  -1   12.90    1.40
   2  -5  -1   11.20    1.50
   2  -5  -1   15.50    1.40
  -2   5   1   12.30    1.30
  -2   5   1   15.60    1.60
  -2   5   1   13.40    1.30
  -2   5   1   12.00    1.60
  -2   5   1   14.30    1.70
  -2   5   1   12.30    1.60
  -2   5   1   11.30    1.60
   1  -5  -1  131.19    6.40
   1  -5  -1  121.69    6.70
   1  -5  -1  132.39    6.50
   1  -5  -1  128.99    6.60
   1  -5  -1  130.49    6.60
   1  -5  -1  129.69    6.80
  -1   5   1  130.59    6.80
  -1   5   1  129.59    6.70
  -1   5   1  133.99    6.60
  -1   5   1  133.89    6.80
  -1   5   1  137.39    6.80
  -1   5   1  128.99    6.50
  -1   5   1  132.69    6.60
   0  -5  -1  214.58   10.60
   0  -5  -1  218.58   10.50
   0  -5  -1  215.98   10.50
   0  -5  -1  209.08   10.90
   0  -5  -1  212.58   10.30
   0  -5  -1  221.38   10.60
   0  -5  -1  212.58   10.10
   0  -5  -1  219.38   10.30
   0   5   1  221.38   10.70
   0   5   1  229.78   10.60
   0   5   1  215.88   10.40
   0   5   1  240.58   11.00
   0   5   1  216.78    9.90
   0   5   1  225.68   10.60
   0   5   1  227.18   10.40
  -1  -5  -1   56.79    3.10
  -1  -5  -1   56.69    3.40
  -1  -5  -1   55.29    3.20
  -1  -5  -1   55.59    3.30
  -1  -5  -1   51.89    3.80
  -1  -5  -1   58.19    3.40
  -1  -5  -1   57.29    3.20
  -1  -5  -1   60.39    3.30
   1   5   1   59.89    3.30
   1   5   1   57.49    3.40
   1   5   1   56.39    3.30
   1   5   1   59.59    3.30
   1   5   1   60.99    3.90
   1   5   1   59.19    3.30
   1   5   1   60.59    3.60
  -2  -5  -1    4.70    1.00
  -2  -5  -1    3.90    0.90
  -2  -5  -1    3.60    1.00
  -2  -5  -1    3.80    0.90
  -2  -5  -1    4.00    0.80
  -2  -5  -1    3.30    0.90
  -2  -5  -1    2.50    1.10
  -2  -5  -1    2.90    0.80
   2   5   1    3.90    1.00
   2   5   1    2.50    0.90
   2   5   1    4.20    1.00
   2   5   1    4.30    0.90
   2   5   1    3.20    1.00
   2   5   1    5.00    1.50
   2   5   1    3.00    0.70
   2   5   1    3.70    0.80
  -3  -5  -1   12.20    1.50
  -3  -5  -1    9.60    1.20
  -3  -5  -1   10.60    1.30
  -3  -5  -1   13.30    1.80
  -3  -5  -1   11.40    2.00
  -3  -5  -1    9.30    0.60
  -3  -5  -1    8.10    1.40
  -3  -5  -1   12.70    1.50
   3   5   1   12.70    1.70
   3   5   1    9.30    1.10
   3   5   1   12.10    1.70
   3   5   1   11.40    2.10
   3   5   1   11.60    1.50
   3   5   1   13.00    1.60
   3   5   1   13.30    1.50
  -4  -5  -1   30.60    2.20
  -4  -5  -1   31.20    2.80
  -4  -5  -1   31.30    2.50
  -4  -5  -1   33.40    2.10
  -4  -5  -1   32.40    2.40
  -4  -5  -1   32.40    2.40
  -4  -5  -1   31.40    1.80
  -4  -5  -1   27.80    3.00
   4   5   1   31.60    2.40
   4   5   1   33.60    2.50
   4   5   1   36.60    3.00
   4   5   1   34.10    3.30
   4   5   1   30.30    1.90
  -5  -5  -1    4.50    1.20
  -5  -5  -1    3.30    1.20
  -5  -5  -1    3.30    1.10
  -5  -5  -1    5.10    1.30
  -5  -5  -1    3.40    0.90
  -5  -5  -1    3.30    0.70
  -5  -5  -1    3.00    1.30
  -5  -5  -1    2.50    0.70
   5   5   1    3.70    1.50
   5   5   1    0.80    1.50
   5   5   1    3.10    1.00
   5   5   1    3.40    1.20
  -6  -5  -1   18.10    2.30
  -6  -5  -1   16.50    2.30
  -6  -5  -1   14.60    1.40
  -6  -5  -1   15.90    1.90
   6   5   1   11.90    2.20
   6   5   1   13.10    2.60
   6   5   1   15.70    2.90
  -7  -5  -1    3.10    1.40
  -7  -5  -1    1.10    1.20
  -7  -5  -1    2.10    1.30
  -7  -5  -1    3.80    1.50
  -7  -5  -1    2.30    0.70
   7   5   1    0.20    1.20
   7   5   1    3.60    2.10
   7   5   1    5.40    2.00
  -8  -5  -1   14.80    2.30
  -8  -5  -1   21.00    2.70
  -8  -5  -1   16.20    2.60
  -8  -5  -1   17.10    2.60
   8   5   1   19.50    3.50
   8   5   1   15.20    2.10
   8   5   1   21.10    3.80
   8   5   1   15.20    2.50
  -9  -5  -1    6.50    1.90
  -9  -5  -1    4.80    1.80
  -9  -5  -1    5.60    0.90
  -9  -5  -1    2.40    1.60
  -9  -5  -1    7.60    2.10
  -9  -5  -1    4.00    0.90
   9   5   1    5.30    2.00
   9   5   1    4.60    1.30
   9   5   1   10.20    2.90
   9   5   1   11.10    3.20
 -10  -5  -1   -1.20    0.90
 -10  -5  -1   -1.40    1.30
 -10  -5  -1    1.00    1.70
 -10  -5  -1    0.20    1.50
 -10  -5  -1   -1.30    1.00
 -10  -5  -1    1.10    1.50
 -10  -5  -1    0.30    0.50
  10   5   1    1.00    1.10
  10   5   1    1.20    1.60
  10   5   1    2.80    2.60
  10   5   1    2.80    2.30
  10  -6  -1    8.20    2.00
  10  -6  -1    9.90    2.60
  10  -6  -1    6.60    2.20
  10  -6  -1    5.00    1.50
 -10   6   1    9.20    2.80
 -10   6   1    5.70    1.90
 -10   6   1    5.20    2.50
   9  -6  -1   27.40    3.00
   9  -6  -1   22.70    3.20
   9  -6  -1   26.10    3.70
  -9   6   1   19.10    2.90
  -9   6   1   26.90    4.00
  -9   6   1   25.80    3.90
   8  -6  -1   27.90    2.80
   8  -6  -1   33.60    3.30
   8  -6  -1   22.30    2.90
   8  -6  -1   32.50    2.60
   8  -6  -1   32.00    3.40
  -8   6   1   28.00    3.40
  -8   6   1   25.40    3.70
  -8   6   1   22.50    3.60
   7  -6  -1   22.50    2.60
   7  -6  -1   29.70    2.50
   7  -6  -1   32.20    2.80
   7  -6  -1   27.10    3.00
   7  -6  -1   28.20    3.00
  -7   6   1   30.50    3.80
  -7   6   1   35.40    3.20
  -7   6   1   28.80    3.60
  -7   6   1   34.70    3.60
   6  -6  -1   29.40    2.70
   6  -6  -1   26.00    2.50
   6  -6  -1   29.20    2.80
   6  -6  -1   26.70    2.30
   6  -6  -1   25.30    2.70
  -6   6   1   36.40    3.40
  -6   6   1   26.10    3.20
  -6   6   1   27.80    3.40
  -6   6   1   26.80    2.90
   5  -6  -1    0.90    0.90
   5  -6  -1    1.60    1.00
   5  -6  -1    2.10    1.30
   5  -6  -1    1.90    1.10
   5  -6  -1   -0.10    1.00
   5  -6  -1    0.70    0.90
  -5   6   1    0.70    1.20
  -5   6   1    2.50    1.50
  -5   6   1    0.20    1.40
   4  -6  -1  213.68   10.10
   4  -6  -1  178.28    9.80
   4  -6  -1  193.08   10.10
   4  -6  -1  205.78   10.10
   4  -6  -1  191.58   10.20
  -4   6   1  210.18   10.50
  -4   6   1  204.38   10.50
  -4   6   1  218.38   10.50
  -4   6   1  200.78   10.00
   3  -6  -1  167.08    8.50
   3  -6  -1  179.18    8.70
   3  -6  -1  164.28    8.50
   3  -6  -1  174.88    8.70
   3  -6  -1  170.58    8.80
   3  -6  -1  160.88    8.30
   3  -6  -1  165.68    8.50
  -3   6   1  194.68    9.10
  -3   6   1  171.88    8.90
  -3   6   1  169.48    8.60
  -3   6   1  174.88    8.90
  -3   6   1  166.18    8.80
  -3   6   1  172.38    8.60
  -3   6   1  164.18    7.90
   2  -6  -1  109.99    5.70
   2  -6  -1  102.79    5.60
   2  -6  -1  104.59    5.70
   2  -6  -1  108.39    6.00
   2  -6  -1  105.19    5.80
  -2   6   1  108.69    5.90
  -2   6   1  106.19    5.30
  -2   6   1  120.59    6.10
  -2   6   1  109.49    6.00
  -2   6   1  109.09    6.00
  -2   6   1  101.39    5.90
   1  -6  -1   75.29    4.70
   1  -6  -1   78.59    3.90
   1  -6  -1   78.59    4.30
   1  -6  -1   76.69    4.30
   1  -6  -1   80.79    4.50
   1  -6  -1   74.89    4.60
   1  -6  -1   76.19    4.40
  -1   6   1   79.79    4.50
  -1   6   1   81.69    4.60
  -1   6   1   83.49    4.80
  -1   6   1   86.89    4.80
  -1   6   1   83.29    4.40
  -1   6   1   75.39    4.50
  -1   6   1   85.59    4.70
   0  -6  -1  104.39    5.30
   0  -6  -1  115.09    5.80
   0  -6  -1  102.39    5.50
   0  -6  -1  109.39    6.00
   0  -6  -1   99.59    6.10
   0  -6  -1  106.09    5.80
   0  -6  -1  112.89    5.70
   0   6   1  117.29    5.80
   0   6   1  105.49    5.80
   0   6   1  113.59    5.80
   0   6   1  104.99    5.00
   0   6   1  121.09    6.30
   0   6   1  108.89    5.80
   0   6   1  115.69    6.10
  -1  -6  -1   64.19    3.70
  -1  -6  -1   73.19    3.90
  -1  -6  -1   64.09    3.70
  -1  -6  -1   69.09    4.00
  -1  -6  -1   66.59    3.90
  -1  -6  -1   65.59    3.60
  -1  -6  -1   62.89    4.40
   1   6   1   66.99    3.80
   1   6   1   62.79    3.90
   1   6   1   74.39    4.60
   1   6   1   56.79    4.00
   1   6   1   66.99    3.80
   1   6   1   65.09    3.80
   1   6   1   67.79    3.90
  -2  -6  -1   31.10    2.20
  -2  -6  -1   27.90    2.20
  -2  -6  -1   32.90    2.30
  -2  -6  -1   24.30    2.80
  -2  -6  -1   30.60    2.20
  -2  -6  -1   32.00    2.30
  -2  -6  -1   28.80    2.60
  -2  -6  -1   28.40    2.00
   2   6   1   30.90    2.20
   2   6   1   33.70    3.10
   2   6   1   32.20    2.40
   2   6   1   33.70    2.70
   2   6   1   27.90    2.10
   2   6   1   25.00    2.00
  -3  -6  -1   12.00    2.20
  -3  -6  -1   14.40    1.60
  -3  -6  -1   16.60    1.80
  -3  -6  -1   17.10    1.70
  -3  -6  -1   15.40    1.50
  -3  -6  -1   15.00    1.60
  -3  -6  -1   16.60    2.20
  -3  -6  -1   15.60    2.00
   3   6   1   17.30    2.30
   3   6   1   15.10    1.60
   3   6   1   19.20    2.00
   3   6   1   16.50    2.60
   3   6   1   16.40    1.70
   3   6   1   17.40    2.00
   3   6   1   15.00    1.40
  -4  -6  -1    9.10    1.50
  -4  -6  -1    8.70    1.70
  -4  -6  -1    7.60    1.20
  -4  -6  -1    6.90    1.20
  -4  -6  -1    9.00    1.30
  -4  -6  -1    7.40    0.50
  -4  -6  -1    8.10    1.40
  -4  -6  -1    7.90    0.50
  -4  -6  -1    7.70    1.70
   4   6   1    9.80    2.30
   4   6   1    7.30    1.50
   4   6   1    6.20    1.60
   4   6   1    9.50    1.90
   4   6   1   10.60    1.60
   4   6   1    6.40    1.00
  -5  -6  -1   34.40    2.90
  -5  -6  -1   36.10    2.80
  -5  -6  -1   24.30    2.90
  -5  -6  -1   32.70    2.70
  -5  -6  -1   34.70    2.40
  -5  -6  -1   31.20    1.90
  -5  -6  -1   32.30    2.70
   5   6   1   31.60    3.10
   5   6   1   39.90    4.00
   5   6   1   37.30    3.00
   5   6   1   40.80    3.50
   5   6   1   31.80    2.10
  -6  -6  -1   42.40    3.30
  -6  -6  -1   49.80    3.80
  -6  -6  -1   53.69    3.10
  -6  -6  -1   46.60    2.80
  -6  -6  -1   57.29    3.90
  -6  -6  -1   47.50    3.60
   6   6   1   59.89    4.70
   6   6   1   57.69    3.90
   6   6   1   47.50    4.80
  -7  -6  -1   -0.40    0.70
  -7  -6  -1    0.40    0.60
  -7  -6  -1    0.10    1.00
  -7  -6  -1   -0.50    1.20
  -7  -6  -1    0.70    1.20
   7   6   1    1.00    1.80
   7   6   1   -0.10    1.50
   7   6   1    0.60    1.20
  -8  -6  -1    8.10    2.10
  -8  -6  -1    8.00    1.90
  -8  -6  -1    6.70    1.10
  -8  -6  -1   10.60    2.00
  -8  -6  -1    8.40    2.00
  -8  -6  -1    6.50    1.90
   8   6   1    9.90    2.70
   8   6   1    7.90    2.60
   8   6   1    8.70    2.00
  -9  -6  -1   15.30    2.70
  -9  -6  -1   14.30    2.60
  -9  -6  -1   13.40    1.30
  -9  -6  -1   13.80    2.00
  -9  -6  -1   16.80    2.60
  -9  -6  -1   16.10    2.60
   9   6   1   13.80    2.10
   9   6   1   16.10    2.80
   9   6   1   16.70    3.60
   9   6   1   15.10    3.60
 -10  -6  -1    3.70    1.00
 -10  -6  -1    4.00    1.80
 -10  -6  -1    5.40    1.90
 -10  -6  -1    4.10    1.40
 -10  -6  -1    7.20    2.20
  10   6   1    2.80    2.90
  10   6   1    7.40    3.10
  10   6   1    5.60    1.60
  10   6   1    7.90    4.70
   9  -7  -1    9.30    2.30
   9  -7  -1    4.80    1.60
   9  -7  -1    5.70    1.90
  -9   7   1    7.00    2.10
  -9   7   1    3.90    2.30
  -9   7   1    9.60    2.80
   8  -7  -1    5.90    1.70
   8  -7  -1    7.20    2.00
   8  -7  -1    4.40    1.50
  -8   7   1    5.20    2.50
  -8   7   1    4.20    2.30
  -8   7   1    5.40    1.90
   7  -7  -1    1.90    1.30
   7  -7  -1    0.00    1.40
   7  -7  -1    4.70    1.50
   7  -7  -1   -0.10    1.70
  -7   7   1    3.20    1.90
  -7   7   1    2.20    1.80
  -7   7   1    1.60    1.70
  -7   7   1    2.10    1.60
   6  -7  -1    0.40    1.00
   6  -7  -1    1.10    1.00
   6  -7  -1    1.70    1.40
   6  -7  -1    0.70    1.00
  -6   7   1   -0.10    1.50
  -6   7   1    2.80    1.70
  -6   7   1    2.60    1.70
   5  -7  -1   26.70    2.70
   5  -7  -1   31.70    2.80
   5  -7  -1   32.70    2.70
   5  -7  -1   26.30    2.50
   5  -7  -1   29.60    2.60
  -5   7   1   28.60    3.40
  -5   7   1   32.80    3.30
  -5   7   1   30.20    3.20
   4  -7  -1   94.39    5.50
   4  -7  -1   98.69    5.90
   4  -7  -1  106.39    6.00
   4  -7  -1   95.19    5.70
   4  -7  -1  104.69    6.00
   4  -7  -1  105.69    5.80
  -4   7   1  108.69    6.40
  -4   7   1  115.89    6.80
  -4   7   1  111.69    6.30
   3  -7  -1   23.40    2.20
   3  -7  -1   20.20    2.10
   3  -7  -1   19.70    1.60
   3  -7  -1   18.50    2.10
   3  -7  -1   21.80    2.10
   3  -7  -1   22.80    2.90
  -3   7   1   20.00    2.50
  -3   7   1   27.80    3.30
  -3   7   1   22.90    2.50
  -3   7   1   20.90    1.50
   2  -7  -1   22.00    1.90
   2  -7  -1   19.90    2.30
   2  -7  -1   21.60    2.10
   2  -7  -1   20.60    2.10
   2  -7  -1   23.90    2.10
   2  -7  -1   22.70    2.00
   2  -7  -1   22.60    2.30
  -2   7   1   28.00    2.50
  -2   7   1   24.90    2.20
  -2   7   1   23.30    1.80
  -2   7   1   28.60    2.60
  -2   7   1   22.50    2.40
  -2   7   1   21.50    2.00
  -2   7   1   25.50    2.50
   1  -7  -1    5.40    1.10
   1  -7  -1    3.60    1.20
   1  -7  -1    2.60    0.90
   1  -7  -1    4.10    0.60
   1  -7  -1    3.20    1.10
   1  -7  -1    4.50    1.00
   1  -7  -1    4.70    1.30
  -1   7   1    3.10    0.90
  -1   7   1    2.80    1.20
  -1   7   1    2.90    1.20
  -1   7   1    2.90    1.10
  -1   7   1    2.00    1.00
  -1   7   1    3.00    1.00
  -1   7   1    6.90    1.60
   0  -7  -1  108.49    6.50
   0  -7  -1  110.99    6.00
   0  -7  -1  109.49    6.00
   0  -7  -1  109.49    5.80
   0  -7  -1  105.29    5.20
   0  -7  -1  106.89    6.10
   0  -7  -1  108.49    5.70
   0  -7  -1  105.69    5.50
   0   7   1  115.49    5.20
   0   7   1  113.39    6.00
   0   7   1  117.89    6.30
   0   7   1  119.99    6.60
   0   7   1  102.99    5.10
   0   7   1  114.09    5.90
   0   7   1  114.59    6.00
  -1  -7  -1   19.60    2.20
  -1  -7  -1   15.60    2.30
  -1  -7  -1   17.10    1.60
  -1  -7  -1   17.80    1.70
  -1  -7  -1   16.20    1.80
  -1  -7  -1   19.80    2.00
  -1  -7  -1   18.10    1.80
   1   7   1   20.60    2.00
   1   7   1   18.40    2.30
   1   7   1   16.00    2.50
   1   7   1   16.90    1.80
   1   7   1   17.40    1.70
   1   7   1   15.70    1.70
   1   7   1   15.40    1.60
  -2  -7  -1   44.50    3.00
  -2  -7  -1   43.30    2.90
  -2  -7  -1   36.30    3.50
  -2  -7  -1   42.60    3.00
  -2  -7  -1   42.50    3.10
  -2  -7  -1   37.50    2.90
  -2  -7  -1   40.90    2.70
   2   7   1   44.30    3.30
   2   7   1   42.50    2.90
   2   7   1   49.50    4.00
   2   7   1   45.10    3.10
   2   7   1   36.80    2.70
   2   7   1   40.80    3.00
   2   7   1   39.70    2.80
  -3  -7  -1   87.29    4.70
  -3  -7  -1   87.99    5.00
  -3  -7  -1   84.29    4.80
  -3  -7  -1   75.59    4.50
  -3  -7  -1   90.39    4.80
  -3  -7  -1   72.09    4.90
  -3  -7  -1   77.19    4.60
   3   7   1   86.79    4.90
   3   7   1   73.79    4.40
   3   7   1   88.99    7.00
  -4  -7  -1   86.29    5.10
  -4  -7  -1   96.59    5.20
  -4  -7  -1  100.19    5.30
  -4  -7  -1   98.49    5.40
  -4  -7  -1   92.79    5.30
  -4  -7  -1   86.59    5.50
   4   7   1   95.39    5.50
   4   7   1   79.59    4.90
   4   7   1   95.59    6.70
   4   7   1  105.89    5.90
   4   7   1   93.79    5.90
  -5  -7  -1   21.70    2.10
  -5  -7  -1   16.00    2.30
  -5  -7  -1   19.00    2.30
  -5  -7  -1   23.00    2.40
  -5  -7  -1   21.40    2.00
  -5  -7  -1   20.00    2.00
   5   7   1   23.30    3.00
   5   7   1   25.40    3.70
   5   7   1   25.50    2.90
   5   7   1   27.60    2.70
   5   7   1   20.70    1.70
  -6  -7  -1   16.90    2.00
  -6  -7  -1   17.90    2.60
  -6  -7  -1   18.00    1.20
  -6  -7  -1   19.00    2.40
  -6  -7  -1   20.60    1.90
  -6  -7  -1   18.70    2.30
   6   7   1   22.70    3.70
   6   7   1   18.00    2.80
   6   7   1   18.90    2.70
   6   7   1   21.60    3.20
  -7  -7  -1    5.90    1.30
  -7  -7  -1    5.10    0.90
  -7  -7  -1    6.00    1.20
  -7  -7  -1    8.50    1.80
  -7  -7  -1   10.30    1.90
  -7  -7  -1    6.30    1.80
   7   7   1    5.40    1.90
   7   7   1    6.70    2.50
   7   7   1    7.20    2.20
   7   7   1    8.10    2.00
   7   7   1    5.90    0.70
  -8  -7  -1    2.30    1.40
  -8  -7  -1    2.00    0.80
  -8  -7  -1    0.30    0.90
  -8  -7  -1    0.50    1.50
  -8  -7  -1    0.80    1.40
  -8  -7  -1    0.30    0.80
   8   7   1    0.30    1.50
   8   7   1    2.00    2.10
   8   7   1    0.40    1.70
   8   7   1    2.10    1.80
   8   7   1    1.30    0.60
  -9  -7  -1   11.90    2.40
  -9  -7  -1   12.10    2.20
  -9  -7  -1    7.50    1.30
  -9  -7  -1    6.30    1.20
  -9  -7  -1    5.90    1.00
   9   7   1    8.20    2.40
   9   7   1    5.50    1.00
   9   7   1   11.40    3.20
   9   7   1    6.50    1.80
   9   7   1   10.40    3.40
   9  -8  -1   14.30    2.50
   9  -8  -1   15.30    2.70
   9  -8  -1   12.30    3.80
  -9   8   1   13.80    2.80
  -9   8   1   12.40    3.10
  -9   8   1   13.50    3.20
   8  -8  -1   -1.20    1.40
   8  -8  -1    1.30    1.20
   8  -8  -1   -0.60    1.10
  -8   8   1   -2.50    1.10
  -8   8   1    0.30    1.80
  -8   8   1   -0.20    2.00
  -8   8   1    1.30    1.90
   7  -8  -1    5.70    1.70
   7  -8  -1    3.40    1.60
   7  -8  -1    4.70    1.40
  -7   8   1    7.00    2.40
  -7   8   1    4.40    2.30
  -7   8   1    3.30    1.80
  -7   8   1    5.00    2.10
   6  -8  -1    8.30    1.80
   6  -8  -1    7.10    1.80
   6  -8  -1   12.20    2.20
   6  -8  -1    7.10    1.50
   6  -8  -1    8.30    1.70
  -6   8   1   12.60    2.60
  -6   8   1    7.80    2.30
  -6   8   1    7.70    2.30
   5  -8  -1    7.30    1.60
   5  -8  -1    4.40    1.40
   5  -8  -1    7.00    1.30
   5  -8  -1    7.30    1.80
   5  -8  -1    8.00    1.80
  -5   8   1    3.50    1.80
  -5   8   1    5.60    1.90
  -5   8   1    5.30    2.00
   4  -8  -1    2.00    1.20
   4  -8  -1    2.60    1.40
   4  -8  -1    1.70    1.30
   4  -8  -1    3.60    1.00
  -4   8   1    4.20    1.80
  -4   8   1    4.20    1.90
  -4   8   1    4.10    1.60
   3  -8  -1   54.39    3.60
   3  -8  -1   59.59    4.00
   3  -8  -1   57.59    3.80
   3  -8  -1   56.69    3.80
   3  -8  -1   50.59    3.10
  -3   8   1   57.19    4.20
  -3   8   1   57.49    4.20
  -3   8   1   62.99    4.40
  -3   8   1   55.39    3.10
   2  -8  -1   35.50    2.80
   2  -8  -1   37.70    3.00
   2  -8  -1   35.40    2.80
   2  -8  -1   30.70    3.30
   2  -8  -1   33.90    1.90
  -2   8   1   30.30    3.00
  -2   8   1   39.40    3.30
  -2   8   1   31.80    2.40
  -2   8   1   34.30    3.10
  -2   8   1   30.00    3.00
  -2   8   1   28.90    2.70
   1  -8  -1    0.10    0.90
   1  -8  -1    0.90    0.90
   1  -8  -1    1.50    0.50
   1  -8  -1    1.30    1.00
   1  -8  -1    0.60    0.80
   1  -8  -1    1.40    0.80
  -1   8   1    2.80    1.40
  -1   8   1    1.00    1.20
  -1   8   1    0.10    0.70
  -1   8   1    2.80    1.40
   0  -8  -1   15.80    1.90
   0  -8  -1   12.00    1.60
   0  -8  -1   15.00    2.00
   0  -8  -1   11.20    0.90
   0  -8  -1   15.60    2.00
   0  -8  -1   12.60    1.20
   0  -8  -1   10.40    2.00
   0   8   1   10.80    0.70
   0   8   1   15.40    2.40
   0   8   1   17.60    2.20
   0   8   1    9.80    1.60
   0   8   1   12.80    2.20
   0   8   1   15.60    2.10
   0   8   1   12.20    0.70
  -1  -8  -1   17.30    2.20
  -1  -8  -1   13.10    1.50
  -1  -8  -1   14.10    1.80
  -1  -8  -1   13.10    1.60
  -1  -8  -1   15.30    2.10
   1   8   1   12.60    1.90
   1   8   1   13.20    2.20
   1   8   1   17.60    2.00
   1   8   1   13.60    2.40
  -2  -8  -1    0.30    1.00
  -2  -8  -1    0.00    0.70
  -2  -8  -1    0.30    0.60
  -2  -8  -1   -0.80    0.80
  -2  -8  -1   -0.90    1.00
   2   8   1    0.00    1.00
   2   8   1    2.70    1.60
   2   8   1   -0.20    0.70
   2   8   1    0.70    1.20
  -3  -8  -1    9.10    1.70
  -3  -8  -1    9.10    1.60
  -3  -8  -1    8.40    1.60
  -3  -8  -1    7.10    1.80
  -3  -8  -1   12.70    1.90
   3   8   1    7.10    1.30
   3   8   1    9.90    2.60
   3   8   1    8.40    2.50
   3   8   1    9.30    2.00
  -4  -8  -1   10.10    1.80
  -4  -8  -1   17.10    2.10
  -4  -8  -1   11.00    2.10
  -4  -8  -1    9.10    1.60
  -4  -8  -1   11.40    1.80
  -4  -8  -1   12.20    2.20
   4   8   1   10.50    2.60
   4   8   1   17.00    2.30
   4   8   1   12.60    2.40
  -5  -8  -1   15.90    2.40
  -5  -8  -1   11.00    1.80
  -5  -8  -1   17.60    2.30
  -5  -8  -1   16.40    2.10
  -5  -8  -1   13.90    1.80
   5   8   1   14.70    2.30
   5   8   1   16.20    2.70
   5   8   1   12.70    3.00
  -6  -8  -1    7.90    2.00
  -6  -8  -1    7.90    1.50
  -6  -8  -1    8.80    1.80
  -6  -8  -1    8.90    1.70
  -6  -8  -1    8.40    1.80
   6   8   1    6.20    1.90
   6   8   1    6.70    2.20
   6   8   1    7.60    2.70
   6   8   1   14.00    2.70
  -7  -8  -1   -0.10    1.00
  -7  -8  -1    4.70    1.50
  -7  -8  -1    4.00    1.60
  -7  -8  -1    4.00    1.60
   7   8   1    3.20    1.80
   7   8   1    6.60    2.80
   7   8   1    2.00    1.70
   7   8   1    3.30    2.00
  -8  -8  -1    0.40    1.20
  -8  -8  -1    0.30    0.80
  -8  -8  -1   -1.00    1.50
  -8  -8  -1   -1.80    0.90
  -8  -8  -1   -0.60    0.50
  -8  -8  -1    3.00    1.30
   8   8   1    0.50    1.50
   8   8   1   -0.50    1.60
   8   8   1    1.70    2.30
   8   8   1    1.30    1.60
  -9  -8  -1    4.40    1.20
  -9  -8  -1    2.60    1.60
  -9  -8  -1    4.10    1.80
  -9  -8  -1    3.30    2.00
  -9  -8  -1    1.50    0.70
   9   8   1    7.70    3.00
   9   8   1    3.80    2.50
   9   8   1    5.00    2.80
   8  -9  -1    3.10    1.90
   8  -9  -1    5.00    1.40
   8  -9  -1    5.10    1.80
  -8   9   1    4.70    2.20
  -8   9   1    3.80    2.60
  -8   9   1    5.80    2.90
   7  -9  -1    4.10    1.70
   7  -9  -1    2.60    1.30
   7  -9  -1    5.60    2.00
  -7   9   1    0.40    1.90
  -7   9   1    2.60    2.10
  -7   9   1    3.40    2.00
  -7   9   1   -0.50    1.60
   6  -9  -1   13.50    2.30
   6  -9  -1    7.00    1.50
   6  -9  -1   11.50    2.10
   6  -9  -1    9.10    2.00
  -6   9   1    7.00    2.30
  -6   9   1    7.90    2.40
  -6   9   1    7.50    2.50
   5  -9  -1   27.00    2.80
   5  -9  -1   28.80    2.70
   5  -9  -1   22.70    2.90
   5  -9  -1   23.80    2.10
  -5   9   1   24.20    3.40
  -5   9   1   21.80    3.30
  -5   9   1   26.10    3.50
   4  -9  -1   20.60    2.60
   4  -9  -1   18.50    1.60
   4  -9  -1   17.60    2.90
   4  -9  -1   24.20    2.70
   4  -9  -1   20.40    2.60
  -4   9   1   22.90    3.10
  -4   9   1   23.30    3.20
  -4   9   1   17.20    2.80
   3  -9  -1    3.10    1.60
   3  -9  -1    9.60    2.00
   3  -9  -1    4.10    1.50
   3  -9  -1    4.40    1.40
  -3   9   1    5.10    1.80
  -3   9   1    5.60    1.80
  -3   9   1    4.60    0.90
  -3   9   1    4.80    1.80
   2  -9  -1   25.30    1.60
   2  -9  -1   28.60    2.60
   2  -9  -1   26.50    2.60
   2  -9  -1   26.10    2.90
   2  -9  -1   27.00    2.30
  -2   9   1   28.10    2.30
  -2   9   1   25.10    3.10
  -2   9   1   23.20    3.20
  -2   9   1   34.20    3.30
  -2   9   1   24.90    3.20
   1  -9  -1   89.29    5.50
   1  -9  -1   91.89    4.90
   1  -9  -1  106.79    5.80
   1  -9  -1  100.69    5.60
   1  -9  -1  102.69    6.00
   1  -9  -1  102.99    5.90
  -1   9   1  100.89    6.20
  -1   9   1   97.79    4.80
  -1   9   1  101.19    6.10
  -1   9   1  101.69    6.30
   0  -9  -1  233.78   11.50
   0  -9  -1  211.78   11.30
   0  -9  -1  230.68   11.70
   0  -9  -1  228.48   11.70
   0   9   1  244.78   12.20
   0   9   1  218.28   11.60
   0   9   1  253.07   12.60
   0   9   1  235.18   11.90
  -1  -9  -1  128.99    7.30
  -1  -9  -1  129.09    7.40
  -1  -9  -1  122.69    6.80
  -1  -9  -1  135.59    7.10
  -1  -9  -1  116.29    6.80
   1   9   1  142.89    7.90
   1   9   1  134.69    7.20
   1   9   1  142.49    7.50
   1   9   1  143.79    8.30
  -2  -9  -1   33.20    3.00
  -2  -9  -1   32.20    2.90
  -2  -9  -1   32.10    2.70
  -2  -9  -1   25.60    2.50
  -2  -9  -1   29.90    2.40
  -2  -9  -1   34.30    3.40
   2   9   1   27.50    2.60
   2   9   1   33.70    3.80
   2   9   1   36.60    3.50
   2   9   1   33.20    3.00
  -3  -9  -1   59.99    4.30
  -3  -9  -1   63.89    4.20
  -3  -9  -1   61.29    4.40
  -3  -9  -1   57.89    3.90
  -3  -9  -1   61.49    4.10
  -3  -9  -1   62.69    4.40
   3   9   1   65.19    5.50
   3   9   1   67.99    4.50
   3   9   1   59.79    4.70
  -4  -9  -1   43.10    3.20
  -4  -9  -1   41.30    3.30
  -4  -9  -1   36.60    3.50
  -4  -9  -1   38.80    3.20
  -4  -9  -1   39.50    3.50
   4   9   1   40.50    4.50
   4   9   1   33.20    3.00
   4   9   1   41.00    3.50
   4   9   1   40.70    3.90
  -5  -9  -1   18.30    2.30
  -5  -9  -1   17.10    2.60
  -5  -9  -1   23.10    2.60
  -5  -9  -1   20.50    2.40
  -5  -9  -1   19.20    2.50
   5   9   1   18.90    3.60
   5   9   1   13.60    1.80
   5   9   1   17.10    2.90
   5   9   1   16.90    2.60
  -6  -9  -1    7.30    2.00
  -6  -9  -1    7.90    1.50
  -6  -9  -1    3.70    1.60
  -6  -9  -1    6.10    1.60
  -6  -9  -1    5.20    1.60
   6   9   1    5.90    2.30
   6   9   1    8.10    1.90
   6   9   1    4.70    1.00
   6   9   1   11.80    3.30
  -7  -9  -1    3.20    1.60
  -7  -9  -1    2.30    1.40
  -7  -9  -1    1.30    1.20
  -7  -9  -1    0.70    1.10
  -7  -9  -1    2.50    1.10
   7   9   1    1.60    1.80
   7   9   1    2.40    1.70
   7   9   1   -2.60    2.00
  -8  -9  -1    0.30    1.70
  -8  -9  -1    0.00    1.20
  -8  -9  -1    1.90    1.50
  -8  -9  -1    1.40    1.20
   8   9   1    4.90    2.00
   8   9   1    3.60    2.70
   8   9   1    1.40    2.60
   7 -10  -1    2.20    1.10
   7 -10  -1    4.90    1.70
   7 -10  -1    3.90    2.00
  -7  10   1    2.40    2.60
   6 -10  -1   53.79    4.20
   6 -10  -1   54.29    4.30
   6 -10  -1   48.60    4.30
  -6  10   1   49.10    5.00
  -6  10   1   47.80    4.80
  -6  10   1   57.59    5.20
   5 -10  -1   25.80    3.10
   5 -10  -1   23.20    1.80
   5 -10  -1   20.10    2.80
   5 -10  -1   24.90    3.00
  -5  10   1   24.70    3.70
  -5  10   1   30.30    4.00
  -5  10   1   27.70    3.80
   4 -10  -1   15.30    2.40
   4 -10  -1    8.10    2.00
   4 -10  -1   14.80    2.40
  -4  10   1   14.20    2.80
  -4  10   1   14.20    2.80
  -4  10   1   20.60    3.10
   3 -10  -1   18.70    2.50
   3 -10  -1   19.50    2.70
   3 -10  -1   18.00    2.70
  -3  10   1   21.40    1.90
  -3  10   1   22.30    3.30
  -3  10   1   20.30    1.80
  -3  10   1   23.50    3.20
  -3  10   1   23.80    3.30
   2 -10  -1    6.50    1.80
   2 -10  -1   10.10    1.90
   2 -10  -1    7.00    1.80
  -2  10   1    6.30    1.10
  -2  10   1    9.70    2.30
  -2  10   1   10.40    2.30
  -2  10   1    5.80    1.40
  -2  10   1    7.50    2.10
   1 -10  -1    0.70    0.40
   1 -10  -1    0.50    0.50
   1 -10  -1    0.90    1.30
   1 -10  -1    1.90    1.20
   1 -10  -1    0.10    1.20
  -1  10   1    0.80    1.50
  -1  10   1   -1.70    1.30
  -1  10   1    1.60    1.60
  -1  10   1    0.70    0.40
  -1  10   1   -0.20    1.40
   0 -10  -1    3.80    1.60
   0 -10  -1    4.40    1.40
   0 -10  -1    3.60    1.00
   0 -10  -1    1.80    1.30
   0  10   1    4.30    1.70
   0  10   1    5.20    2.00
   0  10   1    2.30    1.40
   0  10   1    2.70    1.80
  -1 -10  -1   11.40    1.90
  -1 -10  -1   10.40    2.10
  -1 -10  -1   12.10    1.60
  -1 -10  -1   11.80    1.80
  -1 -10  -1   10.20    2.00
   1  10   1   11.70    2.40
   1  10   1   11.10    2.60
   1  10   1   11.50    2.20
  -2 -10  -1    1.40    0.90
  -2 -10  -1    1.00    1.20
  -2 -10  -1    0.20    1.10
  -2 -10  -1    0.20    1.30
   2  10   1    1.80    1.40
   2  10   1   -1.20    1.50
   2  10   1   -0.30    1.20
  -3 -10  -1    5.60    1.90
  -3 -10  -1    7.90    1.60
  -3 -10  -1    7.60    2.40
  -3 -10  -1    7.10    1.80
   3  10   1    5.50    2.40
   3  10   1    6.30    1.80
   3  10   1    6.10    2.10
  -4 -10  -1    3.50    1.90
  -4 -10  -1    3.10    1.50
  -4 -10  -1    1.90    1.30
  -4 -10  -1    3.00    1.40
   4  10   1    3.60    1.70
   4  10   1    3.60    2.10
   4  10   1    3.10    1.70
  -5 -10  -1   -0.30    1.10
  -5 -10  -1    2.90    1.30
  -5 -10  -1    3.70    1.40
  -5 -10  -1    1.30    1.50
   5  10   1    2.80    1.60
   5  10   1    0.40    2.00
   5  10   1    3.20    1.80
  -6 -10  -1    1.60    1.80
  -6 -10  -1    5.90    1.80
  -6 -10  -1    5.90    1.70
  -6 -10  -1    4.00    1.50
  -6 -10  -1    5.70    1.50
   6  10   1    4.30    1.70
   6  10   1    7.30    2.10
   6  10   1    5.10    2.60
  -7 -10  -1   -2.20    1.20
  -7 -10  -1    0.60    1.40
  -7 -10  -1   -0.20    1.20
  -7 -10  -1    2.90    1.30
   7  10   1    1.20    2.50
   7  10   1    0.40    1.50
   7  10   1    1.00    2.10
   6 -11  -1    1.20    1.70
   6 -11  -1    1.10    1.60
   6 -11  -1   -0.10    0.80
  -6  11   1    2.70    2.00
  -6  11   1   -0.80    2.10
   5 -11  -1    4.00    1.90
   5 -11  -1    5.30    1.90
   5 -11  -1    1.40    1.50
  -5  11   1    2.30    2.10
  -5  11   1    4.60    2.30
  -5  11   1    8.30    2.70
  -5  11   1    1.90    1.20
   4 -11  -1   -0.30    1.50
   4 -11  -1    3.30    1.90
   4 -11  -1    1.70    1.50
  -4  11   1    1.70    1.90
  -4  11   1    1.10    1.00
  -4  11   1    1.90    2.10
  -4  11   1    1.80    2.10
   3 -11  -1    3.00    1.50
   3 -11  -1    1.50    1.60
   3 -11  -1   -0.90    1.30
  -3  11   1    0.80    1.70
  -3  11   1    1.70    0.70
  -3  11   1    1.40    0.80
  -3  11   1    2.90    2.10
  -3  11   1    0.00    1.60
   2 -11  -1    3.90    1.70
   2 -11  -1    6.00    1.70
   2 -11  -1    4.70    1.80
  -2  11   1    6.10    2.20
  -2  11   1    5.80    2.10
  -2  11   1    5.00    1.40
  -2  11   1    4.30    0.80
  -2  11   1    6.80    2.20
   1 -11  -1   15.50    1.30
   1 -11  -1   19.50    2.80
   1 -11  -1   12.80    2.30
   1 -11  -1   21.60    2.60
  -1  11   1   19.90    3.10
  -1  11   1   19.90    3.00
  -1  11   1   17.80    3.00
  -1  11   1   22.30    3.50
  -1  11   1   17.70    2.40
   0 -11  -1   15.50    2.30
   0 -11  -1    9.90    2.20
   0 -11  -1   12.90    1.20
   0 -11  -1   12.20    2.30
   0  11   1   16.80    3.20
   0  11   1   16.00    2.60
   0  11   1   11.80    2.50
   0  11   1   15.30    2.90
  -1 -11  -1    3.10    1.50
  -1 -11  -1    3.60    1.70
  -1 -11  -1    4.00    1.80
  -1 -11  -1    4.50    1.00
   1  11   1    4.30    1.70
   1  11   1    2.80    2.10
   1  11   1    6.10    1.90
  -2 -11  -1    1.90    1.20
  -2 -11  -1    2.00    1.00
  -2 -11  -1    0.90    1.40
  -2 -11  -1    0.10    1.30
   2  11   1   -1.20    1.80
   2  11   1    3.60    1.70
   2  11   1    0.70    1.60
  -3 -11  -1    0.10    1.10
  -3 -11  -1    0.20    1.20
  -3 -11  -1    1.10    1.40
  -3 -11  -1   -0.20    1.40
   3  11   1    0.30    1.50
   3  11   1    0.30    2.20
   3  11   1    0.00    1.30
  -4 -11  -1    0.80    1.20
  -4 -11  -1   -0.20    1.40
  -4 -11  -1    0.00    1.40
   4  11   1   -1.70    1.50
   4  11   1    3.60    1.80
   4  11   1   -0.50    2.00
  -5 -11  -1   -0.20    1.60
  -5 -11  -1    1.10    1.30
  -5 -11  -1    1.10    1.50
   5  11   1    0.00    2.20
   5  11   1   -0.10    1.70
   5  11   1    2.80    1.60
  -6 -11  -1    2.20    1.90
  -6 -11  -1    3.30    1.70
  -6 -11  -1    9.50    2.00
   6  11   1    9.20    2.60
   6  11   1    4.60    2.60
  -5  12   1   11.40    3.00
   4 -12  -1    0.20    1.70
   4 -12  -1    1.00    1.50
   4 -12  -1   -2.40    1.30
  -4  12   1    1.70    2.10
  -4  12   1   -0.30    2.90
  -4  12   1   -0.50    2.00
  -4  12   1   -0.30    0.90
   3 -12  -1    3.80    1.90
   3 -12  -1    3.70    1.70
   3 -12  -1    1.50    1.70
  -3  12   1    2.00    0.70
  -3  12   1    4.90    2.10
  -3  12   1    2.70    2.30
  -3  12   1    5.90    3.00
  -3  12   1    4.50    0.90
   2 -12  -1    3.50    0.90
   2 -12  -1    5.40    1.90
   2 -12  -1    5.10    1.80
   2 -12  -1    4.40    2.00
  -2  12   1    6.60    2.40
  -2  12   1    4.60    2.40
  -2  12   1    4.30    2.10
  -2  12   1    1.90    0.50
  -2  12   1    3.00    1.40
   1 -12  -1    3.60    1.70
   1 -12  -1    2.20    1.70
   1 -12  -1    3.90    1.60
  -1  12   1    3.40    2.00
  -1  12   1    2.30    2.20
  -1  12   1    2.00    2.00
  -1  12   1    2.20    1.90
   0 -12  -1   17.90    2.90
   0 -12  -1   17.00    2.40
   0 -12  -1   12.80    2.50
   0  12   1   15.80    3.00
   0  12   1   14.20    3.10
   0  12   1   15.70    3.40
   0  12   1   11.90    2.70
  -1 -12  -1   16.50    2.50
  -1 -12  -1   15.70    2.80
  -1 -12  -1   17.60    2.80
   1  12   1   20.00    3.20
   1  12   1   15.70    3.10
   1  12   1   16.90    3.50
   1  12   1   15.20    2.80
  -2 -12  -1   10.10    2.50
  -2 -12  -1   11.10    1.90
  -2 -12  -1   11.80    2.10
  -2 -12  -1   11.00    2.40
   2  12   1   15.80    3.50
   2  12   1   14.10    2.90
   2  12   1   17.10    2.80
  -3 -12  -1    9.50    2.00
  -3 -12  -1    6.80    2.10
   3  12   1    3.70    2.70
   3  12   1    6.80    2.20
   3  12   1    2.20    1.90
  -4 -12  -1    2.10    1.60
  -4 -12  -1    2.20    1.60
  -4 -12  -1    0.40    1.70
   4  12   1    3.80    2.00
   4  12   1    0.80    2.40
   4  12   1    2.80    2.20
   2 -13  -1    0.90    1.50
   2 -13  -1    0.30    0.60
   2 -13  -1    3.70    2.90
   2 -13  -1    3.60    1.90
  -2  13   1    1.50    1.20
  -2  13   1    0.90    2.10
  -2  13   1    1.40    1.90
  -2  13   1    1.00    2.40
   1 -13  -1   -1.10    1.20
   1 -13  -1    0.60    1.60
   1 -13  -1    1.70    2.00
  -1  13   1    1.70    2.30
  -1  13   1   -1.80    1.30
   0 -13  -1    9.30    2.10
   0 -13  -1   10.00    2.60
   0 -13  -1    7.70    2.10
   0  13   1    6.40    2.80
   0  13   1    6.40    3.00
   0  13   1    6.40    2.40
  -1 -13  -1    2.00    1.70
  -1 -13  -1    2.10    1.90
  -1 -13  -1    1.10    1.40
   1  13   1    1.30    3.00
   1  13   1    4.70    3.10
   1  13   1    1.80    2.10
   1  13   1    4.50    2.60
  -2 -13  -1    1.60    1.50
  -2 -13  -1    1.20    1.90
   2  13   1    0.70    1.90
   2  13   1    2.90    2.40
   3  13  -2   16.10    3.90
   3  13  -2   14.50    2.90
  -3 -13   2    8.30    2.40
  -3 -13   2   13.70    2.80
  -3 -13   2   11.90    3.00
  -3 -13   2   12.30    2.60
   2  13  -2   -1.20    1.90
   2  13  -2   -1.30    1.60
   2  13  -2   -2.20    2.30
  -2 -13   2   -2.10    1.50
  -2 -13   2   -0.30    1.70
  -2 -13   2   -2.80    1.30
  -2 -13   2   -0.60    1.60
   1  13  -2   -3.40    2.40
   1  13  -2   -1.10    1.80
   1  13  -2    0.70    1.60
   1  13  -2   -1.70    2.00
  -1 -13   2   -0.40    1.70
  -1 -13   2    1.70    1.70
  -1 -13   2    0.60    1.60
   0  13  -2   10.80    2.80
   0  13  -2    7.70    2.20
   0  13  -2    6.50    2.60
   0 -13   2    4.20    1.90
   0 -13   2    6.10    2.20
   0 -13   2    2.60    1.90
  -1  13  -2   11.30    2.50
  -1  13  -2   14.50    2.70
  -1  13  -2   10.40    3.40
   1 -13   2   10.20    2.40
   1 -13   2    8.80    2.60
   1 -13   2   12.50    2.60
  -2  13  -2    9.50    2.40
  -2  13  -2    4.20    0.80
  -2  13  -2    8.90    2.80
  -2  13  -2    7.70    2.00
  -2  13  -2    5.80    3.00
   2 -13   2    4.50    1.50
   2 -13   2    8.00    2.10
   2 -13   2    9.00    2.10
  -3  13  -2    4.10    1.00
  -3  13  -2    8.20    2.80
  -3  13  -2    9.50    2.50
  -3  13  -2    7.30    2.60
  -3  13  -2    7.10    1.70
   3 -13   2    7.00    2.20
   3 -13   2    1.10    1.70
   3 -13   2    7.10    2.10
   3 -13   2    3.90    1.40
   5  12  -2    2.00    1.80
   5  12  -2    2.60    2.60
   5  12  -2    2.30    1.80
  -5 -12   2    0.60    1.50
  -5 -12   2    5.80    2.00
  -5 -12   2    1.70    1.70
   4  12  -2   -0.60    1.60
   4  12  -2    1.50    1.60
  -4 -12   2   -0.70    1.70
  -4 -12   2    2.00    1.70
  -4 -12   2    2.10    1.60
  -4 -12   2    0.30    1.60
   3  12  -2   12.90    3.40
   3  12  -2   13.90    2.70
   3  12  -2   12.10    2.60
  -3 -12   2   12.40    2.50
  -3 -12   2   10.80    2.50
  -3 -12   2   10.20    2.30
  -3 -12   2   13.10    2.30
   2  12  -2    1.80    1.60
   2  12  -2    3.50    2.00
   2  12  -2   -1.10    1.90
  -2 -12   2   -1.50    1.40
  -2 -12   2   -0.10    1.50
  -2 -12   2    0.10    1.40
  -2 -12   2    0.50    1.50
   1  12  -2   -0.20    1.60
   1  12  -2    0.10    1.20
   1  12  -2   -2.70    1.50
   1  12  -2   -0.60    2.00
   1  12  -2   -1.30    1.50
  -1 -12   2    0.30    1.30
  -1 -12   2   -0.10    1.40
  -1 -12   2   -1.50    1.30
  -1 -12   2   -0.20    1.50
   0  12  -2   13.20    2.00
   0  12  -2   18.30    3.10
   0  12  -2   16.50    3.00
   0  12  -2   20.70    2.90
   0  12  -2   18.30    3.70
   0  12  -2   12.70    2.80
   0 -12   2   19.70    3.20
   0 -12   2   16.00    2.60
   0 -12   2   16.00    2.70
   0 -12   2   20.60    2.90
  -1  12  -2    2.40    1.70
  -1  12  -2    3.10    1.80
  -1  12  -2    0.20    1.90
  -1  12  -2    1.30    1.70
  -1  12  -2    1.20    0.50
   1 -12   2    2.60    1.70
   1 -12   2    0.20    0.70
   1 -12   2    3.30    1.70
   1 -12   2    3.10    1.60
   1 -12   2    1.70    1.40
   1 -12   2    3.60    1.80
  -2  12  -2    1.60    1.60
  -2  12  -2   -2.20    1.60
  -2  12  -2   -1.10    0.50
  -2  12  -2   -0.30    1.40
  -2  12  -2    1.90    1.40
   2 -12   2    0.20    1.30
   2 -12   2   -1.40    1.30
   2 -12   2    1.70    1.60
   2 -12   2   -1.70    1.20
   2 -12   2   -0.10    1.10
  -3  12  -2    4.70    2.10
  -3  12  -2    2.10    1.80
  -3  12  -2    1.70    0.90
  -3  12  -2   -1.70    2.00
   3 -12   2    0.70    1.20
   3 -12   2    3.80    1.60
   3 -12   2    1.90    1.60
   3 -12   2    5.40    1.80
  -4  12  -2    6.50    2.30
  -4  12  -2    4.40    2.50
  -4  12  -2    6.50    1.50
  -4  12  -2    8.60    1.70
  -4  12  -2    2.00    2.10
   4 -12   2    9.20    2.00
   4 -12   2    5.30    1.60
   4 -12   2    5.00    2.00
   4 -12   2    7.60    2.20
  -5  12  -2    3.90    2.50
  -5  12  -2    4.70    2.10
  -5  12  -2    7.10    2.80
  -5  12  -2    5.60    1.50
   5 -12   2    5.00    2.10
   5 -12   2    4.40    1.70
   5 -12   2    3.80    1.40
   6  11  -2    2.60    1.70
   6  11  -2    1.10    2.70
  -6 -11   2   -1.60    1.20
  -6 -11   2    1.90    1.50
  -6 -11   2   -0.20    1.50
   5  11  -2    6.00    2.70
   5  11  -2   10.10    2.30
   5  11  -2    7.30    2.20
  -5 -11   2    6.90    2.00
  -5 -11   2    6.60    2.00
  -5 -11   2    5.70    1.80
  -5 -11   2   10.50    2.30
   4  11  -2   10.40    2.50
   4  11  -2   14.10    2.70
   4  11  -2   14.20    3.50
  -4 -11   2   12.40    2.30
  -4 -11   2    7.80    2.20
  -4 -11   2    7.90    2.10
  -4 -11   2   12.90    2.40
   3  11  -2   26.70    3.50
   3  11  -2   31.40    4.70
   3  11  -2   28.70    3.60
  -3 -11   2   25.60    3.30
  -3 -11   2   27.40    3.40
  -3 -11   2   34.00    3.30
  -3 -11   2   32.20    3.30
   2  11  -2   23.80    3.90
   2  11  -2   27.40    3.40
   2  11  -2   28.50    3.50
  -2 -11   2   27.10    3.20
  -2 -11   2   21.20    3.10
  -2 -11   2   23.90    3.10
  -2 -11   2   26.00    3.20
   1  11  -2    1.90    0.90
   1  11  -2    5.90    2.40
   1  11  -2    3.20    1.80
   1  11  -2    3.10    1.80
  -1 -11   2    4.10    1.50
  -1 -11   2    2.30    1.70
  -1 -11   2    4.10    1.70
  -1 -11   2    3.70    1.60
  -1 -11   2    3.80    1.60
   0  11  -2   17.20    1.30
   0  11  -2   28.10    3.90
   0  11  -2   29.90    3.60
   0  11  -2   30.00    3.00
   0  11  -2   24.50    3.20
   0  11  -2   25.40    3.30
   0 -11   2   26.20    3.40
   0 -11   2   25.40    2.60
   0 -11   2   19.10    1.60
   0 -11   2   27.90    3.20
   0 -11   2   28.60    2.90
   0 -11   2   25.00    2.90
  -1  11  -2   31.40    2.60
  -1  11  -2   39.10    3.40
  -1  11  -2   30.00    2.00
  -1  11  -2   33.20    3.70
  -1  11  -2   33.00    3.50
  -1  11  -2   38.90    3.80
   1 -11   2   36.50    3.40
   1 -11   2   31.60    2.90
   1 -11   2   34.00    3.30
   1 -11   2   30.90    3.80
   1 -11   2   33.40    3.00
   1 -11   2   33.20    2.20
  -2  11  -2   15.90    2.50
  -2  11  -2   11.90    1.50
  -2  11  -2   13.50    2.80
  -2  11  -2   17.60    3.00
  -2  11  -2   12.00    2.60
   2 -11   2   14.60    2.50
   2 -11   2   12.90    2.40
   2 -11   2   13.80    2.10
  -3  11  -2    8.00    2.30
  -3  11  -2    6.20    1.90
  -3  11  -2    2.70    2.00
  -3  11  -2    3.00    0.90
  -3  11  -2    5.70    1.60
   3 -11   2    3.10    1.60
   3 -11   2    3.40    1.60
   3 -11   2    3.70    1.40
   3 -11   2    5.80    1.60
  -4  11  -2   17.50    3.20
  -4  11  -2   17.30    2.30
  -4  11  -2   19.50    2.90
  -4  11  -2   20.80    3.40
   4 -11   2   24.50    3.20
   4 -11   2   14.30    2.40
   4 -11   2   20.40    2.80
   4 -11   2   16.40    2.30
  -5  11  -2   26.50    2.40
  -5  11  -2   21.30    3.50
  -5  11  -2   19.50    3.50
  -5  11  -2   21.40    3.20
  -5  11  -2   17.60    2.50
   5 -11   2   17.20    2.90
   5 -11   2   22.60    2.70
   5 -11   2   15.60    2.60
  -6  11  -2    1.70    1.90
  -6  11  -2    4.60    1.70
  -6  11  -2    1.60    2.40
   6 -11   2    5.90    1.70
   6 -11   2    3.00    2.00
   6 -11   2    4.30    2.00
  -7  11  -2    2.10    2.20
   7 -11   2    1.10    1.40
   7  10  -2    2.80    1.80
  -7 -10   2    1.50    1.70
  -7 -10   2    2.10    1.70
  -7 -10   2   -0.40    0.90
  -7 -10   2   -1.50    1.10
   6  10  -2    1.10    1.70
   6  10  -2    1.60    1.60
   6  10  -2    3.60    2.40
  -6 -10   2    0.40    1.30
  -6 -10   2    0.50    1.60
  -6 -10   2    2.30    1.60
   5  10  -2   12.80    3.20
   5  10  -2    7.00    2.10
   5  10  -2    9.70    2.20
  -5 -10   2    7.10    2.10
  -5 -10   2    6.70    1.80
  -5 -10   2    7.90    2.00
   4  10  -2   14.30    2.50
   4  10  -2   10.40    2.30
   4  10  -2    8.40    2.80
  -4 -10   2   13.70    2.30
  -4 -10   2   13.50    2.40
  -4 -10   2   12.70    2.30
   3  10  -2   27.90    4.00
   3  10  -2   27.30    3.30
   3  10  -2   23.90    3.10
  -3 -10   2   24.90    3.00
  -3 -10   2   26.00    3.10
  -3 -10   2   20.80    2.90
   2  10  -2   45.00    4.50
   2  10  -2   41.50    3.70
   2  10  -2   35.90    3.50
  -2 -10   2   40.90    3.40
  -2 -10   2   45.60    3.50
  -2 -10   2   35.50    3.30
  -2 -10   2   38.60    3.60
  -2 -10   2   38.50    3.90
   1  10  -2   22.70    2.00
   1  10  -2   28.80    3.10
   1  10  -2   25.90    3.80
   1  10  -2   26.60    3.10
  -1 -10   2   23.50    2.80
  -1 -10   2   30.10    2.70
  -1 -10   2   22.80    2.50
  -1 -10   2   20.60    2.90
  -1 -10   2   33.00    3.00
   0  10  -2   53.79    4.50
   0  10  -2   67.89    4.60
   0  10  -2   62.79    4.30
   0  10  -2   56.29    3.60
   0  10  -2   62.99    4.60
   0  10  -2   53.59    3.00
   0  10  -2   73.49    5.50
   0 -10   2   53.09    4.20
   0 -10   2   61.29    4.30
   0 -10   2   61.39    4.60
   0 -10   2   57.69    3.60
   0 -10   2   64.29    4.10
  -1  10  -2   14.20    2.40
  -1  10  -2   11.70    1.20
  -1  10  -2   13.00    2.50
  -1  10  -2   13.80    2.40
  -1  10  -2   16.50    2.40
   1 -10   2   19.00    2.50
   1 -10   2    9.60    2.00
   1 -10   2   16.20    2.20
   1 -10   2   11.50    2.40
  -2  10  -2    5.20    1.70
  -2  10  -2    7.60    2.10
  -2  10  -2    7.30    2.10
  -2  10  -2    6.40    1.80
  -2  10  -2    5.40    1.10
  -2  10  -2    4.20    1.30
   2 -10   2    2.80    1.30
   2 -10   2    4.90    1.80
   2 -10   2    3.70    1.50
   2 -10   2    6.20    1.80
  -3  10  -2    3.60    1.40
  -3  10  -2    4.50    1.70
  -3  10  -2    6.90    2.10
  -3  10  -2    3.80    1.90
  -3  10  -2    4.60    1.20
   3 -10   2    3.50    1.20
   3 -10   2    4.00    1.50
   3 -10   2    5.40    1.70
   3 -10   2    4.20    1.60
  -4  10  -2   37.50    4.00
  -4  10  -2   36.00    2.80
  -4  10  -2   38.90    3.00
  -4  10  -2   33.20    3.40
  -4  10  -2   34.80    4.20
   4 -10   2   33.20    3.30
   4 -10   2   31.90    3.10
   4 -10   2   30.90    3.40
   4 -10   2   33.80    2.80
  -5  10  -2   12.00    2.50
  -5  10  -2   18.10    3.30
  -5  10  -2   18.30    2.30
  -5  10  -2   18.10    2.40
  -5  10  -2   14.90    3.00
   5 -10   2   18.60    2.30
   5 -10   2   19.30    2.70
   5 -10   2   20.70    2.90
   5 -10   2   16.30    2.60
  -6  10  -2    9.80    2.80
  -6  10  -2    8.20    2.30
  -6  10  -2    9.60    2.10
  -6  10  -2   14.00    3.10
   6 -10   2   13.90    2.60
   6 -10   2    9.70    2.20
   6 -10   2   10.80    2.30
  -7  10  -2   -0.20    1.90
  -7  10  -2   -0.30    2.80
  -7  10  -2   -0.80    1.30
  -7  10  -2   -3.20    2.40
   7 -10   2   -1.00    1.20
   7 -10   2   -1.60    1.40
   7 -10   2   -0.10    1.10
  -8  10  -2    1.70    2.20
   8 -10   2    2.50    1.50
   8   9  -2    7.40    2.10
   8   9  -2   10.10    2.30
   8   9  -2   13.10    4.00
  -8  -9   2    6.80    2.00
  -8  -9   2    7.00    1.80
  -8  -9   2    6.60    2.20
  -8  -9   2    5.80    1.50
   7   9  -2    6.10    1.80
   7   9  -2    6.80    2.10
   7   9  -2   10.20    3.00
  -7  -9   2    6.10    1.70
  -7  -9   2    4.30    2.00
  -7  -9   2    7.00    2.10
  -7  -9   2    3.80    1.20
   6   9  -2   17.60    3.40
   6   9  -2   20.30    2.90
   6   9  -2   16.60    2.70
  -6  -9   2   14.70    2.70
  -6  -9   2   22.00    2.70
  -6  -9   2   14.90    1.90
  -6  -9   2   12.40    2.30
   5   9  -2   25.30    3.10
   5   9  -2   27.30    4.00
   5   9  -2   23.90    3.10
  -5  -9   2   24.80    2.90
  -5  -9   2   29.60    2.90
  -5  -9   2   22.80    3.00
  -5  -9   2   23.50    2.10
   4   9  -2   10.70    2.10
   4   9  -2   11.90    2.30
   4   9  -2   15.30    3.20
  -4  -9   2    9.90    2.00
  -4  -9   2   10.10    2.00
  -4  -9   2   11.60    2.00
   3   9  -2   -0.50    1.50
   3   9  -2    0.40    1.20
   3   9  -2    0.00    1.20
  -3  -9   2   -0.90    1.00
  -3  -9   2    0.90    1.20
  -3  -9   2   -1.00    1.10
   2   9  -2    1.20    1.30
   2   9  -2    1.00    1.70
   2   9  -2    0.90    1.30
  -2  -9   2    0.30    1.00
  -2  -9   2    3.50    1.20
  -2  -9   2    0.20    1.00
  -2  -9   2    0.00    1.20
   1   9  -2    5.40    1.90
   1   9  -2    2.10    1.40
   1   9  -2    3.20    0.80
   1   9  -2    2.10    1.30
  -1  -9   2    5.00    1.60
  -1  -9   2    4.60    1.40
  -1  -9   2    2.20    1.30
  -1  -9   2    2.40    1.40
  -1  -9   2    3.30    1.40
  -1  -9   2    3.00    0.50
   0   9  -2    1.60    0.70
   0   9  -2    2.50    0.50
   0   9  -2    2.40    1.40
   0   9  -2    2.40    1.80
   0   9  -2    3.30    1.40
   0   9  -2    2.20    1.20
   0  -9   2    2.40    0.60
   0  -9   2    1.50    1.10
   0  -9   2    1.10    1.10
   0  -9   2    4.00    1.10
   0  -9   2    2.20    1.30
   0  -9   2    1.50    1.40
  -1   9  -2    5.20    0.90
  -1   9  -2    5.30    1.70
  -1   9  -2    6.30    1.50
  -1   9  -2    7.80    2.20
  -1   9  -2    5.80    1.60
  -1   9  -2    5.30    1.60
  -1   9  -2    6.00    1.20
   1  -9   2    6.80    1.90
   1  -9   2    5.00    1.40
   1  -9   2    6.90    1.70
   1  -9   2    4.00    1.40
  -2   9  -2   23.70    3.10
  -2   9  -2   30.20    2.70
  -2   9  -2   23.80    3.00
  -2   9  -2   26.80    2.70
  -2   9  -2   21.30    1.90
   2  -9   2   23.40    2.20
   2  -9   2   21.80    3.00
   2  -9   2   27.70    3.00
   2  -9   2   26.40    2.90
  -3   9  -2    2.30    1.70
  -3   9  -2    5.90    2.00
  -3   9  -2    3.90    1.10
  -3   9  -2    5.20    1.90
  -3   9  -2    3.00    1.30
   3  -9   2    4.10    1.50
   3  -9   2    4.10    1.40
   3  -9   2    4.00    1.50
   3  -9   2    5.20    1.30
  -4   9  -2    1.10    1.60
  -4   9  -2    1.20    1.50
  -4   9  -2   -1.10    1.50
  -4   9  -2    2.40    1.10
  -4   9  -2   -0.30    1.00
   4  -9   2    0.40    1.10
   4  -9   2    0.40    1.00
   4  -9   2    2.30    1.20
   4  -9   2    0.70    1.20
  -5   9  -2    5.80    2.00
  -5   9  -2    5.90    1.40
  -5   9  -2    6.00    2.00
  -5   9  -2    7.10    1.70
  -5   9  -2    7.60    2.30
   5  -9   2    4.60    1.80
   5  -9   2    3.40    1.40
   5  -9   2    5.10    1.50
   5  -9   2    5.90    1.30
  -6   9  -2   -0.90    1.30
  -6   9  -2    1.00    1.20
  -6   9  -2    0.10    1.90
  -6   9  -2   -0.50    1.60
   6  -9   2    0.00    1.10
   6  -9   2    1.50    1.30
   6  -9   2    1.80    1.70
  -7   9  -2   -1.00    1.30
  -7   9  -2    0.80    1.90
  -7   9  -2    1.30    1.40
  -7   9  -2   -0.40    1.80
  -7   9  -2   -0.70    1.70
   7  -9   2    2.30    1.60
   7  -9   2   -0.30    1.40
   7  -9   2   -0.30    1.10
  -8   9  -2    2.00    1.40
  -8   9  -2    0.90    1.60
  -8   9  -2    0.90    1.90
   8  -9   2    0.40    1.20
   8  -9   2    0.90    1.50
   9   8  -2    4.50    3.60
   9   8  -2    1.50    1.60
   9   8  -2    3.00    1.80
   9   8  -2    1.30    0.70
   9   8  -2    1.90    1.80
  -9  -8   2    3.90    2.00
  -9  -8   2    2.50    1.30
  -9  -8   2    1.60    1.80
  -9  -8   2    2.00    1.50
  -9  -8   2    2.10    2.30
   8   8  -2    7.30    2.60
   8   8  -2   11.50    2.30
   8   8  -2    6.90    2.10
   8   8  -2    6.30    0.90
   8   8  -2   11.40    2.30
  -8  -8   2    6.90    1.60
  -8  -8   2    9.40    2.30
  -8  -8   2    8.20    2.20
  -8  -8   2    6.20    2.10
  -8  -8   2    5.40    1.40
   7   8  -2   -1.10    1.70
   7   8  -2    1.20    1.50
   7   8  -2    0.10    0.40
   7   8  -2   -1.40    1.00
  -7  -8   2   -1.40    1.40
  -7  -8   2   -0.90    1.00
  -7  -8   2    2.70    1.80
  -7  -8   2    1.20    1.30
   6   8  -2    8.90    1.90
   6   8  -2    4.60    1.80
   6   8  -2    9.80    2.60
  -6  -8   2    5.10    1.60
  -6  -8   2    9.60    1.50
  -6  -8   2    7.30    1.80
  -6  -8   2    4.70    1.80
  -6  -8   2    4.70    1.70
   5   8  -2   55.09    4.00
   5   8  -2   58.69    5.10
   5   8  -2   46.10    3.80
  -5  -8   2   44.00    3.10
  -5  -8   2   46.00    4.00
  -5  -8   2   51.79    3.90
  -5  -8   2   50.59    3.80
  -5  -8   2   50.59    4.10
   4   8  -2  105.29    6.20
   4   8  -2  114.39    7.30
  -4  -8   2   97.89    6.00
  -4  -8   2  104.79    5.40
  -4  -8   2   97.39    6.00
  -4  -8   2  100.59    6.10
   3   8  -2    7.50    2.10
   3   8  -2    2.80    1.50
   3   8  -2    4.60    1.50
   3   8  -2    6.10    1.50
  -3  -8   2    4.60    1.40
  -3  -8   2    4.90    1.40
  -3  -8   2    3.80    1.40
  -3  -8   2    3.90    1.40
   2   8  -2   21.30    2.50
   2   8  -2   16.00    2.30
   2   8  -2   17.70    2.90
   2   8  -2   17.90    2.10
  -2  -8   2   19.80    2.30
  -2  -8   2   17.40    2.10
  -2  -8   2   15.80    2.20
   1   8  -2   44.70    2.30
   1   8  -2   44.10    3.40
   1   8  -2   45.30    2.60
   1   8  -2   49.50    3.40
  -1  -8   2   46.80    3.10
  -1  -8   2   42.90    3.20
  -1  -8   2   43.10    3.40
  -1  -8   2   40.20    3.10
  -1  -8   2   44.80    2.30
  -1  -8   2   41.20    3.00
   0   8  -2  161.58    8.60
   0   8  -2  141.69    7.60
   0   8  -2  145.49    7.80
   0   8  -2  142.79    7.90
   0   8  -2  141.49    7.10
   0   8  -2  141.79    6.80
   0  -8   2  149.99    7.90
   0  -8   2  144.89    7.70
   0  -8   2  146.19    8.10
   0  -8   2  144.49    7.60
   0  -8   2  134.49    8.00
   0  -8   2  137.09    7.70
   0  -8   2  145.89    6.90
  -1   8  -2   79.99    4.60
  -1   8  -2   78.79    5.40
  -1   8  -2   71.19    4.40
  -1   8  -2   74.79    4.80
  -1   8  -2   72.19    3.90
  -1   8  -2   72.09    4.70
  -1   8  -2   74.29    4.20
   1  -8   2   78.09    5.60
   1  -8   2   75.29    4.30
   1  -8   2   77.39    4.60
  -2   8  -2   64.39    4.30
  -2   8  -2   68.99    4.00
  -2   8  -2   80.59    5.00
  -2   8  -2   65.19    4.40
  -2   8  -2   65.99    4.40
  -2   8  -2   71.99    4.80
   2  -8   2   80.99    4.90
   2  -8   2   71.69    4.90
   2  -8   2   73.39    5.50
   2  -8   2   79.99    4.20
   2  -8   2   72.19    4.60
  -3   8  -2  124.79    6.90
  -3   8  -2  132.49    7.20
  -3   8  -2  141.89    7.70
  -3   8  -2  135.19    7.30
  -3   8  -2  133.19    7.70
   3  -8   2  139.29    7.50
   3  -8   2  130.59    7.60
   3  -8   2  119.39    7.10
   3  -8   2  137.79    7.40
   3  -8   2  134.89    6.80
  -4   8  -2  134.69    7.50
  -4   8  -2  143.79    8.10
  -4   8  -2  134.39    7.40
  -4   8  -2  142.39    8.20
  -4   8  -2  145.09    7.80
   4  -8   2  138.39    7.10
   4  -8   2  144.49    8.00
   4  -8   2  135.59    7.50
   4  -8   2  140.89    7.80
  -5   8  -2  118.09    6.90
  -5   8  -2   99.69    6.30
  -5   8  -2  104.39    6.80
  -5   8  -2   96.29    6.00
  -5   8  -2  104.89    6.00
   5  -8   2   99.29    6.50
   5  -8   2  103.29    6.00
   5  -8   2  100.59    5.50
   5  -8   2  109.79    6.40
  -6   8  -2   13.00    2.30
  -6   8  -2    9.80    2.30
  -6   8  -2   12.60    2.80
  -6   8  -2   15.10    2.80
   6  -8   2   10.50    1.90
   6  -8   2   13.00    2.60
   6  -8   2   12.40    2.40
  -7   8  -2    9.60    2.00
  -7   8  -2   15.90    2.80
  -7   8  -2   12.50    2.80
  -7   8  -2    9.40    2.60
  -7   8  -2    8.40    2.10
   7  -8   2   11.20    2.00
   7  -8   2    9.20    2.40
   7  -8   2   12.70    2.60
  -8   8  -2    0.40    1.80
  -8   8  -2    0.30    1.20
  -8   8  -2   -1.00    1.50
  -8   8  -2   -0.20    1.90
   8  -8   2   -1.70    1.20
   8  -8   2   -2.00    1.40
   8  -8   2    2.00    1.10
  -9   8  -2    5.40    2.30
  -9   8  -2    3.70    1.50
  -9   8  -2    5.00    2.20
   9  -8   2    2.80    1.90
   9  -8   2    5.70    2.20
   9  -8   2    4.40    1.50
   9   7  -2    3.70    1.80
   9   7  -2    4.30    2.60
   9   7  -2    6.80    2.60
   9   7  -2    5.50    1.20
   9   7  -2    8.90    2.00
   9   7  -2    7.40    2.30
  -9  -7   2    8.10    2.20
  -9  -7   2    8.20    1.70
  -9  -7   2    4.90    2.10
  -9  -7   2    3.90    1.40
  -9  -7   2    6.60    3.00
   8   7  -2   16.20    2.80
   8   7  -2   12.60    1.60
   8   7  -2   18.90    3.70
   8   7  -2   15.50    2.50
   8   7  -2   18.90    2.70
  -8  -7   2   17.60    3.00
  -8  -7   2   13.20    2.50
  -8  -7   2   15.60    2.10
  -8  -7   2   18.60    2.30
  -8  -7   2   19.90    3.00
   7   7  -2   17.90    3.20
   7   7  -2   17.10    2.50
   7   7  -2   19.30    2.50
   7   7  -2   14.90    1.50
   7   7  -2   18.20    2.80
  -7  -7   2   17.40    2.70
  -7  -7   2   11.10    2.20
  -7  -7   2   16.80    2.60
  -7  -7   2   13.70    1.90
  -7  -7   2   16.50    2.60
   6   7  -2   16.00    3.00
   6   7  -2   17.50    2.50
   6   7  -2   17.60    2.40
   6   7  -2   16.60    1.30
  -6  -7   2   16.30    2.60
  -6  -7   2   15.40    2.00
  -6  -7   2   13.90    2.30
  -6  -7   2   15.40    1.90
  -6  -7   2   24.30    3.00
   5   7  -2    5.00    1.40
   5   7  -2    3.70    1.90
   5   7  -2    2.50    0.90
   5   7  -2    2.50    0.50
   5   7  -2    4.30    1.40
  -5  -7   2    3.00    1.30
  -5  -7   2    1.60    1.20
  -5  -7   2    1.60    1.20
  -5  -7   2    4.30    1.00
  -5  -7   2    3.30    1.10
   4   7  -2  116.39    6.40
   4   7  -2  101.19    5.90
   4   7  -2  112.29    6.40
   4   7  -2  128.49    7.50
  -4  -7   2  113.99    6.30
  -4  -7   2  115.69    6.20
  -4  -7   2  108.49    5.70
  -4  -7   2  103.99    6.70
  -4  -7   2  111.69    6.50
  -4  -7   2  114.79    6.40
   3   7  -2    3.30    1.70
   3   7  -2    3.30    1.20
   3   7  -2    2.80    0.80
   3   7  -2    4.90    1.30
  -3  -7   2    4.30    1.20
  -3  -7   2    3.40    0.50
  -3  -7   2    7.20    1.50
  -3  -7   2    3.40    1.00
  -3  -7   2    3.50    1.10
   2   7  -2   13.60    1.80
   2   7  -2   16.50    2.10
   2   7  -2   12.50    1.80
   2   7  -2   12.10    1.70
   2   7  -2   17.20    2.50
  -2  -7   2   16.20    2.10
  -2  -7   2   10.20    2.00
  -2  -7   2   12.90    1.80
  -2  -7   2   15.10    1.80
  -2  -7   2   11.60    1.70
   1   7  -2   46.90    3.10
   1   7  -2   45.60    2.50
   1   7  -2   44.30    3.10
   1   7  -2   45.70    3.70
   1   7  -2   45.20    2.30
   1   7  -2   46.50    3.00
   1   7  -2   45.40    3.00
  -1  -7   2   44.50    3.10
  -1  -7   2   46.40    2.90
  -1  -7   2   44.90    3.10
  -1  -7   2   43.00    2.30
  -1  -7   2   43.50    3.10
  -1  -7   2   37.90    3.40
  -1  -7   2   38.80    2.90
   0   7  -2   80.79    4.80
   0   7  -2   84.99    4.30
   0   7  -2   84.79    4.80
   0   7  -2   87.69    5.40
   0   7  -2   79.89    4.60
   0   7  -2   79.59    4.00
   0   7  -2   72.39    4.60
   0   7  -2   79.19    4.60
   0  -7   2   86.79    4.80
   0  -7   2   87.59    4.90
   0  -7   2   72.89    4.90
   0  -7   2   79.79    4.50
   0  -7   2   82.59    5.30
  -1   7  -2   80.69    4.70
  -1   7  -2   82.89    4.50
  -1   7  -2   80.29    4.80
  -1   7  -2   74.59    5.10
  -1   7  -2   74.99    4.50
  -1   7  -2   84.19    4.70
  -1   7  -2   79.69    4.50
  -1   7  -2   73.49    4.50
  -1   7  -2   81.29    4.10
   1  -7   2   78.59    4.50
   1  -7   2   75.69    4.60
   1  -7   2   81.79    5.00
   1  -7   2   69.69    4.20
   1  -7   2   81.59    4.60
   1  -7   2   71.49    4.70
  -2   7  -2   51.59    3.50
  -2   7  -2   52.69    3.40
  -2   7  -2   54.79    3.80
  -2   7  -2   53.89    3.60
  -2   7  -2   57.59    3.80
  -2   7  -2   54.39    3.20
  -2   7  -2   51.19    3.40
   2  -7   2   49.99    3.40
   2  -7   2   55.99    3.60
   2  -7   2   54.09    4.10
   2  -7   2   54.59    3.20
   2  -7   2   58.99    3.90
   2  -7   2   51.09    3.40
   2  -7   2   51.29    3.50
  -3   7  -2   12.30    2.20
  -3   7  -2   15.30    2.00
  -3   7  -2   12.40    2.10
  -3   7  -2   14.70    1.80
  -3   7  -2   15.90    1.90
  -3   7  -2   16.00    2.00
  -3   7  -2   14.90    2.00
   3  -7   2   14.10    1.90
   3  -7   2   17.00    2.20
   3  -7   2   10.70    1.70
   3  -7   2   15.70    1.50
   3  -7   2   17.80    2.20
   3  -7   2   13.20    2.00
   3  -7   2   17.30    2.40
  -4   7  -2   37.50    3.00
  -4   7  -2   44.40    3.20
  -4   7  -2   49.00    3.90
  -4   7  -2   44.10    3.60
  -4   7  -2   45.50    3.40
   4  -7   2   41.80    3.60
   4  -7   2   43.90    2.80
   4  -7   2   43.20    3.10
   4  -7   2   42.40    3.30
   4  -7   2   39.90    3.50
  -5   7  -2   51.99    4.30
  -5   7  -2   55.99    4.40
  -5   7  -2   46.70    3.60
  -5   7  -2   57.59    4.10
  -5   7  -2   56.69    3.80
   5  -7   2   58.59    4.10
   5  -7   2   57.19    4.40
   5  -7   2   54.09    3.70
  -6   7  -2   27.50    3.60
  -6   7  -2   29.00    3.50
  -6   7  -2   22.80    3.00
   6  -7   2   24.90    2.50
   6  -7   2   28.40    3.70
   6  -7   2   24.80    3.20
  -7   7  -2   11.60    2.40
  -7   7  -2   10.50    2.60
  -7   7  -2    9.80    1.70
   7  -7   2   11.70    2.50
   7  -7   2   13.50    2.00
   7  -7   2    8.60    2.20
  -8   7  -2   16.10    2.20
  -8   7  -2   15.50    3.10
  -8   7  -2   14.50    2.90
   8  -7   2   14.60    2.70
   8  -7   2   15.30    3.10
   8  -7   2   16.90    2.10
  -9   7  -2    1.70    1.80
  -9   7  -2    0.10    1.40
  -9   7  -2    0.00    1.70
  -9   7  -2   -0.70    1.00
   9  -7   2   -1.30    1.00
   9  -7   2    3.10    1.90
   9  -7   2   -2.00    1.30
 -10   7  -2    2.20    1.40
 -10   7  -2    2.40    2.10
 -10   7  -2    1.10    2.10
  10  -7   2    8.10    2.50
  10  -7   2    2.10    2.20
  10  -7   2    5.20    1.40
  10   6  -2    1.00    2.20
  10   6  -2    2.40    2.00
  10   6  -2    1.50    2.00
  10   6  -2    2.90    1.20
  10   6  -2    2.20    1.50
 -10  -6   2    2.00    1.20
 -10  -6   2    2.40    2.10
 -10  -6   2   -0.30    1.30
 -10  -6   2    2.40    1.90
 -10  -6   2    3.20    1.90
   9   6  -2    0.30    1.00
   9   6  -2   -2.90    1.60
   9   6  -2    0.00    1.30
   9   6  -2    0.40    2.10
   9   6  -2    1.10    1.70
  -9  -6   2    1.90    1.20
  -9  -6   2    0.30    1.60
  -9  -6   2    2.20    1.20
  -9  -6   2   -2.10    1.30
   8   6  -2    0.00    1.20
   8   6  -2    0.30    1.90
   8   6  -2    0.90    1.90
   8   6  -2    1.20    1.50
   8   6  -2    0.40    0.80
  -8  -6   2    2.10    1.70
  -8  -6   2   -0.20    1.00
  -8  -6   2    0.40    1.50
  -8  -6   2   -3.10    1.90
   7   6  -2   -1.70    1.00
   7   6  -2    1.10    1.60
   7   6  -2   -0.70    1.20
   7   6  -2    0.20    1.50
   7   6  -2   -1.00    0.60
   7   6  -2   -0.40    1.30
  -7  -6   2   -0.10    0.90
  -7  -6   2   -0.80    1.10
  -7  -6   2   -0.50    0.90
  -7  -6   2    1.40    1.40
   6   6  -2    0.70    1.40
   6   6  -2    1.50    0.70
   6   6  -2    1.80    1.10
   6   6  -2    2.80    1.50
   6   6  -2    1.60    1.70
  -6  -6   2    0.20    1.10
  -6  -6   2    1.10    0.80
  -6  -6   2    0.80    0.90
  -6  -6   2    3.30    1.50
   5   6  -2   -0.40    0.40
   5   6  -2    1.40    0.90
   5   6  -2   -0.40    0.90
   5   6  -2   -0.60    1.00
   5   6  -2    1.20    1.60
  -5  -6   2   -0.80    0.90
  -5  -6   2   -0.40    1.00
  -5  -6   2   -0.10    0.80
  -5  -6   2   -0.20    0.60
  -5  -6   2   -0.10    1.00
   4   6  -2   54.49    3.60
   4   6  -2   59.69    3.70
   4   6  -2   52.29    2.70
   4   6  -2   56.39    3.60
   4   6  -2   47.00    3.20
   4   6  -2   50.39    3.40
   4   6  -2   57.79    4.40
   4   6  -2   45.50    3.70
  -4  -6   2   49.70    3.30
  -4  -6   2   49.99    3.50
  -4  -6   2   52.29    3.00
  -4  -6   2   49.80    3.80
  -4  -6   2   45.60    3.90
  -4  -6   2   51.79    3.60
  -4  -6   2   52.29    3.50
  -4  -6   2   58.59    3.50
   3   6  -2    0.90    0.70
   3   6  -2    2.70    1.00
   3   6  -2    2.00    0.90
   3   6  -2    2.20    0.90
   3   6  -2    1.90    1.20
  -3  -6   2    1.50    0.60
  -3  -6   2    2.00    0.90
  -3  -6   2    1.00    0.30
  -3  -6   2    1.80    1.00
  -3  -6   2    2.70    1.10
  -3  -6   2    1.30    0.90
  -3  -6   2    2.70    1.10
  -3  -6   2    2.10    0.90
   2   6  -2   20.70    2.00
   2   6  -2   24.10    2.00
   2   6  -2   29.20    2.70
   2   6  -2   21.30    1.90
   2   6  -2   22.40    1.80
   2   6  -2   23.10    1.90
  -2  -6   2   25.10    2.10
  -2  -6   2   24.90    1.90
  -2  -6   2   19.50    1.70
  -2  -6   2   19.60    1.30
  -2  -6   2   21.20    2.00
  -2  -6   2   22.10    2.10
  -2  -6   2   21.70    2.00
  -2  -6   2   22.60    2.40
   1   6  -2   85.39    4.60
   1   6  -2   85.29    4.60
   1   6  -2   80.09    4.10
   1   6  -2   85.69    4.10
   1   6  -2   87.99    4.70
   1   6  -2   84.69    4.70
   1   6  -2   87.89    4.80
   1   6  -2   88.59    5.30
  -1  -6   2   85.89    4.60
  -1  -6   2   82.19    4.60
  -1  -6   2   81.99    5.20
  -1  -6   2   85.09    4.80
  -1  -6   2   76.89    4.00
  -1  -6   2   91.19    4.90
  -1  -6   2   78.89    4.00
  -1  -6   2   87.59    4.70
  -1  -6   2   82.09    4.60
   0   6  -2  135.79    6.90
   0   6  -2  137.29    7.00
   0   6  -2  139.99    7.00
   0   6  -2  136.19    6.40
   0   6  -2  139.59    6.50
   0   6  -2  127.49    6.80
   0   6  -2  144.39    7.50
   0   6  -2  132.49    7.00
   0  -6   2  141.89    7.50
   0  -6   2  129.09    6.80
   0  -6   2  130.89    7.00
   0  -6   2  133.39    6.90
   0  -6   2  138.59    6.70
   0  -6   2  130.09    6.90
  -1   6  -2  245.88   11.90
  -1   6  -2  266.87   12.60
  -1   6  -2  247.28   12.00
  -1   6  -2  241.88   11.80
  -1   6  -2  241.08   11.80
  -1   6  -2  246.58   12.00
  -1   6  -2  253.97   11.50
  -1   6  -2  237.98   12.00
  -1   6  -2  253.17   12.00
   1  -6   2  247.78   11.60
   1  -6   2  247.48   12.10
   1  -6   2  243.58   11.90
   1  -6   2  256.17   12.40
   1  -6   2  240.68   12.00
   1  -6   2  258.37   11.90
   1  -6   2  247.78   11.90
  -2   6  -2  121.49    6.40
  -2   6  -2  123.99    6.40
  -2   6  -2  125.19    6.50
  -2   6  -2  120.59    6.10
  -2   6  -2  119.09    6.60
  -2   6  -2  122.59    6.30
  -2   6  -2  121.09    6.60
   2  -6   2  121.29    6.60
   2  -6   2  113.09    6.40
   2  -6   2  122.79    6.40
   2  -6   2  128.19    6.90
   2  -6   2  122.79    6.40
   2  -6   2  120.49    6.30
   2  -6   2  124.29    6.00
  -3   6  -2   88.69    5.00
  -3   6  -2   88.09    5.30
  -3   6  -2   89.49    5.30
  -3   6  -2   91.49    5.00
  -3   6  -2   86.29    4.80
   3  -6   2   87.99    5.10
   3  -6   2   85.29    5.00
   3  -6   2   89.29    5.10
   3  -6   2   90.19    4.60
   3  -6   2   85.39    5.20
   3  -6   2   93.09    5.40
   3  -6   2   85.99    4.90
   3  -6   2   91.69    5.40
  -4   6  -2   -0.40    0.60
  -4   6  -2   -0.10    1.10
  -4   6  -2    1.80    1.30
  -4   6  -2    0.10    0.90
  -4   6  -2   -0.10    0.90
  -4   6  -2   -0.40    0.80
  -4   6  -2    0.60    0.80
   4  -6   2    1.70    1.10
   4  -6   2   -1.30    0.60
   4  -6   2    0.40    0.90
   4  -6   2   -0.30    0.60
   4  -6   2    0.10    1.00
   4  -6   2   -1.30    0.80
   4  -6   2    1.50    0.70
  -5   6  -2    2.10    1.40
  -5   6  -2    3.20    1.20
  -5   6  -2    2.70    1.20
  -5   6  -2    4.70    1.70
  -5   6  -2    2.70    1.50
   5  -6   2    3.50    1.00
   5  -6   2    3.20    1.30
   5  -6   2    3.00    1.50
   5  -6   2    3.70    1.10
   5  -6   2    3.10    1.10
   5  -6   2    1.90    1.40
  -6   6  -2    3.40    1.80
  -6   6  -2    4.30    1.30
  -6   6  -2    7.50    2.10
  -6   6  -2    2.90    1.60
   6  -6   2    4.80    1.80
   6  -6   2    3.80    1.40
   6  -6   2    5.10    1.30
   6  -6   2    5.00    1.20
  -7   6  -2    8.20    2.10
  -7   6  -2    8.40    1.70
  -7   6  -2    7.50    2.10
   7  -6   2    9.80    2.10
   7  -6   2    7.70    1.40
   7  -6   2   11.10    2.60
   7  -6   2    8.40    1.60
  -8   6  -2   10.00    2.60
  -8   6  -2    9.20    2.40
  -8   6  -2    9.90    1.80
   8  -6   2    8.00    1.60
   8  -6   2    6.40    2.30
   8  -6   2    9.50    2.20
  -9   6  -2   -1.00    1.70
  -9   6  -2   -1.00    1.40
  -9   6  -2    0.30    0.90
   9  -6   2   -0.30    1.50
   9  -6   2   -0.10    0.90
   9  -6   2   -0.80    1.20
   9  -6   2    2.00    1.90
 -10   6  -2   -0.40    2.10
 -10   6  -2    2.50    2.20
 -10   6  -2    1.40    1.20
  10  -6   2    4.70    2.10
  10  -6   2    2.30    1.90
  10   5  -2   14.50    2.50
  10   5  -2   19.90    3.30
  10   5  -2   20.10    2.50
  10   5  -2   23.70    4.00
  10   5  -2   21.40    4.10
 -10  -5   2   20.20    2.40
 -10  -5   2   24.10    3.40
 -10  -5   2   20.10    3.00
   9   5  -2   17.30    2.90
   9   5  -2   18.50    3.90
   9   5  -2   21.20    2.40
   9   5  -2   18.30    3.40
   9   5  -2   14.30    2.30
  -9  -5   2   21.20    3.20
  -9  -5   2   16.50    2.20
  -9  -5   2   22.70    3.10
   8   5  -2   10.50    2.20
   8   5  -2    8.80    2.50
   8   5  -2   10.70    2.80
   8   5  -2    8.90    1.60
   8   5  -2   10.40    2.00
  -8  -5   2    8.00    1.50
  -8  -5   2    9.60    2.20
  -8  -5   2   10.60    2.20
   7   5  -2   19.00    2.40
   7   5  -2   25.10    2.20
   7   5  -2   32.60    3.70
   7   5  -2   26.40    3.70
   7   5  -2   22.20    2.90
  -7  -5   2   23.60    3.00
  -7  -5   2   25.40    2.30
  -7  -5   2   28.50    2.90
   6   5  -2  106.59    5.40
   6   5  -2  106.39    6.80
   6   5  -2  103.09    6.10
   6   5  -2  104.89    5.80
  -6  -5   2   98.99    5.60
  -6  -5   2  101.39    6.00
  -6  -5   2   98.49    6.00
   5   5  -2   32.80    2.80
   5   5  -2   36.70    2.30
   5   5  -2   39.90    3.00
   5   5  -2   36.20    3.50
   5   5  -2   34.90    2.80
   5   5  -2   36.90    2.80
   5   5  -2   39.30    3.50
   5   5  -2   36.00    2.90
  -5  -5   2   32.30    2.60
  -5  -5   2   36.30    2.90
  -5  -5   2   41.70    3.00
  -5  -5   2   33.70    3.20
  -5  -5   2   33.60    3.30
  -5  -5   2   34.90    2.40
  -5  -5   2   38.80    2.70
   4   5  -2  108.79    5.90
   4   5  -2  108.99    5.90
   4   5  -2  128.79    6.90
   4   5  -2  107.79    5.80
   4   5  -2   94.79    5.60
   4   5  -2  108.59    5.90
   4   5  -2  108.49    6.00
   4   5  -2  111.49    5.30
  -4  -5   2  107.59    5.90
  -4  -5   2  111.19    5.80
  -4  -5   2  106.79    5.40
  -4  -5   2  109.49    6.00
   3   5  -2  499.45   23.10
   3   5  -2  519.05   23.10
   3   5  -2  486.85   22.90
   3   5  -2  532.45   23.80
   3   5  -2  519.45   23.00
   3   5  -2  500.75   22.50
  -3  -5   2  485.25   22.50
  -3  -5   2  517.95   23.00
  -3  -5   2  511.95   23.10
  -3  -5   2  496.95   23.50
  -3  -5   2  464.05   22.90
  -3  -5   2  517.25   23.20
  -3  -5   2  459.75   23.60
   2   5  -2   52.59    3.60
   2   5  -2   51.09    3.10
   2   5  -2   46.20    3.00
   2   5  -2   50.59    3.00
   2   5  -2   53.19    3.00
   2   5  -2   53.79    3.10
  -2  -5   2   49.90    3.00
  -2  -5   2   48.40    3.00
  -2  -5   2   49.50    3.50
  -2  -5   2   51.19    2.70
  -2  -5   2   54.99    3.40
  -2  -5   2   47.50    3.10
  -2  -5   2   44.70    3.00
  -2  -5   2   49.90    3.00
  -2  -5   2   46.00    2.50
   1   5  -2  227.58   10.80
   1   5  -2  222.68   10.80
   1   5  -2  222.58   10.80
   1   5  -2  230.58   10.30
   1   5  -2  221.88   10.30
   1   5  -2  217.28   10.70
   1   5  -2  246.78   11.40
   1   5  -2  225.28   10.80
  -1  -5   2  229.68   10.30
  -1  -5   2  215.68   10.30
  -1  -5   2  230.88   10.70
  -1  -5   2  225.48   10.80
  -1  -5   2  235.58   11.40
  -1  -5   2  215.58   10.70
  -1  -5   2  226.18   10.90
  -1  -5   2  231.88   10.80
   0   5  -2  117.39    6.00
   0   5  -2  114.59    5.60
   0   5  -2  114.19    5.90
   0   5  -2  127.99    6.50
   0   5  -2  114.29    6.00
   0   5  -2  114.59    6.00
   0   5  -2  113.79    5.90
   0  -5   2  117.99    6.00
   0  -5   2  119.39    6.40
   0  -5   2  121.79    6.00
   0  -5   2  119.19    5.80
   0  -5   2  115.29    6.00
   0  -5   2  116.19    6.10
  -1   5  -2   44.00    2.60
  -1   5  -2   41.80    2.40
  -1   5  -2   39.70    2.50
  -1   5  -2   37.60    2.60
  -1   5  -2   41.10    2.50
  -1   5  -2   42.40    2.80
  -1   5  -2   42.10    2.70
  -1   5  -2   39.00    2.70
   1  -5   2   38.60    2.70
   1  -5   2   41.30    2.60
   1  -5   2   42.70    2.60
   1  -5   2   44.50    2.70
   1  -5   2   39.50    2.90
   1  -5   2   40.60    2.30
  -2   5  -2  295.17   13.50
  -2   5  -2  302.77   13.90
  -2   5  -2  292.27   13.80
  -2   5  -2  287.07   13.60
  -2   5  -2  290.07   13.90
  -2   5  -2  277.77   13.60
  -2   5  -2  291.17   13.80
   2  -5   2  287.27   13.30
   2  -5   2  284.67   13.70
   2  -5   2  282.17   13.60
   2  -5   2  292.97   13.90
   2  -5   2  295.87   13.80
   2  -5   2  295.27   13.70
   2  -5   2  293.37   14.10
  -3   5  -2   47.40    3.30
  -3   5  -2   49.00    3.20
  -3   5  -2   48.40    3.00
  -3   5  -2   49.70    3.10
  -3   5  -2   52.79    3.10
  -3   5  -2   48.70    3.10
  -3   5  -2   47.00    3.40
   3  -5   2   44.10    3.10
   3  -5   2   48.50    3.10
   3  -5   2   45.70    3.40
   3  -5   2   44.70    3.10
   3  -5   2   47.50    2.90
   3  -5   2   53.29    3.10
   3  -5   2   51.19    3.30
   3  -5   2   45.10    2.90
   3  -5   2   51.99    3.50
   3  -5   2   51.19    2.70
  -4   5  -2   13.80    1.80
  -4   5  -2   16.10    2.00
  -4   5  -2   13.10    1.70
  -4   5  -2   17.30    2.20
  -4   5  -2   12.00    2.00
  -4   5  -2   16.80    1.60
   4  -5   2   15.70    1.60
   4  -5   2   13.60    1.50
   4  -5   2   13.40    1.60
   4  -5   2   11.40    1.80
   4  -5   2   12.60    2.10
   4  -5   2    9.70    1.60
   4  -5   2   14.10    1.80
  -5   5  -2   89.09    5.60
  -5   5  -2   82.59    5.50
  -5   5  -2   92.99    5.40
  -5   5  -2   89.99    5.50
  -5   5  -2   87.09    5.10
   5  -5   2   84.79    5.70
   5  -5   2   89.69    4.90
   5  -5   2   95.29    5.30
   5  -5   2   87.49    5.40
   5  -5   2   92.49    5.00
   5  -5   2   92.09    5.90
  -6   5  -2  107.19    6.60
  -6   5  -2  115.19    6.40
  -6   5  -2  109.49    5.80
  -6   5  -2   97.09    5.90
   6  -5   2  106.19    5.90
   6  -5   2  100.89    6.80
   6  -5   2  115.79    6.30
   6  -5   2  113.69    5.70
   6  -5   2   89.59    7.10
  -7   5  -2   48.80    4.30
  -7   5  -2   50.59    4.10
  -7   5  -2   42.80    3.20
   7  -5   2   48.60    4.60
   7  -5   2   48.00    3.50
   7  -5   2   51.49    3.20
   7  -5   2   55.09    4.00
  -8   5  -2    8.70    2.20
  -8   5  -2   11.10    2.60
  -8   5  -2   10.20    1.60
   8  -5   2    9.50    1.40
   8  -5   2   13.20    2.50
   8  -5   2   13.20    2.90
  -9   5  -2    7.00    2.30
  -9   5  -2    4.30    1.40
  -9   5  -2    4.10    2.10
   9  -5   2    5.00    2.30
   9  -5   2    9.10    1.70
   9  -5   2    5.90    2.00
   9  -5   2    3.80    1.00
 -10   5  -2   -0.20    1.50
 -10   5  -2   -0.40    0.90
 -10   5  -2   -1.50    1.50
  10  -5   2   -0.60    1.60
  10  -5   2    0.60    2.10
  10  -5   2   -0.40    0.80
  11   4  -2    1.00    1.90
  11   4  -2    0.30    2.10
  11   4  -2    0.70    1.90
  11   4  -2   -0.10    1.30
 -11  -4   2    0.30    1.90
 -11  -4   2   -0.50    0.90
 -11  -4   2   -0.60    1.60
  10   4  -2   11.30    2.10
  10   4  -2    9.60    2.30
  10   4  -2   10.30    2.80
  10   4  -2   12.30    3.40
 -10  -4   2    8.40    2.30
 -10  -4   2    8.00    1.60
 -10  -4   2    9.40    2.30
   9   4  -2   33.20    4.80
   9   4  -2   32.20    3.90
   9   4  -2   28.60    2.80
   9   4  -2   27.90    3.50
  -9  -4   2   29.40    3.60
  -9  -4   2   26.30    3.40
  -9  -4   2   34.90    3.10
   8   4  -2   20.80    3.50
   8   4  -2   18.70    2.40
   8   4  -2   24.20    3.00
   8   4  -2   24.60    3.50
  -8  -4   2   23.00    2.20
  -8  -4   2   19.60    2.80
  -8  -4   2   26.00    3.10
  -8  -4   2   19.50    1.90
   7   4  -2   17.70    3.10
   7   4  -2   20.80    2.50
   7   4  -2   19.20    3.40
   7   4  -2   21.70    2.40
  -7  -4   2   23.00    2.10
  -7  -4   2   19.50    2.70
  -7  -4   2   15.70    2.40
  -7  -4   2   18.10    1.70
   6   4  -2   21.00    2.00
   6   4  -2   20.60    2.90
   6   4  -2   22.30    2.30
   6   4  -2   23.70    3.20
  -6  -4   2   21.50    2.60
  -6  -4   2   24.90    2.90
  -6  -4   2   18.60    2.80
  -6  -4   2   21.40    2.00
   5   4  -2  162.98    8.80
   5   4  -2  191.68    9.50
   5   4  -2  164.78    8.70
   5   4  -2  169.08    8.40
   5   4  -2  173.78    8.30
   5   4  -2  173.18    8.70
   5   4  -2  183.98    9.40
  -5  -4   2  156.08    9.20
  -5  -4   2  171.08    8.70
  -5  -4   2  144.69    9.10
  -5  -4   2  183.38    8.80
  -5  -4   2  156.38    8.50
  -5  -4   2  179.68    8.40
   4   4  -2  313.37   14.60
   4   4  -2  320.27   15.20
   4   4  -2  320.07   14.10
   4   4  -2  291.67   14.50
   4   4  -2  307.37   14.60
   4   4  -2  307.37   14.60
  -4  -4   2  311.07   14.60
  -4  -4   2  304.77   14.50
  -4  -4   2  309.47   14.40
  -4  -4   2  322.67   14.60
  -4  -4   2  275.27   15.00
  -4  -4   2  295.87   15.10
   3   4  -2  373.86   16.90
   3   4  -2  351.06   17.30
   3   4  -2  378.56   17.40
   3   4  -2  401.66   18.00
   3   4  -2  384.36   17.40
   3   4  -2  375.86   17.20
   3   4  -2  358.76   17.20
   3   4  -2  382.86   17.40
  -3  -4   2  375.56   16.90
  -3  -4   2  362.76   17.30
  -3  -4   2  355.46   17.80
  -3  -4   2  392.16   17.80
  -3  -4   2  377.86   17.40
  -3  -4   2  364.86   17.40
  -3  -4   2  370.46   17.20
   2   4  -2  228.98   10.50
   2   4  -2  223.18   10.20
   2   4  -2  234.58   11.00
   2   4  -2  222.68   10.50
   2   4  -2  226.18   10.50
   2   4  -2  225.58   10.50
   2   4  -2  214.38   10.10
   2   4  -2  210.98   10.50
  -2  -4   2  236.28   10.90
  -2  -4   2  232.88   10.50
  -2  -4   2  212.78   10.00
  -2  -4   2  213.28   10.10
  -2  -4   2  219.68   10.60
  -2  -4   2  213.38   10.90
  -2  -4   2  220.98   10.60
  -2  -4   2  218.88   10.50
   1   4  -2  376.36   17.20
   1   4  -2  365.76   17.20
   1   4  -2  365.16   17.20
   1   4  -2  385.16   16.90
   1   4  -2  367.66   16.80
   1   4  -2  376.96   17.70
   1   4  -2  382.76   17.20
   1   4  -2  378.76   17.30
  -1  -4   2  376.06   17.10
  -1  -4   2  379.56   17.20
  -1  -4   2  362.86   16.90
  -1  -4   2  379.96   16.90
  -1  -4   2  366.76   17.30
  -1  -4   2  387.76   17.30
  -1  -4   2  373.96   17.30
  -1  -4   2  388.26   17.70
   0   4  -2  357.96   16.20
   0   4  -2  348.57   16.20
   0   4  -2  354.96   15.90
   0   4  -2  359.16   16.60
   0   4  -2  357.26   16.10
   0   4  -2  363.76   16.20
   0   4  -2  336.87   16.20
   0  -4   2  356.56   16.60
   0  -4   2  354.16   16.00
   0  -4   2  348.27   16.10
   0  -4   2  357.46   15.90
   0  -4   2  347.67   16.20
   0  -4   2  340.87   16.10
   0  -4   2  346.27   15.90
   0  -4   2  351.16   16.30
  -1   4  -2  109.89    5.30
  -1   4  -2  101.69    5.50
  -1   4  -2  106.39    5.10
  -1   4  -2  113.79    5.30
  -1   4  -2  112.79    5.30
  -1   4  -2  107.89    5.40
  -1   4  -2  107.29    5.40
  -1   4  -2  106.29    5.50
  -1   4  -2  102.19    5.50
   1  -4   2  109.59    5.40
   1  -4   2  105.79    5.10
   1  -4   2  100.79    5.50
   1  -4   2  100.39    5.40
   1  -4   2  115.49    5.80
   1  -4   2  111.89    5.50
  -2   4  -2  144.89    7.10
  -2   4  -2  148.79    7.50
  -2   4  -2  153.78    7.50
  -2   4  -2  143.29    7.70
  -2   4  -2  150.88    7.70
  -2   4  -2  154.08    7.40
  -2   4  -2  151.28    7.60
  -2   4  -2  160.88    7.50
   2  -4   2  155.38    7.60
   2  -4   2  155.48    7.90
   2  -4   2  158.48    7.60
   2  -4   2  151.58    7.40
   2  -4   2  157.08    7.60
   2  -4   2  156.78    7.60
   2  -4   2  160.78    7.20
   2  -4   2  158.88    7.60
  -3   4  -2    4.70    0.60
  -3   4  -2    5.40    1.00
  -3   4  -2    6.00    1.00
  -3   4  -2    4.00    1.20
  -3   4  -2    3.60    1.00
  -3   4  -2    3.90    1.10
  -3   4  -2    5.10    1.20
   3  -4   2    5.40    1.20
   3  -4   2    4.70    1.00
   3  -4   2    6.00    1.10
   3  -4   2    6.00    1.10
   3  -4   2    6.10    1.00
   3  -4   2    7.70    0.80
   3  -4   2    4.40    0.80
   3  -4   2    4.50    1.00
   3  -4   2    6.10    1.30
  -4   4  -2  146.99    7.90
  -4   4  -2  150.88    8.10
  -4   4  -2  163.38    8.00
  -4   4  -2  156.28    8.20
  -4   4  -2  156.68    7.80
  -4   4  -2  157.08    7.80
   4  -4   2  160.68    8.10
   4  -4   2  156.28    7.80
   4  -4   2  151.98    8.00
   4  -4   2  159.58    7.90
   4  -4   2  163.58    8.50
   4  -4   2  161.88    7.60
   4  -4   2  144.39    7.80
  -5   4  -2   29.20    2.30
  -5   4  -2   28.70    2.70
  -5   4  -2   31.50    2.10
  -5   4  -2   28.30    2.50
   5  -4   2   28.50    2.00
   5  -4   2   27.30    2.90
   5  -4   2   28.70    2.50
   5  -4   2   27.80    2.40
   5  -4   2   24.70    2.30
   5  -4   2   26.20    2.40
   5  -4   2   29.30    2.30
  -6   4  -2    9.60    1.40
  -6   4  -2   12.20    1.70
  -6   4  -2   11.50    1.60
  -6   4  -2   10.40    2.00
   6  -4   2   11.00    1.30
   6  -4   2   12.40    2.50
   6  -4   2   11.30    1.80
   6  -4   2   12.00    1.80
  -7   4  -2   87.49    5.20
  -7   4  -2   85.99    5.90
  -7   4  -2   93.29    5.00
  -7   4  -2   95.89    5.90
   7  -4   2   84.79    6.30
   7  -4   2   90.99    5.40
   7  -4   2   89.09    5.60
   7  -4   2   89.99    4.80
  -8   4  -2   35.10    2.70
  -8   4  -2   35.00    3.70
  -8   4  -2   32.70    3.50
   8  -4   2   33.80    2.40
   8  -4   2   35.10    4.50
   8  -4   2   35.70    3.00
   8  -4   2   32.70    3.30
  -9   4  -2    8.70    2.40
  -9   4  -2    6.80    2.20
  -9   4  -2    8.00    1.50
   9  -4   2    5.00    2.50
   9  -4   2    7.40    1.20
   9  -4   2    8.90    2.20
 -10   4  -2   -1.70    1.50
 -10   4  -2   -1.50    0.90
 -10   4  -2   -2.10    1.40
  10  -4   2    1.10    1.80
  10  -4   2   -0.70    1.40
 -11   4  -2    5.50    2.30
 -11   4  -2    4.80    1.30
 -11   4  -2    9.80    2.80
  11  -4   2    3.00    2.20
  11  -4   2    9.40    2.60
  11   3  -2    5.80    2.20
  11   3  -2    5.40    2.20
  11   3  -2    6.30    2.90
  11   3  -2    2.30    1.30
 -11  -3   2    5.80    2.10
 -11  -3   2    3.70    1.40
  10   3  -2    9.30    2.50
  10   3  -2    6.20    1.70
  10   3  -2    6.50    2.90
  10   3  -2    8.70    2.60
 -10  -3   2    7.00    1.50
 -10  -3   2    6.60    2.10
   9   3  -2   34.10    3.80
   9   3  -2   27.00    3.40
   9   3  -2   32.20    2.90
   9   3  -2   37.20    4.80
  -9  -3   2   33.80    3.40
   8   3  -2   17.90    2.30
   8   3  -2   23.30    3.70
   8   3  -2   19.00    2.60
   8   3  -2   22.60    3.20
  -8  -3   2   18.70    2.60
  -8  -3   2   15.70    1.90
  -8  -3   2   15.40    1.80
   7   3  -2   16.90    2.80
   7   3  -2   20.20    3.30
   7   3  -2   19.10    2.20
   7   3  -2   18.30    2.50
  -7  -3   2   18.20    2.40
  -7  -3   2   19.20    1.90
   6   3  -2    1.40    1.40
   6   3  -2    2.00    1.00
   6   3  -2    2.00    1.10
   6   3  -2    0.30    1.00
   6   3  -2    0.30    0.70
   6   3  -2    1.90    1.00
   6   3  -2    0.80    1.10
  -6  -3   2    0.90    0.60
  -6  -3   2    1.20    0.80
  -6  -3   2    0.50    0.70
  -6  -3   2    2.80    1.10
  -6  -3   2    4.20    1.60
  -6  -3   2    0.60    1.10
   5   3  -2   19.20    2.00
   5   3  -2   23.40    2.40
   5   3  -2   20.40    2.00
   5   3  -2   20.70    2.50
   5   3  -2   22.00    2.60
   5   3  -2   21.70    1.80
   5   3  -2   21.60    2.70
  -5  -3   2   15.90    2.30
  -5  -3   2   20.80    2.00
  -5  -3   2   21.80    1.80
   4   3  -2   28.90    2.00
   4   3  -2   35.70    2.80
   4   3  -2   26.90    2.20
   4   3  -2   26.30    2.10
   4   3  -2   31.00    2.20
   4   3  -2   29.30    2.20
   4   3  -2   31.50    2.60
  -4  -3   2   31.20    2.30
  -4  -3   2   28.80    2.00
  -4  -3   2   23.10    2.40
  -4  -3   2   25.60    2.40
  -4  -3   2   30.50    2.10
   3   3  -2  189.08    9.10
   3   3  -2  180.88    9.00
   3   3  -2  190.78    9.10
   3   3  -2  193.78    9.40
   3   3  -2  186.08    9.00
   3   3  -2  191.38    8.80
   3   3  -2  196.78    9.50
  -3  -3   2  189.58    8.90
  -3  -3   2  193.68    9.00
  -3  -3   2  179.48    9.00
  -3  -3   2  183.58    9.00
  -3  -3   2  171.38    9.30
  -3  -3   2  190.08    9.40
   2   3  -2  140.99    6.80
   2   3  -2  141.39    6.90
   2   3  -2  144.89    7.00
   2   3  -2  138.59    6.70
   2   3  -2  144.79    6.90
   2   3  -2  154.08    7.00
   2   3  -2  142.09    6.90
   2   3  -2  145.09    7.30
  -2  -3   2  144.89    6.70
  -2  -3   2  139.09    6.90
  -2  -3   2  154.38    7.30
  -2  -3   2  135.19    6.90
  -2  -3   2  147.29    7.00
  -2  -3   2  133.79    6.90
  -2  -3   2  141.89    7.30
   1   3  -2  188.08    8.80
   1   3  -2  184.48    8.60
   1   3  -2  182.08    8.90
   1   3  -2  178.68    8.70
   1   3  -2  175.68    8.40
   1   3  -2  188.18    8.60
   1   3  -2  180.08    8.40
   1   3  -2  186.68    8.30
  -1  -3   2  184.58    8.30
  -1  -3   2  183.98    8.60
  -1  -3   2  182.38    8.60
  -1  -3   2  181.88    8.60
  -1  -3   2  185.58    8.40
  -1  -3   2  171.28    8.40
  -1  -3   2  178.68    8.50
   0   3  -2  411.66   19.10
   0   3  -2  437.26   19.50
   0   3  -2  419.16   19.10
   0   3  -2  431.26   19.10
   0   3  -2  425.96   19.40
   0   3  -2  420.16   19.00
   0   3  -2  428.36   19.30
   0   3  -2  414.16   19.10
   0  -3   2  408.36   19.10
   0  -3   2  422.56   19.20
   0  -3   2  439.26   19.20
   0  -3   2  430.96   19.00
   0  -3   2  427.86   19.30
   0  -3   2  404.26   19.10
   0  -3   2  424.26   19.00
   0  -3   2  431.76   19.80
   0  -3   2  415.86   19.00
  -1   3  -2    1.50    0.60
  -1   3  -2    2.00    0.50
  -1   3  -2    1.00    0.60
  -1   3  -2    2.10    0.60
  -1   3  -2    1.00    0.40
  -1   3  -2    0.80    0.70
  -1   3  -2    1.40    0.50
  -1   3  -2    1.10    0.30
   1  -3   2    1.30    0.30
   1  -3   2    2.30    0.60
   1  -3   2    1.90    0.70
   1  -3   2    0.70    0.50
   1  -3   2    0.90    0.50
   1  -3   2    1.70    0.50
   1  -3   2    1.70    0.80
  -2   3  -2  480.85   21.80
  -2   3  -2  475.45   21.80
  -2   3  -2  485.55   21.80
  -2   3  -2  482.35   21.50
  -2   3  -2  464.55   22.00
  -2   3  -2  471.95   22.00
  -2   3  -2  482.55   22.00
  -2   3  -2  490.35   21.80
   2  -3   2  482.95   21.90
   2  -3   2  486.85   21.90
   2  -3   2  485.65   22.00
   2  -3   2  480.35   21.90
   2  -3   2  493.35   22.00
   2  -3   2  477.35   21.70
   2  -3   2  470.55   21.70
   2  -3   2  496.05   21.50
  -3   3  -2   74.09    4.10
  -3   3  -2   75.89    4.40
  -3   3  -2   75.29    3.70
  -3   3  -2   77.39    4.40
  -3   3  -2   75.89    4.30
  -3   3  -2   78.69    4.10
  -3   3  -2   76.59    4.20
  -3   3  -2   75.59    3.70
   3  -3   2   78.59    4.40
   3  -3   2   80.69    4.10
   3  -3   2   74.29    4.20
   3  -3   2   74.99    4.30
   3  -3   2   83.89    4.30
   3  -3   2   82.29    4.70
   3  -3   2   79.39    3.90
   3  -3   2   80.89    4.20
  -4   3  -2   48.90    3.30
  -4   3  -2   48.70    3.30
  -4   3  -2   50.59    2.50
  -4   3  -2   50.09    3.00
  -4   3  -2   46.20    2.70
  -4   3  -2   55.99    3.00
  -4   3  -2   50.99    3.20
   4  -3   2   45.60    3.20
   4  -3   2   48.90    3.10
   4  -3   2   52.59    3.70
   4  -3   2   52.19    3.20
   4  -3   2   49.70    3.10
   4  -3   2   51.89    3.20
   4  -3   2   47.90    2.70
  -5   3  -2  134.79    6.60
  -5   3  -2  129.79    7.30
  -5   3  -2  144.19    7.10
  -5   3  -2  154.48    7.70
  -5   3  -2  156.48    8.20
  -5   3  -2  145.49    7.20
  -5   3  -2  149.79    7.80
   5  -3   2  154.68    7.50
   5  -3   2  137.59    6.90
   5  -3   2  146.19    7.50
   5  -3   2  153.18    7.60
   5  -3   2  135.79    8.10
  -6   3  -2   47.70    2.50
  -6   3  -2   50.89    3.30
  -6   3  -2   56.79    3.30
  -6   3  -2   56.59    4.20
  -6   3  -2   49.90    3.70
  -6   3  -2   47.90    3.70
  -6   3  -2   49.60    3.00
   6  -3   2   52.69    3.60
   6  -3   2   48.00    3.50
   6  -3   2   43.90    3.40
   6  -3   2   48.40    3.70
   6  -3   2   51.59    2.80
   6  -3   2   49.90    4.20
  -7   3  -2    2.40    1.00
  -7   3  -2    0.90    0.80
  -7   3  -2   -0.20    1.20
  -7   3  -2   -0.10    1.30
   7  -3   2    1.50    1.10
   7  -3   2    0.50    1.10
   7  -3   2    0.00    1.50
   7  -3   2    0.60    0.60
  -8   3  -2    5.80    1.30
  -8   3  -2    3.30    1.10
  -8   3  -2    5.40    1.90
  -8   3  -2    4.00    1.80
   8  -3   2    4.90    0.90
   8  -3   2    6.00    2.30
   8  -3   2    7.00    1.60
   8  -3   2    7.70    1.90
  -9   3  -2   -0.20    0.90
  -9   3  -2    0.10    1.40
  -9   3  -2    0.50    1.40
   9  -3   2   -1.10    1.20
   9  -3   2   -2.40    1.50
 -10   3  -2    2.80    1.90
 -10   3  -2    3.40    1.10
 -10   3  -2   -0.20    1.60
  10  -3   2    3.70    2.40
  10  -3   2    2.30    1.60
  10  -3   2    0.70    1.40
 -11   3  -2    0.20    0.90
  11  -3   2   -0.10    1.80
  11  -3   2    1.00    1.60
  11   2  -2   -0.60    1.00
  11   2  -2    1.20    1.80
  11   2  -2   -2.00    1.90
  11   2  -2   -0.10    1.60
 -11  -2   2   -2.20    1.30
 -11  -2   2    1.50    1.10
  10   2  -2    0.60    1.40
  10   2  -2    1.00    2.10
  10   2  -2    0.90    1.20
  10   2  -2   -0.90    1.40
 -10  -2   2    2.00    1.60
 -10  -2   2    0.10    1.00
 -10  -2   2    0.00    1.40
   9   2  -2    7.60    2.00
   9   2  -2    9.00    2.30
   9   2  -2    5.60    1.60
   9   2  -2    4.50    2.50
  -9  -2   2    7.10    2.10
  -9  -2   2    9.10    2.00
  -9  -2   2    7.70    1.90
   8   2  -2   13.60    1.90
   8   2  -2   10.40    2.40
   8   2  -2   12.80    2.20
   8   2  -2   14.90    2.80
   8   2  -2   13.50    2.00
  -8  -2   2   15.70    2.30
  -8  -2   2   11.70    2.20
  -8  -2   2    9.60    2.30
  -8  -2   2   13.40    1.80
  -8  -2   2   10.70    1.50
   7   2  -2   55.89    4.30
   7   2  -2   58.69    3.60
   7   2  -2   53.59    3.90
   7   2  -2   60.69    4.70
  -7  -2   2   53.09    3.90
  -7  -2   2   46.60    3.20
  -7  -2   2   52.99    3.50
  -7  -2   2   60.29    4.10
   6   2  -2   43.60    3.40
   6   2  -2   45.60    2.90
   6   2  -2   40.80    3.20
   6   2  -2   49.90    3.70
   6   2  -2   45.80    3.80
   6   2  -2   44.00    3.20
   6   2  -2   41.40    3.10
  -6  -2   2   48.60    3.40
  -6  -2   2   47.30    2.90
  -6  -2   2   34.80    3.30
  -6  -2   2   46.20    3.40
  -6  -2   2   42.20    3.00
  -6  -2   2   43.10    2.70
  -6  -2   2   45.80    3.20
   5   2  -2   17.10    1.80
   5   2  -2   17.70    1.80
   5   2  -2   16.70    1.90
   5   2  -2   15.60    1.70
   5   2  -2   16.50    1.80
   5   2  -2   16.40    2.30
   5   2  -2   17.20    1.50
  -5  -2   2   14.90    1.30
  -5  -2   2   14.90    2.00
  -5  -2   2   16.20    1.50
  -5  -2   2   17.40    1.70
  -5  -2   2   17.20    1.80
  -5  -2   2   16.30    1.60
  -5  -2   2   20.50    2.00
  -5  -2   2   19.40    2.40
   4   2  -2  370.46   17.60
   4   2  -2  402.66   17.80
   4   2  -2  388.36   17.60
   4   2  -2  390.86   17.30
   4   2  -2  379.66   17.60
   4   2  -2  387.66   18.00
   4   2  -2  384.16   17.40
  -4  -2   2  384.96   17.30
  -4  -2   2  386.56   17.60
  -4  -2   2  335.07   17.70
  -4  -2   2  367.16   17.50
  -4  -2   2  367.66   17.50
  -4  -2   2  354.36   17.90
  -4  -2   2  367.36   17.40
   3   2  -2   10.00    1.30
   3   2  -2   10.40    1.30
   3   2  -2   11.50    1.40
   3   2  -2   10.40    1.30
   3   2  -2   13.60    1.30
   3   2  -2   10.00    1.50
   3   2  -2    9.90    1.20
  -3  -2   2    9.30    1.30
  -3  -2   2   13.20    1.50
  -3  -2   2   11.10    1.50
  -3  -2   2   10.90    1.30
  -3  -2   2   10.40    1.10
  -3  -2   2   12.10    1.40
   2   2  -2    3.90    0.70
   2   2  -2    4.00    0.80
   2   2  -2    3.20    0.60
   2   2  -2    3.30    0.60
   2   2  -2    4.50    0.80
   2   2  -2    3.60    0.80
   2   2  -2    3.40    0.60
   2   2  -2    3.20    0.70
  -2  -2   2    4.30    0.70
  -2  -2   2    4.70    0.60
  -2  -2   2    3.70    0.70
  -2  -2   2    4.50    0.80
  -2  -2   2    3.00    0.80
  -2  -2   2    3.20    0.60
   1   2  -2  820.32   46.40
  -1  -2   2  829.22   46.00
   0   2  -2  232.48   10.90
   0   2  -2  227.88   10.60
   0   2  -2  233.08   10.70
   0   2  -2  229.28   10.60
   0   2  -2  230.78   10.60
   0   2  -2  235.08   10.60
   0   2  -2  242.38   10.70
   0  -2   2  231.18   10.60
   0  -2   2  235.98   10.60
   0  -2   2  238.48   10.60
   0  -2   2  235.58   10.70
   0  -2   2  232.18   10.70
   0  -2   2  239.08   10.90
   0  -2   2  230.08   10.70
  -1   2  -2   15.10    1.00
  -1   2  -2   18.00    1.30
  -1   2  -2   16.50    1.10
  -1   2  -2   16.60    1.20
  -1   2  -2   15.50    1.40
  -1   2  -2   15.50    0.90
  -1   2  -2   16.80    1.10
  -1   2  -2   16.10    1.10
   1  -2   2   15.70    1.20
   1  -2   2   17.60    1.10
   1  -2   2   16.50    0.80
   1  -2   2   15.60    1.30
   1  -2   2   15.70    1.10
   1  -2   2   17.00    1.20
   1  -2   2   18.00    1.30
   1  -2   2   15.70    1.00
  -2   2  -2  588.34   25.40
  -2   2  -2  582.94   25.80
  -2   2  -2  546.95   25.90
  -2   2  -2  563.94   25.70
  -2   2  -2  582.54   26.00
  -2   2  -2  560.24   25.70
  -2   2  -2  548.75   25.80
   2  -2   2  570.44   25.70
   2  -2   2  576.24   25.70
   2  -2   2  578.84   26.00
   2  -2   2  597.24   26.20
  -3   2  -2 1274.47   54.79
  -3   2  -2 1210.68   54.59
  -3   2  -2 1232.88   55.39
   3  -2   2 1222.18   55.39
   3  -2   2 1246.98   55.29
   3  -2   2 1223.88   55.69
  -4   2  -2    1.30    0.80
  -4   2  -2    1.80    0.90
  -4   2  -2    2.70    0.70
  -4   2  -2    2.80    0.60
  -4   2  -2    2.80    0.30
  -4   2  -2    1.40    0.90
  -4   2  -2    3.20    0.80
   4  -2   2    2.30    0.90
   4  -2   2    2.30    0.50
   4  -2   2    1.10    1.00
   4  -2   2    2.70    0.90
   4  -2   2    3.40    0.90
   4  -2   2    3.10    0.80
   4  -2   2    1.50    0.80
  -5   2  -2  141.29    7.40
  -5   2  -2  150.78    8.00
  -5   2  -2  139.19    7.10
  -5   2  -2  142.09    6.90
  -5   2  -2  143.09    7.50
  -5   2  -2  138.99    6.80
   5  -2   2  142.59    8.00
   5  -2   2  143.59    7.20
   5  -2   2  136.09    7.30
   5  -2   2  136.89    7.40
   5  -2   2  147.59    7.50
   5  -2   2  131.89    7.40
   5  -2   2  136.69    6.40
   5  -2   2  137.89    6.60
  -6   2  -2   15.00    2.40
  -6   2  -2   12.20    2.00
  -6   2  -2   10.10    1.30
  -6   2  -2   10.60    1.90
  -6   2  -2   11.90    1.80
  -6   2  -2   12.40    1.30
   6  -2   2   13.40    1.90
   6  -2   2   10.20    2.30
   6  -2   2   14.00    2.00
   6  -2   2    9.90    1.00
   6  -2   2   10.80    0.80
   6  -2   2   14.90    2.20
   6  -2   2    8.90    1.70
   6  -2   2   12.70    1.80
  -7   2  -2   39.00    2.60
  -7   2  -2   35.20    3.70
  -7   2  -2   35.30    3.20
  -7   2  -2   36.10    2.90
  -7   2  -2   39.20    2.60
   7  -2   2   34.00    3.90
   7  -2   2   37.20    3.10
   7  -2   2   38.20    2.00
  -8   2  -2   13.60    2.40
  -8   2  -2   14.30    1.80
  -8   2  -2   14.20    1.80
  -8   2  -2   15.20    2.60
   8  -2   2    8.80    2.60
   8  -2   2   13.10    2.40
   8  -2   2   19.70    2.90
   8  -2   2   13.20    1.00
  -9   2  -2   10.20    2.20
  -9   2  -2    9.20    2.30
  -9   2  -2    6.10    1.30
  -9   2  -2    6.40    1.50
   9  -2   2    5.00    0.70
   9  -2   2    5.80    2.30
   9  -2   2    5.50    2.40
   9  -2   2   10.20    2.20
 -10   2  -2    3.00    1.20
 -10   2  -2    5.10    1.20
 -10   2  -2    4.20    2.00
 -10   2  -2    1.80    1.70
  10  -2   2    2.50    1.70
  10  -2   2    5.80    2.40
  10  -2   2    3.30    2.10
 -11   2  -2    4.20    2.10
 -11   2  -2    5.60    1.50
  11  -2   2    0.90    2.80
  11  -2   2    0.80    1.90
  11   1  -2   -0.60    1.40
  11   1  -2    2.20    1.10
  11   1  -2    0.70    3.40
 -11  -1   2    2.00    1.60
 -11  -1   2   -0.40    1.00
  10   1  -2    1.30    1.60
  10   1  -2    2.70    2.10
  10   1  -2    2.80    1.20
  10   1  -2    0.60    1.50
 -10  -1   2    5.00    1.80
 -10  -1   2    2.20    1.90
 -10  -1   2    1.00    1.60
 -10  -1   2    2.10    1.20
   9   1  -2    1.00    1.70
   9   1  -2   -1.80    1.10
   9   1  -2    1.10    1.10
   9   1  -2    0.00    1.60
  -9  -1   2    0.50    1.20
  -9  -1   2   -0.20    1.00
  -9  -1   2   -0.20    1.60
  -9  -1   2   -1.50    1.10
   8   1  -2    0.80    1.00
   8   1  -2   -0.30    1.10
   8   1  -2   -0.40    0.90
   8   1  -2    1.30    1.70
   8   1  -2   -0.80    1.20
  -8  -1   2   -1.50    1.20
  -8  -1   2   -0.10    1.10
  -8  -1   2    0.20    1.10
  -8  -1   2   -0.60    0.60
   7   1  -2   17.70    2.10
   7   1  -2   15.30    2.00
   7   1  -2   17.80    2.40
   7   1  -2   14.20    2.10
   7   1  -2   12.50    2.60
  -7  -1   2   17.70    2.20
  -7  -1   2   14.00    1.60
  -7  -1   2   14.40    2.40
  -7  -1   2   11.80    2.20
   6   1  -2  200.28   10.40
   6   1  -2  202.18   10.00
   6   1  -2  182.38    9.80
   6   1  -2  191.38    9.40
   6   1  -2  182.28    9.40
   6   1  -2  177.68    9.80
   6   1  -2  191.68    9.80
   6   1  -2  199.88    9.70
  -6  -1   2  192.88    9.60
  -6  -1   2  164.58   10.10
  -6  -1   2  208.08   10.00
  -6  -1   2  189.48    9.80
  -6  -1   2  189.98    9.20
  -6  -1   2  199.38    9.70
   5   1  -2    6.40    1.30
   5   1  -2    7.10    1.40
   5   1  -2    9.00    1.20
   5   1  -2    7.10    1.30
   5   1  -2    7.00    1.30
   5   1  -2    7.80    1.40
   5   1  -2    7.30    1.70
  -5  -1   2    5.30    1.30
  -5  -1   2    9.40    1.60
  -5  -1   2    7.60    1.10
  -5  -1   2    5.70    1.40
  -5  -1   2    6.10    1.20
  -5  -1   2    5.40    1.00
   4   1  -2  336.97   15.80
   4   1  -2  351.86   16.20
   4   1  -2  332.57   15.80
   4   1  -2  333.67   15.90
   4   1  -2  333.77   15.80
   4   1  -2  339.07   15.70
   4   1  -2  340.87   15.50
  -4  -1   2  344.07   15.50
  -4  -1   2  332.37   16.20
  -4  -1   2  332.27   15.70
  -4  -1   2  336.37   15.70
  -4  -1   2  333.77   15.80
  -4  -1   2  338.27   15.90
  -3  -1   2 1481.25   64.39
  -3  -1   2 1315.87   64.09
  -3  -1   2 1515.05   63.99
   2   1  -2  435.16   19.40
   2   1  -2  445.76   19.70
   2   1  -2  419.06   19.50
   2   1  -2  466.15   19.70
   2   1  -2  424.06   19.40
   2   1  -2  425.36   19.50
   2   1  -2  429.26   19.40
   2   1  -2  416.76   19.50
  -2  -1   2  449.26   19.80
  -2  -1   2  428.36   19.40
  -2  -1   2  414.26   19.50
  -2  -1   2  414.46   19.50
   1   1  -2  135.49    6.70
   1   1  -2  156.18    6.90
   1   1  -2  149.69    6.90
   1   1  -2  148.49    6.90
   1   1  -2  147.09    7.00
   1   1  -2  152.08    7.00
   1   1  -2  156.48    7.00
   1   1  -2  144.49    7.00
   1   1  -2  142.89    6.90
  -1  -1   2  149.99    6.90
  -1  -1   2  152.18    7.00
  -1  -1   2  151.48    7.00
  -1  -1   2  146.29    7.00
  -1  -1   2  157.28    7.00
  -1  -1   2  145.79    6.90
  -1  -1   2  148.89    6.90
  -1  -1   2  152.98    6.90
  -1  -1   2  165.68    7.00
   0   1  -2  359.76   17.00
   0  -1   2  363.46   16.80
   0  -1   2  386.46   17.00
   0  -1   2  386.56   16.80
  -1   1  -2  343.87   15.10
  -1   1  -2  333.87   15.10
  -1   1  -2  339.07   15.10
  -1   1  -2  337.57   15.00
  -1   1  -2  343.27   15.20
  -1   1  -2  323.87   15.40
   1  -1   2  336.37   15.20
   1  -1   2  343.67   15.20
   1  -1   2  339.97   15.30
   1  -1   2  326.57   15.40
   2  -1   2  707.63   33.20
   2  -1   2  766.02   33.40
  -3   1  -2 1613.64   67.99
   3  -1   2 1449.55   67.89
   3  -1   2 1479.85   67.69
  -4   1  -2   88.69    5.00
  -4   1  -2   93.39    4.60
  -4   1  -2   95.99    5.10
  -4   1  -2   95.59    4.80
  -4   1  -2  101.79    5.60
  -4   1  -2   98.19    4.60
   4  -1   2   93.29    4.30
   4  -1   2   96.29    4.90
   4  -1   2   92.89    5.10
   4  -1   2   91.79    4.60
   4  -1   2   92.99    5.00
   4  -1   2   92.49    4.30
   4  -1   2   90.09    5.20
   4  -1   2   87.39    5.60
  -5   1  -2   47.30    2.60
  -5   1  -2   45.60    2.90
  -5   1  -2   45.10    2.60
  -5   1  -2   49.00    3.20
  -5   1  -2   49.20    3.60
  -5   1  -2   46.00    2.30
  -5   1  -2   47.30    3.20
   5  -1   2   45.50    3.20
   5  -1   2   47.90    3.10
   5  -1   2   44.30    3.10
   5  -1   2   49.80    3.40
   5  -1   2   45.30    3.70
   5  -1   2   41.90    3.00
   5  -1   2   46.00    2.30
  -6   1  -2   32.30    2.80
  -6   1  -2   36.10    2.90
  -6   1  -2   37.10    3.40
  -6   1  -2   34.30    1.90
  -6   1  -2   37.80    2.30
  -6   1  -2   33.20    2.50
  -6   1  -2   35.90    2.30
   6  -1   2   35.50    2.80
   6  -1   2   34.10    3.60
   6  -1   2   34.80    1.90
   6  -1   2   33.10    2.80
   6  -1   2   36.50    2.80
   6  -1   2   37.20    2.90
   6  -1   2   41.50    3.20
  -7   1  -2   21.10    3.10
  -7   1  -2   18.00    1.60
  -7   1  -2   21.10    1.80
  -7   1  -2   18.60    1.20
  -7   1  -2   17.50    1.90
   7  -1   2   21.60    2.90
   7  -1   2   15.70    1.20
   7  -1   2   17.70    3.10
  -8   1  -2   11.80    2.30
  -8   1  -2   11.90    1.50
  -8   1  -2   10.90    0.90
  -8   1  -2    7.70    1.90
  -8   1  -2   13.10    1.70
   8  -1   2   12.80    2.10
   8  -1   2   11.30    2.70
   8  -1   2   12.60    3.00
   8  -1   2    9.90    1.00
  -9   1  -2   28.70    2.30
  -9   1  -2   26.40    3.60
  -9   1  -2   30.80    3.20
  -9   1  -2   34.70    2.60
   9  -1   2   29.00    4.20
   9  -1   2   30.30    3.20
   9  -1   2   28.20    1.80
   9  -1   2   36.20    4.80
 -10   1  -2    2.10    1.00
 -10   1  -2    1.80    1.80
  10  -1   2    4.60    2.50
  10  -1   2    3.70    2.20
  10  -1   2    1.30    0.50
  10  -1   2    3.20    1.80
 -11   1  -2    0.10    1.50
 -11   1  -2    1.00    1.10
  11  -1   2   -0.80    1.80
  11   0  -2    2.70    2.40
  11   0  -2    2.10    1.40
  11   0  -2    2.00    1.70
 -11   0   2    0.80    1.10
 -11   0   2    0.50    1.50
 -11   0   2    2.60    2.00
  10   0  -2   11.40    3.00
  10   0  -2    6.00    1.80
  10   0  -2    2.50    1.60
  10   0  -2    4.20    1.40
 -10   0   2    3.20    1.80
 -10   0   2    6.50    1.90
 -10   0   2    8.20    2.30
   9   0  -2   23.40    2.70
   9   0  -2   27.80    4.10
   9   0  -2   27.70    3.10
   9   0  -2   33.90    3.70
  -9   0   2   28.10    3.50
  -9   0   2   32.80    3.10
  -9   0   2   21.20    3.40
   8   0  -2   38.90    3.50
   8   0  -2   44.90    4.30
   8   0  -2   42.50    3.50
   8   0  -2   35.80    3.20
   8   0  -2   42.10    3.00
  -8   0   2   37.60    3.50
  -8   0   2   34.80    2.70
  -8   0   2   38.10    3.30
  -8   0   2   42.90    3.70
   7   0  -2   43.40    3.60
   7   0  -2   45.20    3.50
   7   0  -2   41.10    3.60
   7   0  -2   43.60    3.00
   7   0  -2   46.20    3.40
  -7   0   2   46.60    3.40
  -7   0   2   42.00    2.90
  -7   0   2   44.40    3.60
  -7   0   2   45.80    3.80
   6   0  -2   17.60    2.20
   6   0  -2   15.30    2.00
   6   0  -2   13.90    2.30
   6   0  -2   14.00    1.70
   6   0  -2   15.70    2.50
   6   0  -2   13.50    1.90
   6   0  -2   13.60    1.70
  -6   0   2   11.10    1.70
  -6   0   2   15.20    2.10
  -6   0   2   13.90    2.60
  -6   0   2   15.60    2.00
  -6   0   2   13.70    2.10
  -6   0   2   17.50    1.70
   5   0  -2   14.80    1.60
   5   0  -2   17.80    1.50
   5   0  -2   15.50    1.90
   5   0  -2   19.50    2.10
   5   0  -2   19.80    2.10
   5   0  -2   17.40    2.10
   5   0  -2   13.90    1.50
   5   0  -2   15.60    1.70
  -5   0   2   15.40    2.00
  -5   0   2   17.30    2.30
  -5   0   2   14.00    2.00
  -5   0   2   16.50    1.40
  -5   0   2   16.60    1.70
  -5   0   2   14.70    1.50
   4   0  -2    1.50    0.70
   4   0  -2    1.70    0.70
   4   0  -2    1.10    0.90
   4   0  -2    2.30    0.80
   4   0  -2    1.00    0.60
   4   0  -2    1.90    0.80
   4   0  -2    1.60    0.80
  -4   0   2    1.60    0.80
  -4   0   2    0.60    0.60
  -4   0   2    1.30    0.70
  -4   0   2    1.50    0.90
  -4   0   2    2.10    0.60
  -4   0   2    1.00    0.80
   3   0  -2  394.86   17.90
   3   0  -2  403.26   18.00
   3   0  -2  412.86   18.40
   3   0  -2  383.46   18.00
   3   0  -2  406.26   18.20
   3   0  -2  378.46   18.20
  -3   0   2  390.76   18.20
  -3   0   2  402.06   18.20
  -3   0   2  387.76   18.20
  -3   0   2  413.56   18.00
  -3   0   2  379.26   18.40
  -3   0   2  395.46   18.00
   2   0  -2  122.09    5.90
   2   0  -2  128.69    5.80
   2   0  -2  122.69    5.60
   2   0  -2  111.89    5.90
   2   0  -2  119.99    5.80
   2   0  -2  124.39    5.90
   2   0  -2  124.59    5.80
   2   0  -2  128.59    6.00
   2   0  -2  128.69    5.70
  -2   0   2  111.69    5.70
  -2   0   2  129.09    6.00
  -2   0   2  119.59    5.80
  -2   0   2  118.99    5.90
  -2   0   2  116.79    5.90
  -2   0   2  126.19    5.80
  -2   0   2  118.69    5.90
   1   0  -2  299.47   13.40
   1   0  -2  302.07   13.60
   1   0  -2  315.77   13.60
   1   0  -2  299.87   13.60
   1   0  -2  293.67   13.40
   1   0  -2  312.77   13.60
   1   0  -2  310.47   13.60
   1   0  -2  304.97   13.50
   1   0  -2  289.57   13.60
  -1   0   2  308.77   13.60
  -1   0   2  291.47   13.50
  -1   0   2  306.17   13.60
  -1   0   2  285.37   13.60
  -1   0   2  299.37   13.40
  -1   0   2  292.77   13.60
  -1   0   2  294.67   13.40
  -1   0   2  288.27   13.60
  -1   0   2  303.47   13.60
  -1   0   2  308.17   13.60
   0   0  -2  233.18   10.60
   0   0  -2  223.48   10.80
   0   0  -2  220.88   10.60
   0   0  -2  241.18   10.80
   0   0  -2  244.48   10.70
   0   0  -2  237.28   10.60
   0   0   2  245.08   10.60
   0   0   2  234.78   10.60
   0   0   2  228.78   10.60
   0   0   2  235.28   10.60
   0   0   2  244.08   10.60
   0   0   2  238.48   10.80
   0   0   2  226.18   10.60
  -1   0  -2    2.60    0.80
  -1   0  -2    3.20    0.60
  -1   0  -2    3.00    0.50
  -1   0  -2    4.50    0.40
  -1   0  -2    3.90    0.40
   1   0   2    3.20    0.40
   1   0   2    4.20    0.40
   1   0   2    4.00    0.50
   1   0   2    4.20    0.80
   1   0   2    2.80    0.30
   1   0   2    2.70    0.80
   1   0   2    3.20    0.30
   1   0   2    2.70    0.30
   1   0   2    3.10    0.40
  -2   0  -2   13.90    1.00
  -2   0  -2   12.90    1.00
  -2   0  -2   15.40    1.10
  -2   0  -2   14.00    1.40
  -2   0  -2   15.10    0.80
  -2   0  -2   14.70    1.00
  -2   0  -2   13.30    0.80
   2   0   2   13.90    1.10
   2   0   2   14.40    1.10
   2   0   2   14.90    1.50
   2   0   2   14.70    0.80
   2   0   2   13.40    1.40
   2   0   2   14.80    0.80
   2   0   2   14.20    0.80
  -3   0  -2   96.29    4.80
  -3   0  -2   99.49    4.90
  -3   0  -2   96.29    5.40
  -3   0  -2   97.99    4.50
  -3   0  -2   97.79    4.90
   3   0   2   98.69    5.00
   3   0   2   95.29    4.80
   3   0   2   97.69    4.60
   3   0   2   96.19    5.40
   3   0   2   98.49    5.00
   3   0   2   98.19    5.30
  -4   0  -2   85.89    4.60
  -4   0  -2   84.09    4.70
  -4   0  -2   85.29    4.40
  -4   0  -2   89.39    4.30
  -4   0  -2   87.79    5.20
  -4   0  -2   84.49    4.10
   4   0   2   88.19    4.00
   4   0   2   88.89    4.70
   4   0   2   75.09    5.10
   4   0   2   84.99    4.70
   4   0   2   86.89    4.30
   4   0   2   84.79    5.00
   4   0   2   90.09    4.60
  -5   0  -2   14.60    1.20
  -5   0  -2   14.80    1.60
  -5   0  -2   13.90    0.80
  -5   0  -2   15.00    1.90
  -5   0  -2   15.50    2.20
  -5   0  -2   13.10    1.00
  -5   0  -2   15.60    1.80
   5   0   2   16.70    2.20
   5   0   2   12.70    0.90
   5   0   2   13.90    1.30
   5   0   2   13.50    2.20
   5   0   2   15.20    1.60
   5   0   2   16.80    2.00
   5   0   2   11.70    1.70
  -6   0  -2   33.10    2.90
  -6   0  -2   34.60    2.10
  -6   0  -2   39.10    2.80
  -6   0  -2   30.80    3.10
  -6   0  -2   40.10    2.40
  -6   0  -2   33.90    2.50
  -6   0  -2   37.10    1.80
   6   0   2   29.60    2.70
   6   0   2   29.60    2.20
   6   0   2   30.60    3.40
   6   0   2   35.10    2.90
   6   0   2   33.50    1.90
   6   0   2   33.90    3.40
   6   0   2   29.80    3.40
   6   0   2   36.20    2.70
  -7   0  -2   51.79    3.00
  -7   0  -2   58.19    3.40
  -7   0  -2   58.99    4.00
  -7   0  -2   50.99    2.60
  -7   0  -2   50.49    3.50
   7   0   2   49.70    3.30
   7   0   2   53.79    2.90
   7   0   2   53.29    4.20
   7   0   2   61.89    4.40
   7   0   2   58.69    4.80
   7   0   2   50.59    4.70
  -8   0  -2   10.90    2.10
  -8   0  -2   13.70    1.80
  -8   0  -2   10.10    0.80
  -8   0  -2   11.50    1.30
   8   0   2    9.50    2.60
   8   0   2   10.80    1.20
   8   0   2   14.80    2.10
   8   0   2    8.90    1.90
   8   0   2   14.20    3.00
  -9   0  -2    3.50    1.20
  -9   0  -2    2.30    0.80
  -9   0  -2    5.10    1.70
   9   0   2    2.00    1.90
   9   0   2    1.90    0.70
   9   0   2    0.50    1.20
   9   0   2    1.50    2.20
 -10   0  -2   32.20    2.70
 -10   0  -2   24.20    2.10
 -10   0  -2   26.60    2.10
 -10   0  -2   25.50    3.30
  10   0   2   24.70    4.40
  10   0   2   26.20    3.40
  10   0   2   30.00    4.70
 -11   0  -2    2.20    1.70
 -11   0  -2    1.10    1.20
 -11   0  -2    1.50    0.80
  11   0   2    3.80    2.30
  11  -1  -2    3.50    2.30
  11  -1  -2    0.40    1.40
  11  -1  -2   -1.00    0.90
 -11   1   2    1.90    2.30
 -11   1   2    0.80    1.60
 -11   1   2    2.00    2.80
  10  -1  -2    0.30    1.00
  10  -1  -2    0.50    1.10
  10  -1  -2    1.20    1.60
  10  -1  -2   -1.90    1.60
 -10   1   2    1.30    1.70
 -10   1   2    1.20    1.50
 -10   1   2    0.00    1.50
   9  -1  -2   -1.60    0.90
   9  -1  -2   -1.20    0.90
   9  -1  -2   -0.20    1.50
   9  -1  -2   -0.90    1.30
  -9   1   2    1.00    1.20
  -9   1   2   -0.70    1.40
  -9   1   2    0.90    1.40
   8  -1  -2   56.69    3.60
   8  -1  -2   50.49    4.00
   8  -1  -2   58.39    4.90
   8  -1  -2   59.29    4.20
  -8   1   2   50.89    4.00
  -8   1   2   51.19    3.40
  -8   1   2   53.29    4.50
  -8   1   2   51.79    4.30
   7  -1  -2  183.38    9.70
   7  -1  -2  175.58    9.70
   7  -1  -2  179.58    9.30
   7  -1  -2  198.08   10.60
  -7   1   2  197.48   10.20
  -7   1   2  195.98   10.20
  -7   1   2  190.08    9.80
   6  -1  -2  128.49    6.70
   6  -1  -2  131.19    6.90
   6  -1  -2  131.19    7.20
   6  -1  -2  125.79    7.00
   6  -1  -2  135.09    7.60
   6  -1  -2  143.99    7.10
  -6   1   2  131.59    6.70
  -6   1   2  124.19    6.90
  -6   1   2  136.89    7.40
  -6   1   2  130.89    7.30
  -6   1   2  133.19    7.10
   5  -1  -2  123.09    7.00
   5  -1  -2  141.19    7.10
   5  -1  -2  143.69    7.40
   5  -1  -2  137.09    7.00
   5  -1  -2  147.49    7.70
   5  -1  -2  139.19    7.30
   5  -1  -2  142.29    6.90
   5  -1  -2  142.79    7.00
  -5   1   2  148.89    7.50
  -5   1   2  142.99    7.30
  -5   1   2  135.99    7.40
  -5   1   2  144.59    7.00
  -5   1   2  139.29    7.10
  -5   1   2  134.39    7.60
   4  -1  -2    4.10    0.90
   4  -1  -2    3.60    1.00
   4  -1  -2    3.50    0.80
   4  -1  -2    2.70    0.70
   4  -1  -2    2.90    0.80
   4  -1  -2    3.20    0.80
   4  -1  -2    3.90    1.00
   4  -1  -2    3.70    1.00
  -4   1   2    3.30    0.80
  -4   1   2    4.50    1.10
  -4   1   2    3.00    1.00
  -4   1   2    3.00    1.00
  -4   1   2    2.30    0.90
  -4   1   2    4.60    0.80
   3  -1  -2  577.44   25.60
   3  -1  -2  587.64   25.60
   3  -1  -2  544.45   25.30
   3  -1  -2  580.14   25.40
   3  -1  -2  515.05   25.10
   3  -1  -2  557.04   25.70
   3  -1  -2  567.34   25.40
   3  -1  -2  577.34   25.30
  -3   1   2  565.34   25.60
  -3   1   2  530.95   25.60
  -3   1   2  581.54   25.40
  -3   1   2  551.54   25.30
  -3   1   2  568.54   25.60
  -3   1   2  551.84   25.60
  -3   1   2  573.34   25.40
   2  -1  -2  604.24   26.00
   2  -1  -2  574.64   26.00
   2  -1  -2  577.74   25.90
   2  -1  -2  571.44   25.80
   2  -1  -2  594.34   26.00
  -2   1   2  570.64   26.00
  -2   1   2  546.75   26.00
  -2   1   2  567.44   25.90
  -2   1   2  588.84   26.00
   1  -1  -2  506.75   22.00
   1  -1  -2  491.05   21.90
   1  -1  -2  469.25   21.80
   1  -1  -2  479.45   21.70
  -1   1   2  494.55   21.90
  -1   1   2  486.85   21.80
  -1   1   2  500.15   22.00
  -1   1   2  516.75   22.00
  -1   1   2  495.45   21.90
  -1   1   2  456.35   21.70
  -1   1   2  481.65   21.80
   0  -1  -2   41.70    2.10
   0  -1  -2   40.10    2.10
   0  -1  -2   39.10    2.00
   0  -1  -2   41.90    2.00
   0  -1  -2   34.10    2.20
   0  -1  -2   36.70    2.10
   0  -1  -2   38.80    2.10
   0   1   2   41.90    2.10
   0   1   2   41.30    2.10
   0   1   2   40.60    2.10
   0   1   2   38.00    2.20
   0   1   2   33.30    2.10
   0   1   2   38.30    2.00
   0   1   2   41.30    2.00
   0   1   2   34.90    2.10
  -1  -1  -2 6931.31  311.87
   1   1   2 6984.10  312.97
  -2  -1  -2  523.95   23.20
  -2  -1  -2  530.35   23.30
  -2  -1  -2  537.95   23.80
  -2  -1  -2  519.85   23.30
  -2  -1  -2  533.85   23.10
  -2  -1  -2  534.25   23.60
   2   1   2  475.45   23.70
   2   1   2  558.34   23.20
   2   1   2  463.45   23.90
   2   1   2  520.85   23.30
  -3  -1  -2   13.60    1.10
  -3  -1  -2   15.60    1.90
  -3  -1  -2   12.10    1.00
  -3  -1  -2   12.70    1.10
  -3  -1  -2   14.00    0.70
  -3  -1  -2   12.60    1.10
   3   1   2   11.20    1.20
   3   1   2   15.50    1.90
   3   1   2   12.70    1.00
   3   1   2   12.70    1.80
   3   1   2   12.70    1.20
   3   1   2   12.50    1.10
  -4  -1  -2    1.10    0.60
  -4  -1  -2    1.30    0.20
  -4  -1  -2    1.50    0.20
  -4  -1  -2    1.70    0.60
  -4  -1  -2    1.70    1.00
  -4  -1  -2    0.80    0.50
   4   1   2    0.20    0.90
   4   1   2    0.80    0.90
   4   1   2    2.30    0.80
   4   1   2    1.50    0.70
   4   1   2    0.10    0.60
  -5  -1  -2   11.10    0.80
  -5  -1  -2   11.50    1.40
  -5  -1  -2   12.90    1.20
  -5  -1  -2   14.10    1.70
  -5  -1  -2   11.40    0.70
  -5  -1  -2   10.40    1.90
   5   1   2   13.60    1.40
   5   1   2   12.80    1.60
   5   1   2   12.10    2.20
   5   1   2   12.60    1.70
   5   1   2   11.40    2.10
   5   1   2   13.10    1.70
  -6  -1  -2   54.99    2.70
  -6  -1  -2   56.69    3.60
  -6  -1  -2   49.90    3.30
  -6  -1  -2   55.49    3.30
  -6  -1  -2   55.69    2.60
  -6  -1  -2   52.09    4.20
   6   1   2   55.79    3.80
   6   1   2   48.00    3.20
   6   1   2   52.09    4.40
   6   1   2   53.29    3.60
   6   1   2   57.39    4.60
   6   1   2   55.19    2.90
   6   1   2   52.99    3.70
  -7  -1  -2    9.40    0.70
  -7  -1  -2   13.80    2.00
  -7  -1  -2    9.70    1.00
  -7  -1  -2   10.60    1.60
  -7  -1  -2   13.90    1.70
  -7  -1  -2   10.20    1.00
   7   1   2   17.30    3.10
   7   1   2   11.30    1.10
   7   1   2   11.90    1.90
   7   1   2    9.30    1.50
  -8  -1  -2   13.10    2.20
  -8  -1  -2   12.50    1.10
  -8  -1  -2   10.20    0.70
  -8  -1  -2   11.50    1.70
   8   1   2    7.30    2.40
   8   1   2   10.40    1.70
   8   1   2   14.50    2.30
   8   1   2    7.80    2.50
   8   1   2   11.00    1.30
  -9  -1  -2    7.50    1.00
  -9  -1  -2    6.90    1.80
  -9  -1  -2    6.60    0.90
  -9  -1  -2    6.40    1.80
   9   1   2    5.80    1.10
   9   1   2    7.50    2.70
   9   1   2    9.70    2.70
   9   1   2    4.10    1.70
 -10  -1  -2   49.30    2.90
 -10  -1  -2   57.99    3.90
  10   1   2   53.39    5.80
  10   1   2   51.49    5.50
  10   1   2   66.09    4.90
  10   1   2   46.00    3.00
 -11  -1  -2    1.40    1.30
 -11  -1  -2   -0.50    0.50
 -11  -1  -2    1.60    1.60
  11   1   2    2.30    2.20
  11   1   2    0.10    1.90
  11   1   2    1.00    0.70
  11  -2  -2   15.60    2.70
  11  -2  -2   15.80    2.90
  11  -2  -2   22.10    4.10
  11  -2  -2   15.80    2.20
 -11   2   2   13.30    3.10
 -11   2   2   14.20    2.60
 -11   2   2   14.80    3.20
  10  -2  -2    8.80    2.70
  10  -2  -2    8.80    2.10
  10  -2  -2   11.20    2.40
  10  -2  -2    7.40    1.60
 -10   2   2    9.00    2.60
 -10   2   2   10.90    2.20
 -10   2   2   14.20    2.70
   9  -2  -2   46.50    4.60
   9  -2  -2   52.39    4.20
   9  -2  -2   44.00    3.80
   9  -2  -2   51.39    3.50
  -9   2   2   47.60    4.00
  -9   2   2   50.89    4.40
  -9   2   2   43.00    4.10
   8  -2  -2   39.70    4.00
   8  -2  -2   42.60    3.10
   8  -2  -2   31.10    3.10
   8  -2  -2   35.50    2.90
   8  -2  -2   39.20    3.40
  -8   2   2   37.30    3.70
  -8   2   2   38.30    3.70
  -8   2   2   37.00    3.30
   7  -2  -2   42.90    2.80
   7  -2  -2   33.30    2.90
   7  -2  -2   32.90    3.00
   7  -2  -2   37.40    2.80
   7  -2  -2   40.20    3.20
   7  -2  -2   40.40    3.70
  -7   2   2   36.60    3.40
  -7   2   2   39.90    3.50
  -7   2   2   38.20    2.80
  -7   2   2   40.00    3.30
  -7   2   2   40.10    3.70
   6  -2  -2   70.89    4.70
   6  -2  -2   72.49    4.90
   6  -2  -2   66.59    4.10
   6  -2  -2   71.49    4.30
   6  -2  -2   67.79    4.20
   6  -2  -2   75.09    4.10
   6  -2  -2   68.59    4.50
   6  -2  -2   67.89    4.00
  -6   2   2   66.39    4.40
  -6   2   2   65.59    4.60
  -6   2   2   71.29    4.00
  -6   2   2   63.89    4.50
  -6   2   2   63.19    4.60
  -6   2   2   68.09    4.20
   5  -2  -2   42.60    3.00
   5  -2  -2   39.30    3.30
   5  -2  -2   41.80    3.20
   5  -2  -2   43.80    2.70
   5  -2  -2   43.20    2.80
   5  -2  -2   38.20    2.70
   5  -2  -2   45.00    2.90
   5  -2  -2   41.30    2.70
  -5   2   2   46.40    2.90
  -5   2   2   47.20    2.80
  -5   2   2   35.60    3.00
  -5   2   2   43.20    3.20
  -5   2   2   46.50    3.10
  -5   2   2   44.10    3.20
   4  -2  -2  167.08    8.20
   4  -2  -2  167.68    8.50
   4  -2  -2  166.78    8.20
   4  -2  -2  174.48    8.20
   4  -2  -2  169.38    8.50
   4  -2  -2  168.98    8.20
   4  -2  -2  169.28    8.40
  -4   2   2  162.98    8.50
  -4   2   2  166.68    8.50
  -4   2   2  170.48    8.30
  -4   2   2  171.18    8.20
  -4   2   2  160.18    8.50
  -4   2   2  170.28    8.30
  -4   2   2  176.08    8.60
   3  -2  -2    2.90    0.70
   3  -2  -2    6.30    1.00
   3  -2  -2    3.90    1.00
   3  -2  -2    4.30    0.80
   3  -2  -2    4.60    0.80
   3  -2  -2    3.20    0.80
   3  -2  -2    4.30    0.40
   3  -2  -2    4.40    1.00
   3  -2  -2    3.80    0.80
  -3   2   2    3.50    0.80
  -3   2   2    4.10    0.90
  -3   2   2    4.50    1.00
  -3   2   2    4.00    0.80
  -3   2   2    3.80    0.90
  -3   2   2    2.10    0.90
  -3   2   2    2.90    0.90
   2  -2  -2    4.30    0.70
   2  -2  -2    3.20    0.70
   2  -2  -2    4.20    0.80
   2  -2  -2    3.40    0.40
   2  -2  -2    4.60    0.90
   2  -2  -2    3.60    0.70
   2  -2  -2    3.40    0.60
   2  -2  -2    4.60    0.90
   2  -2  -2    3.40    0.60
  -2   2   2    4.20    0.70
  -2   2   2    5.10    0.90
  -2   2   2    2.60    0.60
  -2   2   2    3.80    0.70
  -2   2   2    3.00    0.60
   1  -2  -2  142.39    6.80
   1  -2  -2  129.09    6.70
   1  -2  -2  151.28    6.60
   1  -2  -2  141.99    6.90
   1  -2  -2  147.99    6.90
   1  -2  -2  157.48    6.90
   1  -2  -2  140.09    6.60
  -1   2   2  143.29    6.90
  -1   2   2  143.79    6.80
  -1   2   2  150.58    6.80
  -1   2   2  147.89    6.70
  -1   2   2  146.69    6.60
  -1   2   2  145.89    6.70
  -1   2   2  144.59    6.70
  -1   2   2  136.09    6.80
  -1   2   2  143.29    6.70
   0  -2  -2  111.29    5.30
   0  -2  -2  110.59    5.20
   0  -2  -2  115.29    5.10
   0  -2  -2  110.29    5.00
   0  -2  -2  120.19    5.40
   0  -2  -2  114.29    5.50
   0  -2  -2  111.49    5.10
   0  -2  -2  110.19    5.30
   0  -2  -2   95.99    5.40
   0   2   2  113.49    5.40
   0   2   2  115.09    5.30
   0   2   2  102.19    5.40
   0   2   2  107.19    5.10
   0   2   2  111.09    5.20
   0   2   2  105.09    5.10
   0   2   2  110.89    5.20
   0   2   2  112.99    5.40
   0   2   2  109.09    5.10
  -1  -2  -2   33.70    2.10
  -1  -2  -2   35.10    1.90
  -1  -2  -2   33.80    1.70
  -1  -2  -2   34.70    2.00
  -1  -2  -2   34.20    2.00
  -1  -2  -2   29.00    2.30
  -1  -2  -2   35.40    1.80
  -1  -2  -2   35.10    1.70
   1   2   2   33.90    1.80
   1   2   2   34.20    1.80
   1   2   2   34.00    2.10
   1   2   2   29.10    2.30
   1   2   2   31.50    1.70
   1   2   2   32.40    1.70
   1   2   2   32.90    1.80
   1   2   2   34.70    1.70
  -2  -2  -2    1.30    0.40
  -2  -2  -2    1.50    0.40
  -2  -2  -2    1.50    0.40
  -2  -2  -2    1.00    0.40
  -2  -2  -2    1.40    0.50
  -2  -2  -2    1.30    0.50
  -2  -2  -2    2.20    0.80
   2   2   2    1.30    0.40
   2   2   2    1.30    1.00
   2   2   2    1.50    0.70
   2   2   2    1.20    0.40
   2   2   2    1.40    0.50
   2   2   2    1.20    0.30
  -3  -2  -2   33.90    2.30
  -3  -2  -2   30.40    2.50
  -3  -2  -2   34.20    2.00
  -3  -2  -2   34.90    2.00
  -3  -2  -2   33.70    2.10
  -3  -2  -2   35.80    1.90
  -3  -2  -2   35.10    2.00
   3   2   2   36.00    2.20
   3   2   2   30.50    2.80
   3   2   2   30.50    2.60
   3   2   2   38.30    2.30
   3   2   2   37.30    2.20
  -4  -2  -2  113.19    5.60
  -4  -2  -2  115.09    6.00
  -4  -2  -2  110.49    5.00
  -4  -2  -2  116.69    5.70
  -4  -2  -2  106.19    5.50
  -4  -2  -2  107.99    6.30
  -4  -2  -2  111.09    5.60
  -4  -2  -2  111.99    5.60
   4   2   2  113.59    5.60
   4   2   2  110.89    5.80
   4   2   2  107.49    5.90
   4   2   2  116.39    5.70
   4   2   2  111.79    6.50
   4   2   2  105.09    6.60
  -5  -2  -2  181.38    8.80
  -5  -2  -2  183.58    8.70
  -5  -2  -2  180.68    8.70
  -5  -2  -2  177.68    8.00
  -5  -2  -2  167.98    9.50
   5   2   2  190.38    8.90
   5   2   2  172.58    9.10
   5   2   2  174.48    9.00
   5   2   2  177.98    9.70
   5   2   2  170.38    8.60
   5   2   2  173.98    9.90
  -6  -2  -2   96.39    4.90
  -6  -2  -2  105.49    5.40
  -6  -2  -2   94.69    4.60
  -6  -2  -2   96.69    5.30
  -6  -2  -2   92.39    6.20
   6   2   2  103.99    5.60
   6   2   2   98.19    5.30
   6   2   2   96.69    5.80
   6   2   2   92.89    6.60
   6   2   2  101.29    6.60
   6   2   2  102.19    5.80
  -7  -2  -2   38.90    3.20
  -7  -2  -2   40.40    2.10
  -7  -2  -2   42.00    2.40
  -7  -2  -2   44.90    3.00
   7   2   2   40.30    2.50
   7   2   2   43.40    4.30
   7   2   2   36.80    2.80
   7   2   2   37.70    4.10
  -8  -2  -2   27.90    1.70
  -8  -2  -2   27.50    1.70
  -8  -2  -2   31.00    2.50
  -8  -2  -2   27.40    1.50
   8   2   2   28.60    2.00
   8   2   2   27.00    2.50
   8   2   2   34.00    4.50
   8   2   2   33.70    4.40
   8   2   2   28.00    2.90
  -9  -2  -2    4.90    1.50
  -9  -2  -2    7.20    0.90
  -9  -2  -2    7.50    0.80
   9   2   2    6.80    1.20
   9   2   2    5.80    1.80
   9   2   2    4.90    2.40
   9   2   2    9.50    3.00
 -10  -2  -2   18.50    2.60
 -10  -2  -2   11.20    1.10
 -10  -2  -2   16.70    2.30
 -10  -2  -2   13.50    1.10
  10   2   2   24.10    4.40
  10   2   2   11.30    3.20
  10   2   2   19.40    3.00
 -11  -2  -2    9.10    1.90
 -11  -2  -2   10.50    2.30
 -11  -2  -2   11.00    2.40
 -11  -2  -2    7.60    2.00
  11   2   2    8.10    3.30
  11   2   2   11.50    3.40
  11  -3  -2    7.10    1.70
  11  -3  -2    8.00    2.40
  11  -3  -2    8.90    2.90
  11  -3  -2    5.80    1.90
 -11   3   2    6.70    2.60
 -11   3   2   10.00    2.40
 -11   3   2    8.70    2.50
  10  -3  -2   -0.30    1.10
  10  -3  -2   -0.40    1.70
  10  -3  -2    1.80    1.60
  10  -3  -2    0.40    1.10
 -10   3   2    1.20    1.60
 -10   3   2    0.60    1.50
 -10   3   2    1.00    1.80
   9  -3  -2   16.10    2.70
   9  -3  -2   10.60    2.00
   9  -3  -2   11.40    1.90
   9  -3  -2   12.00    2.70
  -9   3   2   14.80    2.40
  -9   3   2    9.30    2.40
  -9   3   2   13.80    2.70
   8  -3  -2    1.30    1.40
   8  -3  -2    0.20    1.00
   8  -3  -2    0.60    1.00
   8  -3  -2    3.50    1.80
   8  -3  -2    1.70    1.10
  -8   3   2    1.00    1.30
  -8   3   2    1.00    1.50
  -8   3   2    3.20    2.00
   7  -3  -2   31.70    2.80
   7  -3  -2   26.20    2.40
   7  -3  -2   21.30    2.30
   7  -3  -2   29.00    3.10
   7  -3  -2   28.40    2.70
   7  -3  -2   26.20    3.10
  -7   3   2   26.20    2.80
  -7   3   2   28.30    2.30
  -7   3   2   29.60    3.00
  -7   3   2   29.50    2.80
  -7   3   2   31.20    3.20
   6  -3  -2   13.10    1.70
   6  -3  -2    9.20    2.00
   6  -3  -2   10.00    1.10
   6  -3  -2    9.40    1.70
   6  -3  -2   11.10    1.50
   6  -3  -2   10.10    1.70
  -6   3   2   10.70    2.00
  -6   3   2   14.40    2.00
  -6   3   2    9.80    2.20
  -6   3   2    7.20    1.60
  -6   3   2    7.00    1.30
   5  -3  -2   12.10    1.60
   5  -3  -2   12.90    1.70
   5  -3  -2   12.30    1.60
   5  -3  -2    9.40    1.60
   5  -3  -2    8.70    1.50
   5  -3  -2    9.90    0.90
   5  -3  -2   17.50    2.20
   5  -3  -2   11.20    1.70
  -5   3   2   13.30    2.00
  -5   3   2   12.00    1.90
  -5   3   2   12.20    1.60
  -5   3   2   11.60    2.00
  -5   3   2   10.90    1.50
  -5   3   2   10.30    1.70
  -5   3   2   13.50    1.80
   4  -3  -2   22.70    1.80
   4  -3  -2   20.90    1.80
   4  -3  -2   19.50    1.80
   4  -3  -2   19.60    1.70
   4  -3  -2   18.90    1.70
   4  -3  -2   20.00    1.90
   4  -3  -2   20.10    1.80
   4  -3  -2   20.90    1.50
  -4   3   2   19.40    1.60
  -4   3   2   17.60    1.70
  -4   3   2   20.00    2.00
  -4   3   2   19.70    1.90
  -4   3   2   21.80    2.10
  -4   3   2   19.40    1.70
  -4   3   2   18.50    2.20
   3  -3  -2   88.29    4.60
   3  -3  -2   83.99    4.70
   3  -3  -2   90.09    4.60
   3  -3  -2   91.19    4.60
   3  -3  -2   86.59    4.60
   3  -3  -2   89.59    4.50
   3  -3  -2   85.69    4.60
   3  -3  -2   93.99    4.30
   3  -3  -2   87.39    4.60
  -3   3   2   84.19    4.80
  -3   3   2   82.49    4.70
  -3   3   2   80.09    4.50
  -3   3   2   84.99    4.50
  -3   3   2   85.59    4.60
  -3   3   2   86.59    4.70
   2  -3  -2  349.57   15.20
   2  -3  -2  329.77   15.20
   2  -3  -2  335.87   15.30
   2  -3  -2  316.77   15.00
   2  -3  -2  330.87   14.90
   2  -3  -2  326.27   15.00
   2  -3  -2  342.27   15.10
   2  -3  -2  316.97   15.20
   2  -3  -2  322.87   15.20
  -2   3   2  328.77   15.10
  -2   3   2  335.67   15.20
  -2   3   2  337.47   15.40
  -2   3   2  323.07   15.20
  -2   3   2  319.77   14.90
  -2   3   2  326.87   15.20
   1  -3  -2  114.49    5.50
   1  -3  -2  124.19    5.70
   1  -3  -2  111.89    5.40
   1  -3  -2  119.89    5.70
   1  -3  -2  108.09    5.60
   1  -3  -2  114.79    5.70
   1  -3  -2  111.19    5.70
  -1   3   2  125.29    5.70
  -1   3   2  114.29    5.60
  -1   3   2  113.89    5.50
  -1   3   2  111.39    5.50
  -1   3   2  111.49    5.80
  -1   3   2  113.99    5.70
  -1   3   2  117.79    5.70
   0  -3  -2  330.17   14.70
   0  -3  -2  340.07   15.00
   0  -3  -2  319.47   15.00
   0  -3  -2  300.07   15.20
   0  -3  -2  325.77   15.10
   0  -3  -2  329.07   14.70
   0  -3  -2  315.07   14.70
   0   3   2  334.07   14.60
   0   3   2  330.37   15.10
   0   3   2  341.07   15.00
   0   3   2  325.07   14.80
   0   3   2  337.87   14.70
   0   3   2  337.87   15.20
   0   3   2  323.37   15.10
   0   3   2  310.37   15.00
   0   3   2  330.37   14.80
  -1  -3  -2  436.16   21.70
  -1  -3  -2  482.05   20.90
  -1  -3  -2  448.96   21.00
  -1  -3  -2  466.65   21.30
  -1  -3  -2  452.35   21.20
  -1  -3  -2  472.95   21.40
  -1  -3  -2  461.65   21.00
  -1  -3  -2  484.95   21.20
  -1  -3  -2  475.65   21.00
   1   3   2  471.65   21.10
   1   3   2  450.15   21.30
   1   3   2  478.75   20.90
   1   3   2  477.75   21.20
   1   3   2  474.55   21.00
   1   3   2  467.45   21.20
   1   3   2  489.65   21.40
   1   3   2  469.95   21.80
   1   3   2  484.05   21.10
   1   3   2  482.75   21.50
  -2  -3  -2  571.74   24.70
  -2  -3  -2  579.74   25.00
  -2  -3  -2  551.64   25.00
  -2  -3  -2  480.85   25.40
  -2  -3  -2  539.35   24.60
  -2  -3  -2  524.65   25.10
  -2  -3  -2  563.04   24.70
  -2  -3  -2  556.54   24.50
   2   3   2  558.54   24.50
   2   3   2  545.95   25.00
   2   3   2  552.24   24.60
   2   3   2  550.84   24.80
   2   3   2  565.44   24.80
   2   3   2  558.54   25.20
   2   3   2  551.04   24.90
   2   3   2  544.95   25.60
  -3  -3  -2  548.05   24.10
  -3  -3  -2  550.74   24.20
  -3  -3  -2  556.04   24.40
  -3  -3  -2  562.34   24.20
  -3  -3  -2  552.14   24.40
  -3  -3  -2  530.95   24.60
  -3  -3  -2  471.45   25.20
  -3  -3  -2  562.74   24.80
  -3  -3  -2  524.45   25.00
   3   3   2  571.94   24.50
   3   3   2  541.25   24.10
   3   3   2  520.35   25.40
   3   3   2  544.95   24.50
   3   3   2  515.55   25.00
  -4  -3  -2   93.79    4.60
  -4  -3  -2   95.99    5.20
  -4  -3  -2   98.69    5.00
  -4  -3  -2  107.09    5.40
  -4  -3  -2   96.49    5.80
  -4  -3  -2  104.39    4.70
  -4  -3  -2   92.09    4.90
  -4  -3  -2   96.79    4.90
   4   3   2   92.89    5.20
   4   3   2  100.29    5.20
   4   3   2   99.19    5.90
   4   3   2   96.99    6.20
   4   3   2   94.09    5.00
  -5  -3  -2   47.60    3.00
  -5  -3  -2   47.20    2.30
  -5  -3  -2   50.29    3.10
  -5  -3  -2   42.20    2.80
  -5  -3  -2   51.99    3.10
  -5  -3  -2   45.90    2.90
  -5  -3  -2   39.50    3.90
  -5  -3  -2   52.39    3.40
   5   3   2   41.10    3.90
   5   3   2   47.80    3.90
   5   3   2   42.50    2.90
   5   3   2   51.49    3.20
   5   3   2   47.20    3.30
  -6  -3  -2   95.19    5.20
  -6  -3  -2   93.79    5.20
  -6  -3  -2   85.39    5.00
  -6  -3  -2   89.79    6.70
  -6  -3  -2   94.29    5.10
  -6  -3  -2   90.39    5.50
  -6  -3  -2   88.49    4.30
   6   3   2   83.79    5.00
   6   3   2   94.99    5.30
   6   3   2   82.49    6.90
   6   3   2  101.19    6.40
  -7  -3  -2   35.90    2.90
  -7  -3  -2   32.50    1.90
  -7  -3  -2   32.40    2.70
  -7  -3  -2   36.60    2.80
  -7  -3  -2   34.10    3.30
  -7  -3  -2   38.20    3.30
   7   3   2   33.20    3.80
   7   3   2   33.10    2.30
   7   3   2   37.00    4.10
   7   3   2   32.60    2.70
   7   3   2   40.90    3.20
  -8  -3  -2    8.10    0.80
  -8  -3  -2    5.30    1.60
  -8  -3  -2   12.30    2.00
   8   3   2    5.90    2.40
   8   3   2    9.50    2.00
   8   3   2    7.10    1.20
   8   3   2    8.80    2.70
  -9  -3  -2    0.40    1.10
  -9  -3  -2   -0.30    0.30
  -9  -3  -2    0.10    0.30
  -9  -3  -2   -0.60    1.30
  -9  -3  -2   -1.70    1.00
  -9  -3  -2    1.00    1.40
   9   3   2   -1.70    1.50
   9   3   2   -1.80    1.80
   9   3   2   -1.20    1.10
   9   3   2   -0.80    1.10
 -10  -3  -2   -0.30    1.30
 -10  -3  -2    0.70    1.70
 -10  -3  -2    0.00    1.30
 -10  -3  -2    0.50    1.20
 -10  -3  -2   -1.30    1.20
  10   3   2    1.10    0.90
  10   3   2    0.60    2.00
  10   3   2    3.60    1.70
  10   3   2    2.10    2.30
 -11  -3  -2    7.10    2.00
 -11  -3  -2    5.60    1.80
 -11  -3  -2    0.60    1.50
 -11  -3  -2    7.10    2.10
  11   3   2    5.30    2.60
  11   3   2    6.10    2.40
  11   3   2    4.70    1.10
  10  -4  -2    0.20    1.00
  10  -4  -2   -0.80    1.00
  10  -4  -2   -0.20    1.50
  10  -4  -2   -1.30    1.40
 -10   4   2   -0.40    1.50
 -10   4   2    0.10    1.90
 -10   4   2    0.00    1.70
   9  -4  -2   10.10    1.90
   9  -4  -2   16.10    2.70
   9  -4  -2   14.50    2.10
   9  -4  -2   14.30    2.20
   9  -4  -2   20.30    3.30
  -9   4   2   16.90    3.20
  -9   4   2   17.00    2.60
  -9   4   2   12.40    2.90
   8  -4  -2    4.90    1.70
   8  -4  -2    5.60    1.50
   8  -4  -2    3.70    1.70
   8  -4  -2    4.40    0.70
   8  -4  -2    1.90    1.00
   8  -4  -2    1.70    1.20
  -8   4   2    1.60    1.90
  -8   4   2    4.70    2.00
  -8   4   2    4.60    1.70
   7  -4  -2   11.40    2.20
   7  -4  -2    7.40    1.50
   7  -4  -2    7.10    1.70
   7  -4  -2    7.40    0.70
   7  -4  -2    8.20    1.60
  -7   4   2    7.70    1.90
  -7   4   2    5.60    1.90
  -7   4   2    5.70    2.10
  -7   4   2    5.00    1.70
   6  -4  -2   49.50    3.40
   6  -4  -2   48.40    3.60
   6  -4  -2   52.39    3.80
   6  -4  -2   52.49    3.70
   6  -4  -2   50.39    3.20
   6  -4  -2   47.70    3.50
  -6   4   2   48.90    3.70
  -6   4   2   49.90    4.00
  -6   4   2   55.19    3.90
  -6   4   2   51.09    3.80
  -6   4   2   42.80    3.20
   5  -4  -2  190.28    9.10
   5  -4  -2  177.78    9.20
   5  -4  -2  184.68    9.00
   5  -4  -2  174.98    9.30
   5  -4  -2  179.48    9.10
   5  -4  -2  176.48    9.00
  -5   4   2  188.58    9.60
  -5   4   2  191.78    9.40
  -5   4   2  168.18    8.90
  -5   4   2  174.88    9.20
  -5   4   2  179.08    9.40
  -5   4   2  172.98    9.10
  -5   4   2  182.08    9.60
   4  -4  -2  120.49    6.30
   4  -4  -2  118.69    6.30
   4  -4  -2  121.89    6.30
   4  -4  -2  122.19    6.00
   4  -4  -2  124.09    6.30
   4  -4  -2  121.69    6.20
   4  -4  -2  119.89    6.20
   4  -4  -2  122.69    6.30
  -4   4   2  119.39    6.60
  -4   4   2  114.89    6.20
  -4   4   2  118.69    6.60
  -4   4   2  117.29    6.30
  -4   4   2  121.19    6.30
  -4   4   2  116.39    6.40
   3  -4  -2  107.89    5.70
   3  -4  -2  109.39    5.40
   3  -4  -2  103.59    5.40
   3  -4  -2  109.89    5.50
   3  -4  -2  100.69    5.50
   3  -4  -2  104.79    5.70
   3  -4  -2  114.69    5.70
   3  -4  -2  112.59    5.60
   3  -4  -2  103.69    5.80
  -3   4   2  112.69    5.40
  -3   4   2  114.49    5.80
  -3   4   2  107.29    5.60
  -3   4   2  107.49    5.60
  -3   4   2  109.69    5.90
  -3   4   2  103.99    5.80
   2  -4  -2    0.50    0.30
   2  -4  -2    0.60    0.50
   2  -4  -2    0.30    0.60
   2  -4  -2    0.80    0.70
   2  -4  -2    0.50    0.60
   2  -4  -2   -0.10    0.40
   2  -4  -2    0.80    0.60
  -2   4   2    1.40    0.60
  -2   4   2    0.80    0.50
  -2   4   2    0.80    0.80
  -2   4   2    1.00    0.30
  -2   4   2   -0.10    0.60
  -2   4   2    0.70    0.70
  -2   4   2    0.10    0.50
   1  -4  -2    2.60    0.70
   1  -4  -2    1.80    0.50
   1  -4  -2    3.40    0.90
   1  -4  -2    3.00    0.80
   1  -4  -2    1.60    0.70
   1  -4  -2    2.60    0.70
   1  -4  -2    2.30    0.70
  -1   4   2    2.00    0.80
  -1   4   2    2.20    0.70
  -1   4   2    3.20    0.70
  -1   4   2    2.60    0.80
  -1   4   2    2.00    0.80
  -1   4   2    1.50    0.70
  -1   4   2    3.10    0.80
  -1   4   2    2.40    0.60
   0  -4  -2  269.57   13.80
   0  -4  -2  298.57   13.80
   0  -4  -2  291.57   13.40
   0  -4  -2  285.77   13.70
   0  -4  -2  296.37   13.30
   0  -4  -2  269.37   13.90
   0  -4  -2  300.27   13.20
   0  -4  -2  302.37   13.40
   0   4   2  301.07   13.30
   0   4   2  298.37   13.50
   0   4   2  310.47   13.70
   0   4   2  316.37   14.00
   0   4   2  299.27   13.70
   0   4   2  298.17   13.90
   0   4   2  281.17   13.80
   0   4   2  288.57   13.50
  -1  -4  -2  205.18    9.40
  -1  -4  -2  188.78    9.50
  -1  -4  -2  200.18    9.20
  -1  -4  -2  203.08    9.70
  -1  -4  -2  206.28    9.60
  -1  -4  -2  212.08    9.40
  -1  -4  -2  200.88    9.80
  -1  -4  -2  181.08   10.10
   1   4   2  205.28   10.20
   1   4   2  208.58   10.00
   1   4   2  215.78    9.50
   1   4   2  200.78    9.50
   1   4   2  199.58    9.10
   1   4   2  209.38    9.60
   1   4   2  212.48    9.80
   1   4   2  200.58    9.50
  -2  -4  -2  961.40   41.80
  -2  -4  -2  927.61   41.80
  -2  -4  -2  905.61   42.60
  -2  -4  -2  941.71   41.50
  -2  -4  -2  833.42   42.70
  -2  -4  -2  898.71   42.10
   2   4   2  958.30   42.20
   2   4   2  953.00   42.20
   2   4   2  952.60   41.80
   2   4   2  982.70   43.00
   2   4   2  949.51   42.10
   2   4   2  972.30   42.50
   2   4   2  934.51   41.90
  -3  -4  -2   57.39    3.60
  -3  -4  -2   56.49    3.20
  -3  -4  -2   61.09    3.60
  -3  -4  -2   61.99    3.20
  -3  -4  -2   64.49    3.30
  -3  -4  -2   51.29    4.10
  -3  -4  -2   59.49    3.00
  -3  -4  -2   57.69    3.80
   3   4   2   63.59    3.10
   3   4   2   62.19    3.90
   3   4   2   62.39    3.50
   3   4   2   57.79    3.00
   3   4   2   57.49    3.40
   3   4   2   63.69    3.50
   3   4   2   62.59    4.40
  -4  -4  -2  103.69    5.70
  -4  -4  -2   93.89    6.00
  -4  -4  -2  102.79    5.00
  -4  -4  -2  107.19    5.40
  -4  -4  -2  105.19    5.10
  -4  -4  -2  105.89    5.60
  -4  -4  -2  103.39    5.30
  -4  -4  -2  102.39    5.00
   4   4   2  104.79    5.50
   4   4   2  101.99    4.90
   4   4   2   99.29    5.50
   4   4   2  103.29    6.60
   4   4   2  102.59    6.10
   4   4   2  115.39    5.60
  -5  -4  -2   19.80    1.50
  -5  -4  -2   19.50    3.20
  -5  -4  -2   21.60    2.20
  -5  -4  -2   18.70    1.70
  -5  -4  -2   21.50    1.90
  -5  -4  -2   20.70    2.00
  -5  -4  -2   20.40    1.30
  -5  -4  -2   23.00    1.60
   5   4   2   23.30    2.20
   5   4   2   19.30    2.00
   5   4   2   18.60    1.80
   5   4   2   17.50    2.90
   5   4   2   22.70    2.90
   5   4   2   21.90    2.10
  -6  -4  -2   13.90    2.20
  -6  -4  -2   12.30    1.60
  -6  -4  -2   14.30    1.80
  -6  -4  -2   17.50    2.10
  -6  -4  -2   15.90    1.90
  -6  -4  -2   15.20    2.10
   6   4   2   15.90    3.00
   6   4   2   16.00    2.10
   6   4   2   16.30    1.90
  -7  -4  -2   -0.30    0.80
  -7  -4  -2    0.00    1.20
  -7  -4  -2   -1.70    0.90
  -7  -4  -2   -1.50    0.80
  -7  -4  -2    0.60    0.90
  -7  -4  -2   -1.50    0.90
   7   4   2   -0.80    1.60
   7   4   2    1.30    1.20
   7   4   2   -0.30    1.30
  -8  -4  -2    1.70    1.20
  -8  -4  -2    1.00    0.70
  -8  -4  -2    2.00    1.20
  -8  -4  -2    1.70    1.50
  -8  -4  -2    1.40    1.20
  -8  -4  -2    1.10    0.50
  -8  -4  -2    2.70    1.30
   8   4   2    1.60    1.00
   8   4   2    1.20    1.80
   8   4   2    1.80    1.80
   8   4   2    4.20    1.60
  -9  -4  -2    1.60    1.50
  -9  -4  -2    0.00    1.20
  -9  -4  -2   -1.00    1.10
  -9  -4  -2    0.00    0.60
  -9  -4  -2    0.10    0.40
  -9  -4  -2   -0.20    1.30
  -9  -4  -2    0.70    1.30
   9   4   2    1.80    2.10
   9   4   2    2.00    2.10
   9   4   2    1.40    1.00
   9   4   2    1.10    1.50
 -10  -4  -2    0.90    1.70
 -10  -4  -2    1.60    1.30
 -10  -4  -2    1.90    1.40
 -10  -4  -2    0.50    1.30
 -10  -4  -2    3.30    1.60
  10   4   2    0.40    1.90
  10   4   2   -0.10    1.40
  10   4   2    1.70    1.10
  10   4   2    1.50    2.20
  10  -5  -2    6.70    1.70
  10  -5  -2    9.10    2.30
  10  -5  -2   10.90    2.00
  10  -5  -2   10.20    1.90
  10  -5  -2   10.80    2.80
 -10   5   2   11.50    2.60
   9  -5  -2   -0.60    0.80
   9  -5  -2    1.40    1.40
   9  -5  -2    0.50    1.10
   9  -5  -2    2.70    1.20
   9  -5  -2   -0.60    1.30
  -9   5   2   -1.20    1.80
  -9   5   2    1.70    1.60
  -9   5   2   -0.60    1.70
   8  -5  -2   23.80    3.00
   8  -5  -2   25.50    3.40
   8  -5  -2   23.40    2.60
   8  -5  -2   16.50    2.20
   8  -5  -2   21.10    2.50
  -8   5   2   23.00    3.40
  -8   5   2   24.70    3.50
  -8   5   2   23.80    3.10
   7  -5  -2   90.39    5.50
   7  -5  -2   97.99    5.80
   7  -5  -2   94.19    6.00
   7  -5  -2   98.79    5.30
   7  -5  -2   86.19    5.30
  -7   5   2   96.79    6.40
  -7   5   2   98.89    6.10
  -7   5   2   91.39    6.30
  -7   5   2   85.39    5.80
  -7   5   2   84.99    5.90
   6  -5  -2    3.20    1.30
   6  -5  -2    0.70    1.10
   6  -5  -2    2.70    1.00
   6  -5  -2    4.40    1.40
   6  -5  -2    2.60    1.20
   6  -5  -2    3.60    1.30
  -6   5   2    3.40    1.70
  -6   5   2    3.60    1.70
  -6   5   2    5.90    1.80
  -6   5   2    1.90    1.10
  -6   5   2    2.40    1.30
   5  -5  -2   32.20    2.70
   5  -5  -2   32.90    2.70
   5  -5  -2   36.10    2.50
   5  -5  -2   33.80    2.70
   5  -5  -2   34.70    2.80
   5  -5  -2   31.00    2.70
  -5   5   2   32.70    2.60
  -5   5   2   38.40    3.20
  -5   5   2   31.00    4.10
  -5   5   2   33.20    2.60
  -5   5   2   34.30    3.20
   4  -5  -2  465.95   21.50
   4  -5  -2  454.05   21.30
   4  -5  -2  458.35   21.30
   4  -5  -2  429.66   21.60
   4  -5  -2  482.05   21.20
   4  -5  -2  445.96   21.20
   4  -5  -2  447.96   21.30
  -4   5   2  466.85   21.70
  -4   5   2  496.75   21.90
  -4   5   2  449.46   21.40
  -4   5   2  462.75   21.80
  -4   5   2  468.85   21.40
  -4   5   2  457.75   21.80
   3  -5  -2  171.48    8.20
   3  -5  -2  160.98    8.20
   3  -5  -2  168.78    8.30
   3  -5  -2  150.08    8.30
   3  -5  -2  162.98    7.90
   3  -5  -2  170.28    8.30
   3  -5  -2  177.08    8.30
   3  -5  -2  164.38    8.40
  -3   5   2  160.38    8.30
  -3   5   2  174.38    8.70
  -3   5   2  173.28    8.60
  -3   5   2  165.58    8.50
   2  -5  -2  211.38   10.30
   2  -5  -2  219.08   10.10
   2  -5  -2  206.58   10.30
   2  -5  -2  217.38   10.10
   2  -5  -2  199.38   10.30
   2  -5  -2  208.08   10.40
   2  -5  -2  224.08   10.40
  -2   5   2  214.68   10.50
  -2   5   2  209.98   10.50
  -2   5   2  213.18   10.30
  -2   5   2  214.58   10.40
  -2   5   2  219.18   10.30
  -2   5   2  205.68   10.20
  -2   5   2  209.68   10.50
   1  -5  -2    8.20    1.40
   1  -5  -2    9.00    1.10
   1  -5  -2    8.60    1.20
   1  -5  -2    8.90    1.30
   1  -5  -2    4.90    1.10
   1  -5  -2    9.10    1.30
  -1   5   2    9.40    1.40
  -1   5   2    6.80    1.20
  -1   5   2    9.10    1.40
  -1   5   2    7.80    1.20
  -1   5   2    8.50    1.10
  -1   5   2    7.70    1.40
  -1   5   2    6.50    1.30
  -1   5   2    9.80    1.30
   0  -5  -2   14.40    1.00
   0  -5  -2   17.20    1.50
   0  -5  -2   13.90    1.20
   0  -5  -2   17.00    1.60
   0  -5  -2   16.70    1.30
   0  -5  -2   12.90    1.60
   0  -5  -2   15.20    0.90
   0  -5  -2   14.80    1.70
   0   5   2   15.50    1.90
   0   5   2   15.60    1.70
   0   5   2   14.80    1.50
   0   5   2   15.00    1.50
   0   5   2   15.70    1.40
   0   5   2   15.10    0.90
   0   5   2   13.10    1.30
   0   5   2   15.30    1.40
  -1  -5  -2  160.28    7.30
  -1  -5  -2  161.88    8.10
  -1  -5  -2  150.48    8.50
  -1  -5  -2  155.58    7.60
  -1  -5  -2  162.98    7.70
  -1  -5  -2  163.28    7.90
  -1  -5  -2  164.08    8.00
  -1  -5  -2  149.39    7.70
   1   5   2  175.88    8.70
   1   5   2  162.08    7.80
   1   5   2  163.48    7.80
   1   5   2  160.88    7.90
   1   5   2  164.18    8.10
   1   5   2  155.78    7.20
   1   5   2  166.98    8.30
  -2  -5  -2  496.95   22.00
  -2  -5  -2  457.55   22.40
  -2  -5  -2  477.15   22.40
  -2  -5  -2  427.56   23.00
  -2  -5  -2  473.15   22.40
  -2  -5  -2  498.35   22.20
   2   5   2  480.55   22.20
   2   5   2  503.75   22.20
   2   5   2  515.85   22.80
   2   5   2  478.25   22.10
   2   5   2  481.35   22.40
   2   5   2  521.55   22.40
   2   5   2  466.05   22.30
   2   5   2  517.35   23.30
  -3  -5  -2    0.70    0.90
  -3  -5  -2    0.40    0.60
  -3  -5  -2    0.50    0.20
  -3  -5  -2   -0.10    0.80
  -3  -5  -2    0.10    0.60
  -3  -5  -2    1.60    0.70
  -3  -5  -2   -0.60    0.60
  -3  -5  -2   -0.30    0.80
   3   5   2    0.20    1.20
   3   5   2    0.80    1.00
   3   5   2    1.60    0.90
   3   5   2    0.80    0.60
   3   5   2    0.50    0.20
   3   5   2    0.40    0.70
   3   5   2    0.40    0.60
   3   5   2    0.40    0.40
  -4  -5  -2   -0.30    0.90
  -4  -5  -2    0.20    0.30
  -4  -5  -2   -0.10    0.80
  -4  -5  -2    0.90    0.90
  -4  -5  -2    0.20    0.50
  -4  -5  -2    0.70    0.90
  -4  -5  -2   -0.10    0.50
  -4  -5  -2    1.50    0.70
  -4  -5  -2    0.20    0.60
   4   5   2    0.80    1.20
   4   5   2   -0.30    0.30
   4   5   2    0.10    1.00
   4   5   2    1.00    0.90
  -5  -5  -2  128.19    6.60
  -5  -5  -2  121.99    6.50
  -5  -5  -2  131.69    6.30
  -5  -5  -2  115.99    6.80
  -5  -5  -2  109.89    7.30
  -5  -5  -2  125.69    6.10
  -5  -5  -2  127.19    6.10
  -5  -5  -2  129.59    7.00
   5   5   2  139.29    6.90
   5   5   2  140.79    8.30
   5   5   2  109.99    6.60
   5   5   2  141.29    7.70
  -6  -5  -2   48.60    3.40
  -6  -5  -2   44.30    3.20
  -6  -5  -2   49.99    4.20
  -6  -5  -2   51.89    2.90
  -6  -5  -2   50.39    2.70
  -6  -5  -2   52.29    3.60
  -6  -5  -2   49.00    2.90
   6   5   2   43.90    4.60
   6   5   2   50.69    4.40
  -7  -5  -2   10.90    1.30
  -7  -5  -2   11.40    2.10
  -7  -5  -2   13.50    2.20
  -7  -5  -2   10.70    1.20
  -7  -5  -2   12.60    1.80
  -7  -5  -2   14.10    2.00
  -7  -5  -2   10.20    1.50
   7   5   2   17.70    3.50
   7   5   2   12.60    2.10
   7   5   2   15.90    3.10
  -8  -5  -2    3.80    0.80
  -8  -5  -2    5.00    1.50
  -8  -5  -2    3.90    0.70
  -8  -5  -2    3.00    1.60
  -8  -5  -2    4.50    1.80
  -8  -5  -2    3.80    1.20
   8   5   2    5.80    1.70
   8   5   2    3.50    2.50
   8   5   2    4.70    2.10
  -9  -5  -2    3.40    1.70
  -9  -5  -2    1.20    1.10
  -9  -5  -2   -0.90    1.30
  -9  -5  -2    3.80    1.60
  -9  -5  -2    1.10    0.50
  -9  -5  -2    1.70    0.60
   9   5   2    2.10    2.20
   9   5   2    3.20    1.20
   9   5   2    2.90    1.70
   9   5   2    1.80    2.20
 -10  -5  -2   -1.00    1.50
 -10  -5  -2   -0.40    1.40
 -10  -5  -2    2.40    1.70
 -10  -5  -2    3.60    1.40
 -10  -5  -2    0.90    0.60
  10   5   2    0.80    2.50
  10   5   2   -0.90    2.10
  10   5   2    2.90    1.20
  10   5   2    2.20    1.80
  10  -6  -2    5.10    1.50
  10  -6  -2    3.00    2.00
  10  -6  -2    5.40    2.10
  10  -6  -2    1.60    1.40
  10  -6  -2    4.20    1.50
 -10   6   2    5.30    2.50
 -10   6   2    4.60    2.50
 -10   6   2    3.10    1.90
   9  -6  -2    7.90    1.80
   9  -6  -2    9.20    1.90
   9  -6  -2    8.60    2.30
   9  -6  -2    9.40    2.20
   9  -6  -2    7.50    1.60
  -9   6   2    9.70    2.80
  -9   6   2    8.80    2.20
  -9   6   2    8.20    2.40
   8  -6  -2   21.20    3.00
   8  -6  -2   29.60    3.40
   8  -6  -2   18.70    2.40
   8  -6  -2   26.30    3.00
   8  -6  -2   28.00    2.50
  -8   6   2   21.60    3.60
  -8   6   2   23.90    3.40
  -8   6   2   23.60    3.20
   7  -6  -2    6.50    1.60
   7  -6  -2    6.90    1.70
   7  -6  -2   10.80    2.00
   7  -6  -2    4.90    1.50
   7  -6  -2    5.60    1.30
  -7   6   2    7.60    2.10
  -7   6   2    6.70    2.00
  -7   6   2    8.30    2.10
  -7   6   2    9.20    2.50
   6  -6  -2   44.10    3.10
   6  -6  -2   44.80    3.40
   6  -6  -2   48.10    3.60
   6  -6  -2   43.00    3.20
   6  -6  -2   45.40    3.30
  -6   6   2   40.30    3.70
  -6   6   2   38.90    4.00
  -6   6   2   47.00    3.90
  -6   6   2   40.00    3.90
   5  -6  -2   13.90    2.10
   5  -6  -2   16.70    2.20
   5  -6  -2   20.20    2.30
   5  -6  -2   22.20    2.40
   5  -6  -2   13.70    2.00
   5  -6  -2   14.90    1.70
   5  -6  -2   18.90    1.90
  -5   6   2   19.80    2.80
  -5   6   2   22.80    3.00
  -5   6   2   17.40    2.60
   4  -6  -2  493.25   23.60
   4  -6  -2  523.25   23.70
   4  -6  -2  515.65   23.90
   4  -6  -2  515.15   23.70
   4  -6  -2  497.85   23.70
   4  -6  -2  477.45   23.90
   4  -6  -2  540.05   23.70
   4  -6  -2  479.65   23.30
  -4   6   2  536.95   24.10
  -4   6   2  527.15   24.20
   3  -6  -2   13.50    1.70
   3  -6  -2   13.40    1.60
   3  -6  -2   12.40    1.70
   3  -6  -2   12.40    1.80
   3  -6  -2    9.50    1.60
   3  -6  -2    9.70    1.60
   3  -6  -2   11.50    1.20
  -3   6   2   10.20    1.60
  -3   6   2   12.90    1.90
  -3   6   2   13.30    2.00
  -3   6   2   13.70    2.10
  -3   6   2   12.30    1.60
  -3   6   2   12.50    1.90
   2  -6  -2   32.10    2.60
   2  -6  -2   33.80    2.60
   2  -6  -2   36.20    2.70
   2  -6  -2   35.30    2.40
   2  -6  -2   31.90    2.30
   2  -6  -2   32.00    2.80
  -2   6   2   40.50    2.80
  -2   6   2   32.30    2.60
  -2   6   2   35.90    2.70
  -2   6   2   37.90    2.80
  -2   6   2   31.60    2.80
  -2   6   2   34.30    2.50
   1  -6  -2   44.80    2.80
   1  -6  -2   42.60    2.70
   1  -6  -2   45.90    3.00
   1  -6  -2   43.90    3.00
   1  -6  -2   43.30    3.20
  -1   6   2   41.60    3.00
  -1   6   2   47.80    3.30
  -1   6   2   47.00    3.10
  -1   6   2   50.09    3.30
  -1   6   2   51.99    3.40
  -1   6   2   44.40    2.80
  -1   6   2   45.50    3.00
   0  -6  -2   92.29    6.00
   0  -6  -2  106.69    5.40
   0  -6  -2  111.39    5.80
   0  -6  -2  106.59    5.10
   0  -6  -2   95.79    5.00
   0  -6  -2  112.19    5.50
   0  -6  -2  107.79    5.80
   0   6   2  103.59    5.60
   0   6   2  123.09    6.30
   0   6   2  104.99    5.80
   0   6   2  117.09    5.70
   0   6   2  105.29    5.00
   0   6   2  114.79    6.10
   0   6   2  109.19    5.80
  -1  -6  -2   46.30    2.30
  -1  -6  -2   46.90    2.80
  -1  -6  -2   40.60    3.50
  -1  -6  -2   46.80    2.70
  -1  -6  -2   46.90    3.00
  -1  -6  -2   42.70    2.70
   1   6   2   51.39    3.10
   1   6   2   56.49    3.80
   1   6   2   49.20    3.00
   1   6   2   48.60    3.40
   1   6   2   47.60    3.00
   1   6   2   49.90    3.10
  -2  -6  -2   99.49    5.20
  -2  -6  -2  100.49    5.70
  -2  -6  -2   98.09    5.30
  -2  -6  -2  104.89    5.70
  -2  -6  -2   94.69    5.50
  -2  -6  -2  104.29    5.50
   2   6   2  106.59    5.50
   2   6   2  106.99    6.00
   2   6   2   93.49    5.30
   2   6   2  114.39    5.60
   2   6   2  100.59    5.60
   2   6   2  115.69    6.60
   2   6   2  101.89    5.50
   2   6   2  109.29    5.70
  -3  -6  -2  105.09    5.40
  -3  -6  -2   99.19    5.60
  -3  -6  -2   87.59    6.20
  -3  -6  -2  106.19    5.30
  -3  -6  -2   96.69    5.70
  -3  -6  -2  101.39    5.20
  -3  -6  -2  103.49    5.30
  -3  -6  -2  100.39    5.60
   3   6   2  105.89    6.60
   3   6   2  102.59    5.70
   3   6   2  105.59    5.50
   3   6   2  107.29    6.10
   3   6   2   92.79    5.10
   3   6   2   97.89    5.60
   3   6   2   96.69    5.40
   3   6   2   92.39    5.50
  -4  -6  -2    2.00    0.80
  -4  -6  -2    2.90    0.80
  -4  -6  -2    2.40    0.30
  -4  -6  -2    1.60    1.00
  -4  -6  -2    2.40    0.90
  -4  -6  -2    3.00    1.20
  -4  -6  -2    2.70    0.90
  -4  -6  -2    1.90    1.20
   4   6   2    2.30    1.10
   4   6   2    1.00    1.10
   4   6   2    1.30    1.50
   4   6   2    2.60    1.00
   4   6   2    2.40    0.60
   4   6   2    1.60    1.40
  -5  -6  -2   19.90    2.00
  -5  -6  -2   19.50    2.70
  -5  -6  -2   19.30    2.40
  -5  -6  -2   18.40    1.80
  -5  -6  -2   16.20    2.30
  -5  -6  -2   16.50    1.20
  -5  -6  -2   19.30    1.60
  -5  -6  -2   18.00    1.80
   5   6   2   19.10    1.40
   5   6   2   16.60    1.10
   5   6   2   17.70    2.70
   5   6   2   19.20    3.40
   5   6   2   24.30    3.00
   5   6   2   22.30    2.50
  -6  -6  -2   10.80    2.00
  -6  -6  -2    7.10    1.00
  -6  -6  -2    5.90    0.90
  -6  -6  -2    5.00    1.30
  -6  -6  -2    6.70    1.20
  -6  -6  -2    9.00    1.80
   6   6   2    9.20    2.30
   6   6   2    8.60    2.70
   6   6   2    6.80    1.70
  -7  -6  -2    8.80    1.20
  -7  -6  -2    9.60    1.30
  -7  -6  -2    9.70    2.10
  -7  -6  -2   11.30    1.80
  -7  -6  -2   10.80    2.20
  -7  -6  -2   13.20    2.00
   7   6   2   12.00    2.80
   7   6   2    8.00    2.80
   7   6   2   11.90    2.20
  -8  -6  -2    2.10    1.10
  -8  -6  -2    2.40    1.60
  -8  -6  -2    0.90    1.40
  -8  -6  -2    2.90    0.90
  -8  -6  -2    2.20    1.30
   8   6   2    2.10    2.10
   8   6   2    2.50    2.30
   8   6   2    5.00    1.80
  -9  -6  -2    4.90    0.90
  -9  -6  -2    7.00    2.00
  -9  -6  -2    3.90    0.80
  -9  -6  -2    9.70    2.00
  -9  -6  -2    8.10    2.20
  -9  -6  -2    4.60    1.20
   9   6   2    9.70    2.20
   9   6   2   13.90    3.40
   9   6   2    4.20    2.50
   9   6   2    6.70    1.60
 -10  -6  -2   -0.40    1.60
 -10  -6  -2   -1.10    0.40
 -10  -6  -2   -0.10    0.90
 -10  -6  -2    0.00    1.40
 -10  -6  -2    0.70    1.40
  10   6   2    0.60    1.90
  10   6   2   -0.20    0.90
  10   6   2   -1.60    2.20
  10   6   2   -0.60    1.90
   9  -7  -2   16.40    2.70
   9  -7  -2   18.50    2.60
   9  -7  -2   14.90    2.80
  -9   7   2   22.40    4.40
  -9   7   2   15.80    3.00
   8  -7  -2    6.30    1.90
   8  -7  -2    6.00    1.80
   8  -7  -2    5.20    2.00
  -8   7   2    4.40    2.20
  -8   7   2    5.90    2.10
  -8   7   2    5.00    2.50
   7  -7  -2   15.20    2.00
   7  -7  -2   19.70    2.60
   7  -7  -2   18.60    2.40
   7  -7  -2   20.70    2.80
  -7   7   2   14.60    3.00
  -7   7   2   19.30    3.00
  -7   7   2   16.40    2.80
  -7   7   2   16.50    3.20
   6  -7  -2    3.00    1.10
   6  -7  -2    2.90    1.40
   6  -7  -2    2.60    1.10
   6  -7  -2    2.20    1.40
  -6   7   2    2.30    1.60
  -6   7   2    1.40    1.60
  -6   7   2    2.20    1.90
   5  -7  -2   19.50    2.60
   5  -7  -2   25.00    2.50
   5  -7  -2   24.80    2.30
   5  -7  -2   26.90    2.90
   5  -7  -2   24.60    2.50
   5  -7  -2   22.70    2.00
  -5   7   2   21.40    3.00
  -5   7   2   25.80    3.20
  -5   7   2   31.00    3.60
   4  -7  -2   69.39    4.50
   4  -7  -2   64.69    4.30
   4  -7  -2   68.09    4.40
   4  -7  -2   65.09    3.70
  -4   7   2   72.99    4.90
  -4   7   2   83.09    5.60
  -4   7   2   77.39    5.00
   3  -7  -2   38.20    3.20
   3  -7  -2   42.30    3.10
   3  -7  -2   44.30    3.00
   3  -7  -2   38.90    3.10
   3  -7  -2   44.20    2.90
  -3   7   2   38.20    1.90
  -3   7   2   44.40    3.50
  -3   7   2   38.20    3.30
  -3   7   2   43.60    3.50
   2  -7  -2    1.20    0.70
   2  -7  -2    0.60    1.00
   2  -7  -2    1.00    0.90
   2  -7  -2    1.40    1.00
  -2   7   2   -0.40    1.20
  -2   7   2    0.70    1.10
  -2   7   2    1.90    0.80
  -2   7   2    0.30    0.80
  -2   7   2    0.00    1.00
  -2   7   2    2.00    1.10
   1  -7  -2    2.00    1.10
   1  -7  -2    3.50    0.90
   1  -7  -2    3.50    0.90
   1  -7  -2    2.50    1.00
   1  -7  -2    2.90    1.10
   1  -7  -2    2.00    1.00
   1  -7  -2    2.40    0.70
  -1   7   2    2.00    0.80
  -1   7   2    2.40    1.10
  -1   7   2    2.50    1.00
  -1   7   2    2.50    1.00
  -1   7   2    4.30    1.40
  -1   7   2    0.00    1.20
  -1   7   2    3.30    1.20
   0  -7  -2   14.80    1.40
   0  -7  -2   15.80    2.00
   0  -7  -2   13.40    1.90
   0  -7  -2   11.10    1.70
   0  -7  -2   12.40    1.00
   0  -7  -2   14.50    2.20
   0  -7  -2   17.20    1.80
   0  -7  -2   15.00    1.00
   0   7   2   17.60    2.00
   0   7   2   17.80    2.20
   0   7   2   14.70    2.20
   0   7   2   15.90    1.60
   0   7   2   14.50    2.10
   0   7   2   16.60    2.30
  -1  -7  -2   18.70    2.00
  -1  -7  -2   15.00    2.10
  -1  -7  -2   11.30    1.30
  -1  -7  -2   15.30    1.60
  -1  -7  -2   12.90    1.30
  -1  -7  -2   14.90    2.40
   1   7   2   16.40    2.20
   1   7   2   15.70    1.50
   1   7   2   15.00    1.90
   1   7   2   16.80    2.50
   1   7   2   13.00    1.70
  -2  -7  -2   29.80    2.50
  -2  -7  -2   40.00    2.80
  -2  -7  -2   36.30    2.50
  -2  -7  -2   33.50    2.30
  -2  -7  -2   33.00    2.80
  -2  -7  -2   32.60    3.30
  -2  -7  -2   33.60    2.80
   2   7   2   33.50    2.60
   2   7   2   40.70    3.70
   2   7   2   36.70    2.50
   2   7   2   43.30    2.90
   2   7   2   35.40    2.70
  -3  -7  -2   20.80    2.40
  -3  -7  -2   17.90    1.90
  -3  -7  -2   17.80    1.90
  -3  -7  -2   21.20    2.20
  -3  -7  -2   15.70    2.10
  -3  -7  -2   18.20    2.30
   3   7   2   20.40    2.10
   3   7   2   18.90    2.00
   3   7   2   21.60    2.20
   3   7   2   18.80    2.50
   3   7   2   17.60    1.60
   3   7   2   25.80    3.50
  -4  -7  -2    3.40    1.10
  -4  -7  -2    4.70    1.00
  -4  -7  -2    3.40    1.30
  -4  -7  -2    4.00    1.50
  -4  -7  -2    4.70    1.40
  -4  -7  -2    3.50    1.10
   4   7   2    2.70    0.70
   4   7   2    3.30    1.70
   4   7   2    3.90    1.40
   4   7   2    2.00    1.30
   4   7   2    4.70    1.30
  -5  -7  -2   19.80    2.70
  -5  -7  -2   24.90    2.20
  -5  -7  -2   24.90    2.60
  -5  -7  -2   20.60    2.10
   5   7   2   20.40    1.70
   5   7   2   30.40    4.20
   5   7   2   29.70    2.70
   5   7   2   23.10    3.10
   5   7   2   24.40    3.20
  -6  -7  -2   13.60    1.00
  -6  -7  -2   14.60    1.90
  -6  -7  -2   14.40    2.40
  -6  -7  -2   10.80    1.00
  -6  -7  -2   16.60    1.90
  -6  -7  -2   17.50    2.40
  -6  -7  -2   12.80    1.90
   6   7   2   21.70    3.80
   6   7   2   23.90    3.30
   6   7   2   16.50    2.40
   6   7   2   15.10    2.70
  -7  -7  -2    9.30    1.40
  -7  -7  -2    8.60    2.10
  -7  -7  -2   11.30    1.80
  -7  -7  -2    8.70    1.00
  -7  -7  -2   10.40    2.10
   7   7   2    6.40    0.80
   7   7   2    6.20    0.70
   7   7   2   11.10    2.70
   7   7   2   10.50    2.90
   7   7   2   11.50    2.60
   7   7   2   11.30    2.20
  -8  -7  -2    2.60    1.20
  -8  -7  -2   -0.90    0.70
  -8  -7  -2   -0.20    1.20
  -8  -7  -2   -0.70    1.40
  -8  -7  -2   -0.20    0.50
   8   7   2   -2.90    1.30
   8   7   2   -2.20    1.60
   8   7   2    0.80    1.50
   8   7   2   -0.40    0.50
   8   7   2    0.50    1.40
  -9  -7  -2    9.70    2.40
  -9  -7  -2    5.20    1.10
  -9  -7  -2    5.80    1.60
   9   7   2   12.30    2.60
   9   7   2   10.50    3.10
   9   7   2   10.50    3.60
   9  -8  -2    3.60    2.30
   9  -8  -2    3.50    1.70
   9  -8  -2    3.70    1.60
  -9   8   2    0.80    2.20
  -9   8   2    2.50    2.00
  -9   8   2    7.40    2.70
   8  -8  -2   16.70    2.60
   8  -8  -2   23.30    3.00
   8  -8  -2   25.00    3.30
  -8   8   2   19.30    3.60
  -8   8   2   20.20    3.20
  -8   8   2   19.40    3.30
  -8   8   2   21.20    3.70
   7  -8  -2   11.60    2.30
   7  -8  -2    4.80    2.00
   7  -8  -2    7.30    1.60
   7  -8  -2    7.80    2.00
  -7   8   2    5.70    2.10
  -7   8   2    6.10    2.20
  -7   8   2   10.10    2.70
  -7   8   2   15.10    2.80
   6  -8  -2    4.10    1.60
   6  -8  -2   -0.20    1.00
   6  -8  -2    2.10    1.30
   6  -8  -2    1.00    0.90
   6  -8  -2    0.40    1.20
  -6   8   2    2.10    1.80
  -6   8   2   -0.30    1.80
  -6   8   2    4.70    2.00
   5  -8  -2   14.50    1.40
   5  -8  -2   16.20    2.40
   5  -8  -2   18.60    2.50
   5  -8  -2   17.70    2.40
  -5   8   2   11.40    2.40
  -5   8   2   13.60    2.70
  -5   8   2   14.20    2.80
   4  -8  -2   10.10    2.00
   4  -8  -2    7.20    1.60
   4  -8  -2   11.50    1.60
   4  -8  -2   10.80    1.90
   4  -8  -2    6.90    1.70
  -4   8   2    7.50    2.10
  -4   8   2    8.80    2.10
  -4   8   2    9.60    2.20
   3  -8  -2   38.20    3.40
   3  -8  -2   39.50    3.60
   3  -8  -2   46.60    3.60
   3  -8  -2   42.50    3.30
  -3   8   2   49.80    3.90
  -3   8   2   46.00    3.80
  -3   8   2   51.49    4.00
  -3   8   2   43.50    2.60
   2  -8  -2    1.90    1.20
   2  -8  -2    2.70    0.90
   2  -8  -2    1.10    1.00
   2  -8  -2    2.00    1.30
  -2   8   2    5.60    1.70
  -2   8   2    0.20    1.20
  -2   8   2    0.70    1.20
  -2   8   2    2.60    1.40
   1  -8  -2   12.90    2.30
   1  -8  -2   19.00    2.10
   1  -8  -2   17.60    2.30
   1  -8  -2   18.70    2.30
   1  -8  -2   15.90    1.70
   1  -8  -2   17.00    1.40
  -1   8   2   22.70    2.70
  -1   8   2   17.50    2.50
  -1   8   2   25.20    3.00
  -1   8   2   16.60    2.30
   0  -8  -2   78.09    4.00
   0  -8  -2   89.89    5.20
   0  -8  -2   84.29    4.60
   0  -8  -2   88.59    4.80
   0  -8  -2   76.49    5.50
   0  -8  -2   84.69    4.10
   0  -8  -2   84.29    5.10
   0   8   2   78.49    4.00
   0   8   2   94.09    5.60
   0   8   2   98.19    5.80
   0   8   2   91.49    5.20
   0   8   2   86.59    5.10
   0   8   2   74.79    3.80
  -1  -8  -2   87.19    4.70
  -1  -8  -2   72.79    4.40
  -1  -8  -2   82.39    4.60
  -1  -8  -2   83.39    5.10
  -1  -8  -2   83.39    5.00
   1   8   2   81.99    4.90
   1   8   2   77.99    4.90
   1   8   2   98.99    6.10
   1   8   2   88.89    5.50
   1   8   2   89.19    5.10
  -2  -8  -2    9.40    1.40
  -2  -8  -2    6.20    1.30
  -2  -8  -2   11.50    2.10
  -2  -8  -2    8.50    1.50
  -2  -8  -2   10.80    2.10
   2   8   2    8.50    1.40
   2   8   2    9.20    1.60
   2   8   2   11.50    1.80
   2   8   2   11.40    2.20
   2   8   2   11.00    2.30
  -3  -8  -2   15.50    2.10
  -3  -8  -2   16.60    2.00
  -3  -8  -2   13.70    1.70
  -3  -8  -2   17.20    2.40
  -3  -8  -2   19.50    2.50
   3   8   2   17.10    2.70
   3   8   2   16.80    3.10
  -4  -8  -2    4.80    1.10
  -4  -8  -2    7.60    1.80
  -4  -8  -2    7.70    1.70
  -4  -8  -2    7.60    1.80
   4   8   2    8.50    2.10
   4   8   2    6.60    1.60
   4   8   2   11.10    2.80
   4   8   2    4.30    1.00
  -5  -8  -2   -0.90    1.20
  -5  -8  -2    0.90    1.20
  -5  -8  -2   -0.80    1.10
  -5  -8  -2   -0.50    1.00
   5   8   2    1.30    1.90
   5   8   2   -1.00    1.20
   5   8   2   -0.60    1.30
   5   8   2    0.60    0.70
   5   8   2    0.30    1.20
  -6  -8  -2    3.70    1.20
  -6  -8  -2    3.90    1.60
  -6  -8  -2    3.80    1.60
  -6  -8  -2    0.70    1.00
  -6  -8  -2    3.50    1.20
   6   8   2   -0.20    2.10
   6   8   2    2.50    1.40
   6   8   2    2.00    1.90
   6   8   2    2.70    1.90
  -7  -8  -2    1.70    1.00
  -7  -8  -2    3.00    1.70
  -7  -8  -2    2.10    1.40
  -7  -8  -2    1.40    1.30
   7   8   2    4.70    2.00
   7   8   2    7.40    2.90
   7   8   2    1.40    1.50
   7   8   2    2.90    1.90
  -8  -8  -2   -0.50    1.10
  -8  -8  -2   -1.20    1.60
  -8  -8  -2   -1.50    0.90
  -8  -8  -2   -0.70    0.40
  -8  -8  -2   -2.50    1.20
   8   8   2   -1.50    2.20
   8   8   2   -0.70    1.30
   8   8   2   -0.80    1.40
   8   8   2    0.20    1.80
   8  -9  -2    3.30    1.70
   8  -9  -2    3.30    1.30
   8  -9  -2    6.00    2.00
  -8   9   2    2.80    2.30
  -8   9   2    1.60    1.80
  -8   9   2    5.60    2.40
   7  -9  -2    1.80    1.00
   7  -9  -2    0.70    1.50
   7  -9  -2    1.50    1.40
  -7   9   2    3.00    2.10
  -7   9   2    1.60    2.10
  -7   9   2    1.50    2.10
  -7   9   2    2.90    2.00
   6  -9  -2    4.90    1.80
   6  -9  -2   11.40    2.20
   6  -9  -2    7.80    1.20
   6  -9  -2   12.10    2.30
   6  -9  -2   10.10    2.20
  -6   9   2   12.90    2.90
  -6   9   2    9.40    2.60
  -6   9   2   12.00    2.80
   5  -9  -2    0.60    0.50
   5  -9  -2    1.80    1.30
   5  -9  -2   -0.60    1.20
   5  -9  -2    0.50    1.20
   5  -9  -2   -0.60    1.20
  -5   9   2    1.20    1.70
  -5   9   2    2.90    2.10
  -5   9   2    2.00    1.80
   4  -9  -2    5.50    1.70
   4  -9  -2   10.20    2.00
   4  -9  -2   10.40    1.90
   4  -9  -2    9.70    2.00
  -4   9   2   10.10    2.40
  -4   9   2    5.90    2.20
  -4   9   2    7.60    2.20
   3  -9  -2   62.89    4.60
   3  -9  -2   64.39    4.30
   3  -9  -2   58.99    4.60
   3  -9  -2   67.69    4.50
   3  -9  -2   61.99    4.00
  -3   9   2   68.39    4.90
  -3   9   2   65.09    4.90
  -3   9   2   73.09    5.10
   2  -9  -2   26.60    3.00
   2  -9  -2   25.90    2.30
   2  -9  -2   24.30    3.00
   2  -9  -2   23.90    2.40
   2  -9  -2   23.30    2.80
  -2   9   2   33.70    3.30
  -2   9   2   24.10    3.10
  -2   9   2   25.80    3.00
  -2   9   2   25.30    2.10
  -2   9   2   30.50    3.20
   1  -9  -2    3.20    1.40
   1  -9  -2    4.70    1.20
   1  -9  -2    3.10    1.40
   1  -9  -2    4.10    1.60
   1  -9  -2    4.30    0.80
  -1   9   2    3.30    1.60
  -1   9   2    6.50    1.90
  -1   9   2    6.50    1.80
   0  -9  -2    9.50    2.00
   0  -9  -2   11.00    1.90
   0  -9  -2    7.20    1.30
   0  -9  -2    7.60    0.80
   0  -9  -2    6.90    1.50
   0   9   2   10.60    2.20
   0   9   2   11.80    2.20
   0   9   2    8.20    1.80
   0   9   2    9.90    2.20
  -1  -9  -2   60.49    3.90
  -1  -9  -2   56.69    3.70
  -1  -9  -2   77.49    4.60
  -1  -9  -2   68.19    4.60
  -1  -9  -2   68.29    4.20
   1   9   2   71.69    5.30
   1   9   2   64.89    4.50
   1   9   2   74.19    5.00
  -2  -9  -2   28.30    2.30
  -2  -9  -2   30.10    3.00
  -2  -9  -2   26.00    2.40
  -2  -9  -2   33.90    2.90
   2   9   2   25.90    2.80
   2   9   2   34.10    3.80
   2   9   2   26.40    3.30
  -3  -9  -2   51.09    3.70
  -3  -9  -2   46.00    3.40
  -3  -9  -2   46.80    3.90
  -3  -9  -2   49.10    3.60
  -3  -9  -2   47.30    3.50
   3   9   2   52.29    3.90
   3   9   2   50.59    4.30
   3   9   2   52.49    5.00
  -4  -9  -2   40.20    3.20
  -4  -9  -2   34.50    3.40
  -4  -9  -2   48.00    3.60
  -4  -9  -2   42.40    3.10
  -4  -9  -2   40.90    3.30
  -4  -9  -2   35.10    3.50
   4   9   2   49.99    4.90
   4   9   2   47.80    3.70
   4   9   2   31.90    2.70
   4   9   2   44.20    4.10
  -5  -9  -2   23.80    2.50
  -5  -9  -2   26.50    2.80
  -5  -9  -2   21.30    2.20
  -5  -9  -2   27.40    2.70
  -5  -9  -2   24.00    3.10
   5   9   2   28.70    4.40
   5   9   2   32.50    3.10
   5   9   2   27.80    3.70
   5   9   2   21.90    2.00
  -6  -9  -2   19.20    2.70
  -6  -9  -2   15.10    2.60
  -6  -9  -2   14.40    2.20
  -6  -9  -2   12.30    2.00
   6   9   2   15.30    3.00
   6   9   2    9.10    3.10
   6   9   2   16.50    2.60
  -7  -9  -2    8.40    1.80
  -7  -9  -2    7.10    1.60
  -7  -9  -2    7.20    1.90
   7   9   2    6.60    2.90
   7   9   2   10.90    2.60
   7   9   2    5.30    1.80
   7   9   2    8.30    2.40
  -8  -9  -2    2.80    1.50
  -8  -9  -2    0.60    1.00
  -8  -9  -2    4.60    1.70
  -8  -9  -2    0.00    1.60
   8   9   2    2.00    1.80
   8   9   2    1.90    2.00
   8   9   2    0.50    1.80
   8   9   2    2.90    2.70
   7 -10  -2    0.40    0.70
   7 -10  -2    2.30    1.70
  -7  10   2    1.80    2.50
  -7  10   2    6.00    2.60
  -7  10   2    2.60    2.20
  -7  10   2    3.50    4.20
   6 -10  -2    4.00    1.80
   6 -10  -2    4.90    1.80
   6 -10  -2    2.80    1.70
  -6  10   2    3.90    2.30
  -6  10   2    1.50    2.10
  -6  10   2    2.60    2.10
   5 -10  -2   16.20    2.80
   5 -10  -2   22.60    2.80
   5 -10  -2   21.00    3.00
  -5  10   2   19.50    3.40
  -5  10   2   19.20    3.40
  -5  10   2   21.80    3.40
   4 -10  -2   33.90    3.20
   4 -10  -2   27.50    3.40
   4 -10  -2   30.90    3.00
  -4  10   2   31.50    3.80
  -4  10   2   25.70    3.70
  -4  10   2   32.00    4.00
   3 -10  -2   13.50    2.50
   3 -10  -2   27.20    3.20
   3 -10  -2   23.50    2.60
  -3  10   2   21.00    3.20
  -3  10   2   26.70    3.40
  -3  10   2   25.80    3.50
  -3  10   2   16.90    1.70
   2 -10  -2   64.89    4.40
   2 -10  -2   70.69    4.90
   2 -10  -2   68.99    4.00
   2 -10  -2   69.39    4.50
   2 -10  -2   67.99    5.00
  -2  10   2   67.79    5.20
  -2  10   2   77.69    5.40
  -2  10   2   73.39    5.20
  -2  10   2   69.49    4.20
  -2  10   2   76.39    5.50
   1 -10  -2   64.39    4.80
   1 -10  -2   64.19    4.10
   1 -10  -2   62.69    4.70
   1 -10  -2   70.99    4.40
  -1  10   2   78.09    5.50
  -1  10   2   71.29    5.30
  -1  10   2   70.09    5.00
  -1  10   2   65.59    5.10
   0 -10  -2   26.70    3.20
   0 -10  -2   25.60    2.50
   0 -10  -2   24.10    2.20
   0 -10  -2   24.80    3.00
   0  10   2   27.60    3.20
   0  10   2   21.90    3.20
   0  10   2   28.50    3.60
   0  10   2   30.00    3.60
  -1 -10  -2   16.60    2.50
  -1 -10  -2   14.30    1.30
  -1 -10  -2   13.50    2.40
  -1 -10  -2   11.80    1.80
  -1 -10  -2   18.90    2.20
   1  10   2   14.70    3.00
   1  10   2   15.00    2.70
   1  10   2   17.10    2.50
  -2 -10  -2    2.10    0.90
  -2 -10  -2    2.60    1.10
  -2 -10  -2    1.90    1.10
  -2 -10  -2    3.10    1.50
  -2 -10  -2    4.20    1.80
   2  10   2    1.50    1.20
   2  10   2    2.00    1.60
   2  10   2    2.10    1.90
  -3 -10  -2    2.00    1.40
  -3 -10  -2   -0.80    0.90
  -3 -10  -2   -0.40    1.00
  -3 -10  -2   -1.00    1.00
  -3 -10  -2    0.10    0.90
   3  10   2    0.90    1.40
   3  10   2    0.80    1.90
   3  10   2    0.50    1.50
  -4 -10  -2    1.20    1.40
  -4 -10  -2    2.80    1.50
  -4 -10  -2    4.00    1.40
  -4 -10  -2    2.90    1.60
   4  10   2    3.00    1.90
   4  10   2    0.30    1.40
   4  10   2    1.20    2.00
  -5 -10  -2   -0.20    1.20
  -5 -10  -2    2.10    1.80
  -5 -10  -2   -0.80    1.10
  -5 -10  -2    2.20    1.20
   5  10   2    0.40    1.90
   5  10   2    0.60    1.40
   5  10   2    0.00    1.60
  -6 -10  -2    2.80    1.40
  -6 -10  -2    1.10    1.40
  -6 -10  -2    0.30    1.30
   6  10   2    1.00    1.60
   6  10   2   -0.30    1.70
   6  10   2    2.10    2.30
  -7 -10  -2    0.70    1.70
  -7 -10  -2   -0.70    1.00
  -7 -10  -2    2.60    1.40
  -7 -10  -2    2.10    1.50
   7  10   2   -0.10    2.50
   7  10   2    1.50    1.50
   7  10   2    2.20    2.20
   6 -11  -2    3.20    2.00
   6 -11  -2    0.50    1.60
   6 -11  -2    0.50    1.60
  -6  11   2    5.90    2.50
  -6  11   2    2.50    2.30
  -6  11   2    3.60    2.50
   5 -11  -2    3.50    2.00
   5 -11  -2    6.00    1.90
  -5  11   2    4.60    2.40
  -5  11   2    5.00    2.10
  -5  11   2    2.40    2.70
   4 -11  -2   -1.00    1.20
   4 -11  -2    0.30    1.40
   4 -11  -2   -1.40    1.50
  -4  11   2   -3.00    1.70
  -4  11   2    2.10    2.10
  -4  11   2   -0.40    1.60
   3 -11  -2    1.20    1.60
   3 -11  -2   -1.30    0.80
   3 -11  -2   -1.40    1.10
   3 -11  -2   -0.50    1.50
  -3  11   2   -0.80    1.70
  -3  11   2    2.40    1.70
  -3  11   2    0.30    0.80
  -3  11   2   -0.40    1.70
  -3  11   2    2.10    0.80
   2 -11  -2    0.70    0.70
   2 -11  -2   -0.20    1.20
   2 -11  -2    0.10    1.40
   2 -11  -2   -0.50    1.20
  -2  11   2   -1.40    0.90
  -2  11   2   -0.80    1.80
  -2  11   2    0.10    1.60
  -2  11   2    0.20    0.50
  -2  11   2   -1.00    1.50
   1 -11  -2   -0.90    1.10
   1 -11  -2    1.40    1.60
   1 -11  -2    1.70    1.70
   1 -11  -2   -0.20    0.40
  -1  11   2   -0.70    1.60
  -1  11   2    1.00    1.80
  -1  11   2   -0.70    1.50
  -1  11   2   -1.90    1.30
   0 -11  -2    3.50    1.40
   0 -11  -2    3.10    1.70
   0 -11  -2    3.40    1.60
   0  11   2    1.50    1.80
   0  11   2    5.00    2.30
   0  11   2    1.90    1.50
   0  11   2    6.10    2.20
  -1 -11  -2   13.60    2.60
  -1 -11  -2   13.30    2.40
  -1 -11  -2   12.20    1.90
  -1 -11  -2   11.00    2.30
   1  11   2   14.80    2.60
   1  11   2   11.10    2.60
   1  11   2   15.20    3.10
  -2 -11  -2    6.90    1.50
  -2 -11  -2    4.80    1.80
  -2 -11  -2    3.90    1.10
  -2 -11  -2    4.30    1.90
   2  11   2    7.30    1.90
   2  11   2    5.90    2.40
   2  11   2    3.80    1.80
  -3 -11  -2   -0.50    1.20
  -3 -11  -2   -0.50    1.50
  -3 -11  -2    0.00    1.10
  -3 -11  -2   -0.30    1.30
   3  11   2   -0.40    1.30
   3  11   2   -1.00    1.30
   3  11   2    1.50    2.10
  -4 -11  -2    3.90    1.30
  -4 -11  -2    5.00    2.10
  -4 -11  -2    0.30    1.40
   4  11   2    7.00    2.00
   4  11   2    2.10    2.30
   4  11   2    4.60    2.10
  -5 -11  -2    0.70    1.80
  -5 -11  -2    0.50    1.40
  -5 -11  -2    1.50    1.30
   5  11   2   -0.20    1.30
   4 -12  -2   11.40    1.80
   4 -12  -2   14.90    2.50
   4 -12  -2   14.30    2.60
  -4  12   2   12.70    3.10
  -4  12   2   12.30    3.20
  -4  12   2    9.80    1.60
   3 -12  -2    5.00    2.10
   3 -12  -2    3.70    1.90
   3 -12  -2    4.50    1.70
  -3  12   2    7.10    2.50
  -3  12   2    3.00    2.60
  -3  12   2    4.50    0.90
  -3  12   2    5.90    3.20
   2 -12  -2    3.20    0.90
   2 -12  -2    1.40    1.70
   2 -12  -2    5.20    1.60
   2 -12  -2    5.20    2.10
  -2  12   2    7.30    2.60
  -2  12   2    3.10    3.10
  -2  12   2    2.60    0.50
  -2  12   2    3.70    2.00
  -2  12   2    4.40    1.20
   1 -12  -2    4.50    1.90
   1 -12  -2    9.30    2.40
   1 -12  -2    7.20    1.70
  -1  12   2    5.50    2.20
  -1  12   2   10.10    2.70
  -1  12   2    5.30    1.70
  -1  12   2    7.00    2.60
  -1  12   2    7.30    2.70
   0 -12  -2    5.30    2.00
   0 -12  -2    6.30    2.10
   0 -12  -2    3.20    1.40
   0  12   2    6.70    2.30
   0  12   2    1.00    1.90
   0  12   2    5.70    2.60
   0  12   2    3.90    2.10
  -1 -12  -2    5.20    1.50
  -1 -12  -2    4.00    2.00
  -1 -12  -2    7.30    2.10
   1  12   2    5.40    2.20
   1  12   2   10.90    3.00
   1  12   2    4.60    1.90
   1  12   2    5.10    2.10
  -2 -12  -2    4.40    1.90
  -2 -12  -2    6.10    1.50
  -2 -12  -2    3.60    1.40
   2  12   2    3.30    1.90
   2  12   2    7.20    2.80
   2  12   2   10.10    3.00
  -3 -12  -2    1.80    1.40
  -3 -12  -2    3.20    1.80
  -3 -12  -2    4.70    2.00
   3  12   2    6.40    2.60
   3  12   2    2.60    1.80
   3  12   2    3.60    2.10
  -4 -12  -2   11.20    2.40
  -4 -12  -2   10.20    2.60
  -4 -12  -2   13.90    2.10
   4  12   2   13.50    3.10
   4  12   2   18.50    4.20
   4  12   2   13.30    2.80
   3  13  -3    1.30    2.80
   3  13  -3    3.60    2.20
   3  13  -3    6.90    2.30
  -3 -13   3    5.70    2.10
  -3 -13   3    6.30    2.20
  -3 -13   3    5.60    3.00
  -3 -13   3    5.90    2.30
   2  13  -3    0.10    2.50
   2  13  -3    4.00    2.20
   2  13  -3   -3.50    1.60
   2  13  -3    2.90    2.50
  -2 -13   3    1.60    1.60
  -2 -13   3    0.30    1.60
  -2 -13   3   -1.30    1.60
  -2 -13   3    0.70    1.90
   1  13  -3    1.20    2.20
   1  13  -3    3.30    1.60
   1  13  -3   -0.80    1.90
  -1 -13   3    1.70    1.70
  -1 -13   3    2.20    2.00
  -1 -13   3    0.40    1.80
   0  13  -3    0.70    2.00
   0  13  -3    0.20    1.50
   0  13  -3   -3.90    1.70
   0 -13   3    2.40    2.60
   0 -13   3   -1.30    1.40
   0 -13   3    1.60    1.80
  -1  13  -3    2.80    1.80
  -1  13  -3   -2.20    1.30
  -1  13  -3    0.90    2.30
  -1  13  -3    0.30    0.40
  -1  13  -3    0.00    2.10
   1 -13   3    1.00    1.50
   1 -13   3    0.80    2.00
  -2  13  -3    2.30    0.90
  -2  13  -3    2.50    2.00
  -2  13  -3    5.40    2.10
  -2  13  -3    2.80    1.70
   2 -13   3    5.40    1.80
   2 -13   3    3.40    1.80
   2 -13   3    3.20    1.80
   2 -13   3    1.60    2.40
  -3  13  -3    4.10    2.50
  -3  13  -3    3.10    2.30
  -3  13  -3    8.10    1.80
  -3  13  -3    2.40    1.90
  -3  13  -3    2.70    1.00
   3 -13   3    0.80    1.50
   3 -13   3    1.60    1.70
   3 -13   3    1.70    1.50
   3 -13   3    2.00    1.40
   5  12  -3    2.70    2.70
   5  12  -3    2.80    2.10
   5  12  -3    1.10    1.60
  -5 -12   3    2.20    1.90
  -5 -12   3    4.00    1.90
  -5 -12   3    3.10    2.00
   4  12  -3    9.10    2.40
  -4 -12   3    8.80    2.30
  -4 -12   3    9.30    2.30
  -4 -12   3   13.00    2.50
  -4 -12   3    7.40    2.30
   3  12  -3   54.69    4.70
   3  12  -3   48.80    5.70
   3  12  -3   47.50    4.50
  -3 -12   3   52.89    4.60
  -3 -12   3   46.10    4.20
  -3 -12   3   44.40    4.20
  -3 -12   3   44.60    4.20
   2  12  -3   41.80    4.40
   2  12  -3   51.29    4.60
   2  12  -3   52.79    5.60
  -2 -12   3   44.80    4.10
  -2 -12   3   41.70    4.00
  -2 -12   3   45.90    4.40
  -2 -12   3   41.10    3.80
   1  12  -3   -1.90    1.60
   1  12  -3    1.70    1.90
   1  12  -3   -1.20    1.70
   1  12  -3    3.10    1.60
   1  12  -3   -1.40    1.90
  -1 -12   3   -0.60    1.30
  -1 -12   3   -0.80    1.30
  -1 -12   3    2.70    1.80
  -1 -12   3    2.40    1.60
   0  12  -3   19.80    3.20
   0  12  -3   21.30    2.80
   0  12  -3   18.90    3.20
   0  12  -3   12.40    1.00
   0  12  -3   16.90    3.10
   0 -12   3   19.50    3.20
   0 -12   3   16.50    2.70
   0 -12   3   16.40    2.50
  -1  12  -3   47.00    4.40
  -1  12  -3   52.49    4.80
  -1  12  -3   46.80    4.00
  -1  12  -3   36.40    4.00
   1 -12   3   50.89    3.70
   1 -12   3   44.20    4.40
   1 -12   3   44.50    3.90
   1 -12   3   50.69    4.30
   1 -12   3   38.30    2.70
  -2  12  -3   24.80    3.70
  -2  12  -3   26.20    3.80
  -2  12  -3   22.60    3.00
  -2  12  -3   28.90    3.10
  -2  12  -3   29.10    3.60
   2 -12   3   30.00    3.50
   2 -12   3   29.50    2.90
   2 -12   3   28.50    3.90
   2 -12   3   27.60    3.50
   2 -12   3   21.60    2.30
  -3  12  -3   17.70    3.30
  -3  12  -3   11.50    1.60
  -3  12  -3   20.60    3.40
  -3  12  -3   15.10    2.50
  -3  12  -3   14.10    2.60
   3 -12   3   20.50    2.90
   3 -12   3   11.70    2.50
   3 -12   3   15.90    2.20
   3 -12   3   13.80    2.50
  -4  12  -3    5.80    1.40
  -4  12  -3    5.10    2.50
  -4  12  -3    2.70    2.10
  -4  12  -3    8.30    2.30
  -4  12  -3    5.20    1.40
   4 -12   3    5.60    2.00
   4 -12   3    3.80    1.50
   4 -12   3    4.80    1.90
   4 -12   3    4.80    2.00
  -5  12  -3    3.70    2.50
  -5  12  -3    1.40    1.10
  -5  12  -3    1.00    2.20
  -5  12  -3    3.80    2.00
   5 -12   3    4.90    2.00
   5 -12   3   -1.80    1.30
   5 -12   3    0.50    1.20
   5 -12   3   -0.90    1.20
   6  11  -3   -0.40    2.30
   6  11  -3    1.60    1.80
   6  11  -3    3.40    1.70
  -6 -11   3    3.30    1.70
  -6 -11   3    2.20    2.00
   5  11  -3   -0.60    2.10
   5  11  -3    1.70    1.50
   5  11  -3    0.90    1.60
  -5 -11   3    1.90    1.60
  -5 -11   3    3.10    1.60
  -5 -11   3    1.10    1.40
   4  11  -3    8.70    3.00
   4  11  -3    2.70    1.70
   4  11  -3    3.30    1.80
  -4 -11   3    5.20    1.80
  -4 -11   3    3.40    1.70
  -4 -11   3    1.30    1.60
   3  11  -3   16.30    2.90
   3  11  -3   15.90    2.70
   3  11  -3   17.00    3.50
  -3 -11   3   16.00    2.60
  -3 -11   3   10.90    2.50
  -3 -11   3   17.10    2.70
   2  11  -3   54.59    4.60
   2  11  -3   50.99    4.40
   2  11  -3   57.69    5.50
  -2 -11   3   49.99    4.10
  -2 -11   3   49.00    4.20
  -2 -11   3   57.49    4.60
  -2 -11   3   62.79    4.50
   1  11  -3   -0.90    1.70
   1  11  -3    3.30    2.00
   1  11  -3   -0.20    1.60
   1  11  -3    0.20    1.40
   1  11  -3    0.00    0.60
  -1 -11   3    1.00    1.40
  -1 -11   3   -1.00    1.00
  -1 -11   3    0.50    1.30
  -1 -11   3   -0.40    1.20
   0  11  -3   16.30    2.80
   0  11  -3   20.60    3.00
   0  11  -3   20.10    3.10
   0  11  -3   19.30    2.60
   0  11  -3   14.20    1.20
   0  11  -3   17.60    1.70
   0  11  -3   22.30    3.60
   0 -11   3   16.80    1.40
   0 -11   3   21.80    2.60
   0 -11   3   18.40    2.70
   0 -11   3   17.80    2.90
   0 -11   3   14.00    2.50
  -1  11  -3   19.80    1.50
  -1  11  -3   23.80    2.80
  -1  11  -3   15.20    2.70
  -1  11  -3   19.60    3.00
  -1  11  -3   20.40    3.00
  -1  11  -3   17.20    2.10
   1 -11   3   14.50    2.50
   1 -11   3   20.50    2.50
   1 -11   3   15.90    2.80
   1 -11   3   16.80    2.50
   1 -11   3   15.40    1.60
  -2  11  -3   17.70    2.70
  -2  11  -3   18.50    3.10
  -2  11  -3   15.20    2.00
  -2  11  -3   19.40    3.20
  -2  11  -3   15.50    1.80
  -2  11  -3   18.00    2.70
   2 -11   3   13.50    2.40
   2 -11   3   15.80    2.90
   2 -11   3   16.60    2.70
   2 -11   3   18.30    2.30
  -3  11  -3   19.20    2.70
  -3  11  -3   17.20    2.10
  -3  11  -3   18.70    3.10
  -3  11  -3   24.00    3.60
  -3  11  -3   15.70    2.60
   3 -11   3   16.40    2.60
   3 -11   3   19.60    2.30
   3 -11   3   23.00    3.50
   3 -11   3   11.70    2.50
  -4  11  -3    8.50    2.50
  -4  11  -3   10.70    2.80
  -4  11  -3    9.70    1.80
  -4  11  -3   12.70    2.20
  -4  11  -3   11.60    2.40
   4 -11   3    9.40    2.10
   4 -11   3    9.40    2.30
   4 -11   3    6.40    1.90
   4 -11   3   12.70    2.00
  -5  11  -3    4.10    1.90
  -5  11  -3    3.00    1.50
  -5  11  -3    5.30    2.30
  -5  11  -3    3.70    1.40
  -5  11  -3    5.90    2.50
   5 -11   3    4.40    1.40
   5 -11   3    3.90    2.00
   5 -11   3    4.40    1.80
   5 -11   3    2.90    1.50
  -6  11  -3    0.70    1.30
  -6  11  -3    0.70    1.60
  -6  11  -3   -2.10    1.90
   6 -11   3    1.10    1.50
   6 -11   3   -1.10    1.20
   7  10  -3    3.70    1.90
  -7 -10   3    4.80    2.80
  -7 -10   3    4.30    1.70
  -7 -10   3    2.90    2.00
   6  10  -3    7.60    2.90
   6  10  -3    9.50    2.10
   6  10  -3    7.60    2.20
  -6 -10   3    4.10    1.90
  -6 -10   3    4.90    1.70
  -6 -10   3    5.20    2.10
   5  10  -3   15.80    2.50
   5  10  -3   15.70    2.80
   5  10  -3   16.70    3.50
  -5 -10   3   14.60    2.60
  -5 -10   3   12.90    2.50
  -5 -10   3   12.90    2.40
   4  10  -3   10.00    2.10
   4  10  -3   16.30    3.30
   4  10  -3   15.90    2.70
  -4 -10   3   15.20    2.40
  -4 -10   3   13.60    2.40
  -4 -10   3   14.30    2.40
   3  10  -3    7.70    1.90
   3  10  -3    9.90    2.80
   3  10  -3    6.50    1.90
  -3 -10   3    7.10    1.80
  -3 -10   3    8.40    2.00
  -3 -10   3    6.70    1.90
   2  10  -3   38.50    3.50
   2  10  -3   33.40    3.50
   2  10  -3   44.80    4.50
  -2 -10   3   37.00    3.20
  -2 -10   3   40.30    3.40
  -2 -10   3   36.70    3.50
   1  10  -3    0.30    0.60
   1  10  -3    0.40    1.30
   1  10  -3    2.10    1.90
   1  10  -3    2.00    1.50
   1  10  -3    0.20    0.40
  -1 -10   3   -0.60    1.10
  -1 -10   3    0.50    1.20
  -1 -10   3    0.80    1.30
  -1 -10   3   -0.30    0.60
  -1 -10   3    0.50    1.10
   0  10  -3    2.40    1.60
   0  10  -3    3.10    1.90
   0  10  -3    1.80    1.50
   0  10  -3    1.20    1.40
   0  10  -3    0.80    0.50
   0  10  -3    1.00    0.70
   0  10  -3    2.50    1.30
   0 -10   3    3.50    1.30
   0 -10   3    2.20    0.70
   0 -10   3    1.70    1.10
   0 -10   3    1.70    1.30
   0 -10   3    1.00    1.30
   0 -10   3    2.70    1.50
  -1  10  -3   69.79    5.00
  -1  10  -3   64.39    3.80
  -1  10  -3   71.79    4.70
  -1  10  -3   78.29    5.30
  -1  10  -3   70.99    4.20
  -1  10  -3   79.09    5.30
   1 -10   3   74.39    4.50
   1 -10   3   74.69    4.90
   1 -10   3   74.39    5.20
   1 -10   3   65.99    4.00
   1 -10   3   67.49    4.70
  -2  10  -3   12.80    2.50
  -2  10  -3   16.70    2.70
  -2  10  -3   17.50    1.60
  -2  10  -3   22.70    3.10
  -2  10  -3   19.30    2.70
   2 -10   3   19.10    2.20
   2 -10   3   13.90    2.40
   2 -10   3   18.30    2.50
   2 -10   3   14.60    2.60
  -3  10  -3    0.60    0.80
  -3  10  -3   -0.50    1.50
  -3  10  -3   -0.40    1.50
  -3  10  -3   -1.50    1.20
  -3  10  -3   -0.20    1.10
   3 -10   3    0.00    1.20
   3 -10   3   -0.10    1.20
   3 -10   3   -1.10    0.70
   3 -10   3    0.60    1.40
   3 -10   3   -1.10    1.10
  -4  10  -3    3.20    1.90
  -4  10  -3    9.40    2.00
  -4  10  -3    4.90    1.40
  -4  10  -3    7.00    2.40
  -4  10  -3    7.40    2.00
   4 -10   3    8.00    1.50
   4 -10   3    8.50    2.20
   4 -10   3    5.60    1.90
   4 -10   3    6.70    1.80
  -5  10  -3    3.30    2.10
  -5  10  -3    3.20    2.00
  -5  10  -3    4.80    1.60
  -5  10  -3    3.20    1.70
  -5  10  -3    1.80    1.40
   5 -10   3    2.90    1.50
   5 -10   3    4.30    1.70
   5 -10   3   -0.40    1.30
   5 -10   3    2.60    1.10
  -6  10  -3   -0.20    1.60
  -6  10  -3    2.60    1.30
  -6  10  -3    2.50    2.10
  -6  10  -3    1.80    1.40
  -6  10  -3   -0.50    1.80
   6 -10   3    1.80    1.70
   6 -10   3    3.40    1.60
   6 -10   3    2.50    1.50
  -7  10  -3    1.20    1.80
  -7  10  -3    0.50    1.50
  -7  10  -3   -1.30    2.10
   7 -10   3    0.70    1.40
   7 -10   3    1.70    1.30
   8   9  -3   37.90    5.50
   8   9  -3   28.80    4.30
   8   9  -3   25.50    3.60
   8   9  -3   37.90    3.70
  -8  -9   3   40.30    3.90
  -8  -9   3   33.10    3.30
  -8  -9   3   31.40    2.70
   7   9  -3    1.10    1.40
   7   9  -3   -1.20    1.40
   7   9  -3    1.50    1.30
   7   9  -3    5.80    2.50
  -7  -9   3    0.90    0.80
  -7  -9   3   -0.10    1.40
  -7  -9   3    1.10    1.70
  -7  -9   3    1.40    1.60
  -7  -9   3    2.80    1.50
   6   9  -3   -1.50    2.00
   6   9  -3   -0.10    1.40
   6   9  -3    2.70    1.40
  -6  -9   3    0.90    1.40
  -6  -9   3    1.60    1.60
  -6  -9   3    2.20    1.40
  -6  -9   3    0.60    1.60
  -6  -9   3    1.70    0.80
   5   9  -3   13.00    2.20
   5   9  -3   12.20    3.00
   5   9  -3   13.10    2.40
  -5  -9   3    9.90    2.10
  -5  -9   3   10.10    2.20
  -5  -9   3    9.20    2.10
   4   9  -3   43.30    3.50
   4   9  -3   42.40    3.70
   4   9  -3   46.00    4.60
  -4  -9   3   42.50    3.40
  -4  -9   3   35.80    2.30
  -4  -9   3   37.00    3.40
  -4  -9   3   45.40    3.60
   3   9  -3   39.60    4.20
   3   9  -3   34.30    3.10
   3   9  -3   32.80    3.20
  -3  -9   3   30.50    3.00
  -3  -9   3   28.10    2.80
  -3  -9   3   28.00    2.90
   2   9  -3   25.60    3.00
   2   9  -3   34.70    3.80
   2   9  -3   25.20    2.90
  -2  -9   3   27.80    2.50
  -2  -9   3   25.40    2.70
  -2  -9   3   22.60    2.90
   1   9  -3   27.40    1.70
   1   9  -3   29.80    2.90
   1   9  -3   27.10    3.70
   1   9  -3   36.00    3.00
  -1  -9   3   30.50    2.60
  -1  -9   3   25.50    2.70
  -1  -9   3   30.10    2.70
  -1  -9   3   28.50    2.90
   0   9  -3    3.60    1.50
   0   9  -3    3.50    0.80
   0   9  -3    1.80    0.60
   0   9  -3    2.80    1.20
   0   9  -3    4.80    1.70
   0   9  -3    6.40    1.70
   0   9  -3    5.40    1.80
   0  -9   3    2.70    1.30
   0  -9   3    4.00    1.30
   0  -9   3    3.30    0.70
   0  -9   3    2.50    1.20
   0  -9   3    2.60    1.20
  -1   9  -3   19.60    1.70
  -1   9  -3   21.30    2.30
  -1   9  -3   23.10    2.80
  -1   9  -3   24.60    1.90
  -1   9  -3   24.20    2.90
  -1   9  -3   24.70    3.00
   1  -9   3   23.80    2.70
   1  -9   3   19.10    2.70
   1  -9   3   19.50    1.70
   1  -9   3   17.70    2.30
   1  -9   3   25.10    2.60
  -2   9  -3    1.40    1.30
  -2   9  -3    1.00    1.40
  -2   9  -3    1.00    0.80
  -2   9  -3    2.30    1.20
  -2   9  -3    4.10    1.60
   2  -9   3    1.60    1.00
   2  -9   3    1.20    1.30
   2  -9   3    0.00    1.00
   2  -9   3    0.10    1.30
  -3   9  -3    3.60    1.80
  -3   9  -3    3.40    1.40
  -3   9  -3    2.40    1.40
  -3   9  -3    3.30    1.60
  -3   9  -3    3.50    1.20
   3  -9   3    2.70    1.40
   3  -9   3    3.30    1.50
   3  -9   3    1.50    1.30
   3  -9   3    4.50    1.70
   3  -9   3    1.70    1.00
  -4   9  -3    1.30    1.30
  -4   9  -3    0.40    1.30
  -4   9  -3   -0.20    1.00
  -4   9  -3    2.90    1.70
  -4   9  -3    1.20    1.50
   4  -9   3   -0.70    1.00
   4  -9   3   -0.30    1.30
   4  -9   3    0.50    0.80
   4  -9   3   -0.60    1.10
  -5   9  -3   11.30    2.10
  -5   9  -3   12.60    2.30
  -5   9  -3   11.00    2.50
  -5   9  -3   14.40    2.80
  -5   9  -3   13.60    2.30
   5  -9   3   12.20    1.70
   5  -9   3   12.40    2.50
   5  -9   3   11.50    2.20
   5  -9   3   13.70    2.10
  -6   9  -3    9.00    1.80
  -6   9  -3    4.40    2.20
  -6   9  -3    5.90    2.20
  -6   9  -3    6.70    1.90
  -6   9  -3    7.20    2.00
   6  -9   3    6.50    1.70
   6  -9   3    6.50    2.20
   6  -9   3    8.50    2.10
  -7   9  -3   -0.40    1.80
  -7   9  -3   -1.50    1.20
  -7   9  -3   -0.10    1.00
  -7   9  -3    1.40    1.70
   7  -9   3   -0.20    1.30
   7  -9   3   -0.40    1.50
   7  -9   3   -1.10    1.10
  -8   9  -3    2.20    1.20
  -8   9  -3    0.80    1.70
  -8   9  -3    1.10    1.90
   8  -9   3    3.00    1.50
   8  -9   3    1.50    1.80
   9   8  -3   -1.20    0.70
   9   8  -3    0.80    1.30
   9   8  -3    0.60    1.60
   9   8  -3    1.20    2.20
   9   8  -3   -1.40    1.50
  -9  -8   3   -0.20    1.00
  -9  -8   3    2.50    1.40
  -9  -8   3   -1.10    1.40
  -9  -8   3    2.50    1.90
  -9  -8   3   -1.20    1.70
   8   8  -3   30.90    2.30
   8   8  -3   27.30    3.40
   8   8  -3   37.40    3.90
   8   8  -3   30.10    4.60
   8   8  -3   36.70    3.40
  -8  -8   3   31.50    2.70
  -8  -8   3   25.80    3.70
  -8  -8   3   36.70    3.30
  -8  -8   3   25.20    3.40
  -8  -8   3   28.20    3.70
   7   8  -3   10.20    2.40
   7   8  -3   11.90    3.00
   7   8  -3   12.90    1.30
   7   8  -3   15.60    2.50
   7   8  -3   11.90    2.20
  -7  -8   3    8.20    2.20
  -7  -8   3   10.70    2.40
  -7  -8   3   13.60    2.30
  -7  -8   3   11.70    2.50
  -7  -8   3   10.90    1.60
   6   8  -3    0.40    0.50
   6   8  -3   -1.80    0.90
   6   8  -3   -0.90    1.00
   6   8  -3   -0.50    1.40
  -6  -8   3   -0.70    0.60
  -6  -8   3   -2.40    1.20
  -6  -8   3   -0.50    1.20
  -6  -8   3   -0.10    1.20
  -6  -8   3    0.40    1.20
   5   8  -3    4.80    1.80
   5   8  -3    6.10    2.20
  -5  -8   3    6.30    1.00
  -5  -8   3    7.50    1.70
  -5  -8   3    7.70    1.90
  -5  -8   3    8.10    1.80
  -5  -8   3    6.30    1.60
   4   8  -3    0.00    1.50
   4   8  -3    1.60    1.30
   4   8  -3    1.20    1.10
  -4  -8   3   -0.10    1.10
  -4  -8   3   -0.70    1.10
  -4  -8   3    0.20    1.10
  -4  -8   3    2.00    1.30
   3   8  -3    0.80    1.20
   3   8  -3    2.80    1.70
   3   8  -3   -0.40    0.90
  -3  -8   3   -0.90    1.00
  -3  -8   3    0.50    1.00
  -3  -8   3    1.00    1.10
   2   8  -3    4.90    1.50
   2   8  -3    7.30    2.00
   2   8  -3    4.20    1.30
  -2  -8   3    5.50    1.40
  -2  -8   3    5.30    1.50
  -2  -8   3    4.30    0.60
  -2  -8   3    4.20    1.40
   1   8  -3   26.10    1.60
   1   8  -3   33.30    3.40
   1   8  -3   26.00    2.50
   1   8  -3   27.40    2.60
   1   8  -3   27.60    1.70
   1   8  -3   24.80    2.50
  -1  -8   3   23.90    2.20
  -1  -8   3   25.50    1.70
  -1  -8   3   22.90    2.20
  -1  -8   3   27.90    2.50
   0   8  -3   19.40    2.60
   0   8  -3   15.90    2.40
   0   8  -3   15.60    1.30
   0   8  -3   18.00    2.10
   0   8  -3   14.40    1.20
   0   8  -3   14.70    2.10
   0   8  -3   17.00    2.00
   0  -8   3   14.40    2.30
   0  -8   3   13.80    1.30
   0  -8   3   14.80    1.80
   0  -8   3   13.00    1.80
  -1   8  -3   64.29    4.10
  -1   8  -3   70.79    4.60
  -1   8  -3   69.19    4.50
  -1   8  -3   71.79    4.60
  -1   8  -3   63.59    3.70
  -1   8  -3   66.69    4.10
   1  -8   3   63.89    4.30
   1  -8   3   68.29    4.60
   1  -8   3   69.29    3.90
   1  -8   3   71.39    4.40
  -2   8  -3   28.40    2.80
  -2   8  -3   29.40    2.20
  -2   8  -3   31.50    3.00
  -2   8  -3   30.20    2.40
  -2   8  -3   32.80    2.60
  -2   8  -3   37.90    3.70
   2  -8   3   29.20    3.00
   2  -8   3   31.40    2.80
   2  -8   3   33.50    2.30
   2  -8   3   27.70    3.20
  -3   8  -3    2.70    1.30
  -3   8  -3    5.30    1.80
  -3   8  -3    4.40    1.60
  -3   8  -3    4.50    1.50
  -3   8  -3    1.80    0.90
  -3   8  -3    4.50    1.30
   3  -8   3    2.10    0.90
   3  -8   3    4.50    1.40
   3  -8   3    2.30    1.30
   3  -8   3   -0.40    1.20
  -4   8  -3   -0.40    1.20
  -4   8  -3   -0.30    1.10
  -4   8  -3   -1.20    1.00
  -4   8  -3   -0.20    1.00
  -4   8  -3    0.40    1.50
   4  -8   3   -0.70    0.90
   4  -8   3    0.30    0.70
   4  -8   3   -0.10    1.20
   4  -8   3    0.30    1.30
  -5   8  -3  118.29    6.70
  -5   8  -3  114.39    6.80
  -5   8  -3  119.99    7.40
  -5   8  -3  109.59    6.80
  -5   8  -3  120.99    7.40
   5  -8   3  121.59    7.00
   5  -8   3  117.09    6.60
  -6   8  -3   61.79    5.00
  -6   8  -3   65.59    4.40
  -6   8  -3   61.79    5.10
  -6   8  -3   63.59    4.50
  -6   8  -3   59.49    4.60
   6  -8   3   56.99    4.90
   6  -8   3   67.79    4.70
   6  -8   3   56.09    4.10
  -7   8  -3   46.00    4.60
  -7   8  -3   46.20    4.10
  -7   8  -3   43.10    3.40
  -7   8  -3   47.00    4.00
   7  -8   3   44.40    4.50
   7  -8   3   49.60    4.20
   7  -8   3   53.39    3.60
  -8   8  -3    7.10    2.20
  -8   8  -3    8.90    2.40
  -8   8  -3    9.20    1.70
  -8   8  -3    8.00    2.40
   8  -8   3    8.10    2.20
   8  -8   3   10.90    1.90
   8  -8   3    8.90    2.60
  -9   8  -3    7.30    2.20
  -9   8  -3    6.30    2.60
  -9   8  -3    6.50    1.60
  -9   8  -3    6.90    2.40
   9  -8   3    7.80    1.60
   9  -8   3    7.70    2.40
   9  -8   3    8.90    2.70
   9   7  -3    1.00    1.30
   9   7  -3    0.90    1.40
   9   7  -3   -0.70    1.60
   9   7  -3   -2.30    1.70
   9   7  -3   -0.10    1.20
  -9  -7   3    0.00    1.60
  -9  -7   3   -1.00    1.60
  -9  -7   3    0.00    0.90
  -9  -7   3    0.90    1.20
   8   7  -3    1.80    1.30
   8   7  -3    2.20    1.00
   8   7  -3    2.00    1.60
   8   7  -3    4.70    1.80
   8   7  -3    4.20    2.20
  -8  -7   3    2.80    1.30
  -8  -7   3    2.80    1.70
  -8  -7   3    3.10    1.20
  -8  -7   3    2.20    1.60
  -8  -7   3    3.60    1.80
   7   7  -3    7.70    2.30
   7   7  -3    7.80    1.90
   7   7  -3    8.80    2.10
   7   7  -3    4.30    1.00
   7   7  -3    5.90    1.60
  -7  -7   3    4.50    1.20
  -7  -7   3    7.10    2.00
  -7  -7   3    6.90    1.60
  -7  -7   3    5.00    1.70
  -7  -7   3    4.70    1.80
   6   7  -3    9.20    1.70
   6   7  -3   14.10    2.30
   6   7  -3   18.00    3.10
   6   7  -3   12.90    1.30
  -6  -7   3    7.80    1.80
  -6  -7   3    8.00    2.00
  -6  -7   3    8.70    1.30
  -6  -7   3    9.80    2.10
  -6  -7   3   11.30    2.30
   5   7  -3   58.59    3.90
   5   7  -3   69.89    5.20
   5   7  -3   57.09    3.20
   5   7  -3   60.49    4.20
  -5  -7   3   57.09    4.10
  -5  -7   3   57.89    4.10
  -5  -7   3   57.89    4.00
  -5  -7   3   58.09    3.30
  -5  -7   3   51.89    4.20
   4   7  -3   80.99    5.60
   4   7  -3   73.49    3.80
   4   7  -3   72.69    4.50
   4   7  -3   80.59    4.80
   4   7  -3   65.99    4.30
   4   7  -3   77.79    4.60
  -4  -7   3   69.99    4.70
  -4  -7   3   69.49    4.50
  -4  -7   3   75.89    4.70
  -4  -7   3   76.19    4.60
  -4  -7   3   72.89    3.80
   3   7  -3   56.49    3.70
   3   7  -3   61.59    3.90
   3   7  -3   62.19    5.10
  -3  -7   3   61.69    3.90
  -3  -7   3   57.89    3.90
  -3  -7   3   58.19    4.20
  -3  -7   3   64.29    4.00
   2   7  -3   36.30    2.70
   2   7  -3   39.60    2.80
   2   7  -3   44.80    3.60
   2   7  -3   40.90    2.20
   2   7  -3   36.60    2.80
   2   7  -3   39.20    2.80
   2   7  -3   40.30    3.00
  -2  -7   3   36.30    2.90
  -2  -7   3   34.70    2.60
  -2  -7   3   37.80    2.90
  -2  -7   3   37.80    3.30
  -2  -7   3   36.50    2.10
  -2  -7   3   36.60    2.80
   1   7  -3  119.89    6.60
   1   7  -3   95.69    5.60
   1   7  -3  100.69    5.70
   1   7  -3   94.59    5.60
   1   7  -3  103.69    5.70
   1   7  -3  106.79    5.00
   1   7  -3   99.99    5.90
   1   7  -3  102.09    4.90
  -1  -7   3  104.89    6.40
  -1  -7   3   98.39    5.40
  -1  -7   3  103.19    5.70
  -1  -7   3  101.19    5.60
  -1  -7   3  103.69    5.80
  -1  -7   3   94.69    5.60
  -1  -7   3  113.89    5.30
   0   7  -3  302.97   14.20
   0   7  -3  310.37   14.80
   0   7  -3  292.87   14.00
   0   7  -3  294.17   14.10
   0   7  -3  290.37   13.90
   0   7  -3  303.47   13.50
   0   7  -3  296.47   14.30
   0   7  -3  290.07   13.40
   0   7  -3  267.87   13.90
   0  -7   3  283.27   13.50
   0  -7   3  296.17   13.70
   0  -7   3  294.57   14.10
   0  -7   3  275.57   14.00
   0  -7   3  299.27   14.20
   0  -7   3  288.47   14.70
   0  -7   3  284.87   13.90
  -1   7  -3  102.19    5.60
  -1   7  -3   96.29    5.60
  -1   7  -3  106.69    6.00
  -1   7  -3  102.49    5.20
  -1   7  -3  107.39    5.90
  -1   7  -3   97.49    5.50
  -1   7  -3  107.49    5.90
  -1   7  -3  103.39    5.40
   1  -7   3  105.99    5.90
   1  -7   3   97.49    5.60
   1  -7   3  102.39    6.20
   1  -7   3  103.39    5.70
   1  -7   3  107.49    5.30
  -2   7  -3   29.40    2.40
  -2   7  -3   38.10    3.00
  -2   7  -3   30.10    2.70
  -2   7  -3   33.90    2.30
  -2   7  -3   30.70    2.40
  -2   7  -3   32.80    2.40
  -2   7  -3   32.00    2.80
  -2   7  -3   29.80    2.20
   2  -7   3   30.20    2.50
   2  -7   3   26.30    2.40
   2  -7   3   27.10    2.70
   2  -7   3   30.20    2.50
   2  -7   3   31.10    2.90
   2  -7   3   34.10    2.60
   2  -7   3   30.10    2.10
  -3   7  -3  166.58    8.40
  -3   7  -3  176.38    9.10
  -3   7  -3  159.88    8.60
  -3   7  -3  156.58    8.80
  -3   7  -3  169.18    8.50
  -3   7  -3  163.98    9.00
  -3   7  -3  160.88    9.10
   3  -7   3  165.78    8.80
   3  -7   3  178.78    9.40
   3  -7   3  176.08    8.60
   3  -7   3  169.88    8.10
   3  -7   3  167.08    9.00
  -4   7  -3   24.90    2.60
  -4   7  -3   22.60    2.70
  -4   7  -3   25.00    2.40
  -4   7  -3   23.80    3.00
  -4   7  -3   24.70    3.00
   4  -7   3   20.30    1.70
   4  -7   3   21.50    2.50
   4  -7   3   20.70    3.00
   4  -7   3   20.90    2.10
   4  -7   3   19.00    2.80
  -5   7  -3    5.40    1.90
  -5   7  -3    9.90    2.00
  -5   7  -3    9.90    1.90
  -5   7  -3   10.40    2.00
  -5   7  -3    9.10    2.10
   5  -7   3    8.60    1.90
   5  -7   3   12.40    1.80
   5  -7   3   11.40    2.30
   5  -7   3   10.10    1.60
  -6   7  -3    6.80    2.00
  -6   7  -3   11.90    2.60
  -6   7  -3   12.50    2.60
  -6   7  -3    9.80    2.00
   6  -7   3    8.30    2.30
   6  -7   3   12.80    2.20
   6  -7   3   11.50    1.80
   6  -7   3    6.90    1.80
  -7   7  -3    0.80    1.50
  -7   7  -3   -0.10    1.30
  -7   7  -3    0.60    1.60
  -7   7  -3    0.40    0.90
   7  -7   3    1.00    1.00
   7  -7   3   -0.70    1.40
   7  -7   3    0.90    1.50
  -8   7  -3    0.80    1.80
  -8   7  -3   -1.70    1.40
  -8   7  -3    1.80    1.00
  -8   7  -3   -1.10    1.30
   8  -7   3    1.10    1.50
   8  -7   3    2.30    1.10
   8  -7   3    0.40    1.80
  -9   7  -3   -1.90    1.50
  -9   7  -3   -0.40    1.80
  -9   7  -3    1.50    1.70
   9  -7   3   -0.40    1.90
   9  -7   3    2.50    1.70
   9  -7   3   -1.20    0.80
  10   6  -3    3.60    2.30
  10   6  -3    7.70    2.00
  10   6  -3    3.40    2.10
  10   6  -3    5.60    1.90
  10   6  -3    5.00    1.50
 -10  -6   3    4.20    1.50
 -10  -6   3    2.60    2.00
 -10  -6   3    3.00    1.40
   9   6  -3    5.90    2.60
   9   6  -3    3.80    1.20
   9   6  -3    6.80    1.70
   9   6  -3    5.30    2.10
   9   6  -3    5.00    1.80
  -9  -6   3    4.80    2.00
  -9  -6   3    6.10    1.70
  -9  -6   3    4.50    1.40
  -9  -6   3    3.60    1.80
   8   6  -3    3.40    1.50
   8   6  -3    1.00    1.00
   8   6  -3    3.80    2.10
   8   6  -3    4.80    1.90
   8   6  -3    2.50    1.30
  -8  -6   3    3.10    1.30
  -8  -6   3   -0.60    1.40
  -8  -6   3    5.10    1.80
  -8  -6   3    1.90    1.20
   7   6  -3    9.20    1.80
   7   6  -3    7.60    1.90
   7   6  -3    6.60    1.20
   7   6  -3    5.60    2.10
   7   6  -3   10.50    2.00
  -7  -6   3    6.20    1.90
  -7  -6   3    9.60    2.10
  -7  -6   3    7.40    1.40
  -7  -6   3    6.40    1.40
   6   6  -3    1.50    1.20
   6   6  -3    3.30    0.90
   6   6  -3    2.30    1.10
   6   6  -3    0.60    1.20
   6   6  -3    2.00    1.50
  -6  -6   3    1.00    1.30
  -6  -6   3    1.80    1.10
  -6  -6   3    0.20    0.70
  -6  -6   3    0.70    1.30
   5   6  -3   31.80    2.70
   5   6  -3   26.90    1.90
   5   6  -3   25.10    2.30
   5   6  -3   26.30    2.40
  -5  -6   3   25.30    2.40
  -5  -6   3   21.90    1.80
  -5  -6   3   27.60    2.60
  -5  -6   3   25.80    2.60
   4   6  -3   78.09    4.60
   4   6  -3   77.19    4.10
   4   6  -3   87.29    4.70
   4   6  -3   73.29    4.60
   4   6  -3   84.19    4.80
   4   6  -3   75.99    4.70
  -4  -6   3   82.09    4.90
  -4  -6   3   84.39    4.70
  -4  -6   3   68.69    5.20
  -4  -6   3   80.29    4.80
  -4  -6   3   84.69    4.90
  -4  -6   3   74.89    4.00
  -4  -6   3   79.59    5.20
   3   6  -3  260.67   13.10
   3   6  -3  247.08   12.20
   3   6  -3  260.77   12.40
   3   6  -3  256.17   11.70
   3   6  -3  253.77   12.20
   3   6  -3  250.57   12.40
  -3  -6   3  258.47   12.40
  -3  -6   3  268.37   12.50
  -3  -6   3  238.48   12.20
  -3  -6   3  237.98   13.00
  -3  -6   3  262.57   12.40
  -3  -6   3  248.48   12.60
   2   6  -3    5.40    1.50
   2   6  -3    5.00    1.00
   2   6  -3    5.30    1.30
   2   6  -3    4.90    1.00
   2   6  -3    2.90    0.90
   2   6  -3    4.60    0.70
   2   6  -3    4.30    1.00
  -2  -6   3    6.50    1.10
  -2  -6   3    4.60    1.20
  -2  -6   3    6.70    1.30
  -2  -6   3    3.40    1.00
  -2  -6   3    3.80    0.70
  -2  -6   3    4.60    1.20
   1   6  -3   42.70    2.20
   1   6  -3   40.30    2.70
   1   6  -3   41.10    2.60
   1   6  -3   36.80    2.60
   1   6  -3   41.00    2.80
   1   6  -3   38.00    1.90
   1   6  -3   38.50    2.60
   1   6  -3   43.80    3.40
  -1  -6   3   41.00    2.80
  -1  -6   3   37.80    3.10
  -1  -6   3   33.00    2.50
  -1  -6   3   35.80    2.40
  -1  -6   3   40.40    2.70
  -1  -6   3   34.00    2.50
   0   6  -3   25.10    2.00
   0   6  -3   28.90    2.10
   0   6  -3   27.20    2.40
   0   6  -3   27.70    2.20
   0   6  -3   27.90    2.20
   0   6  -3   28.40    1.70
   0   6  -3   30.90    2.80
   0   6  -3   25.40    1.60
   0   6  -3   28.70    2.00
   0  -6   3   26.60    2.30
   0  -6   3   26.10    2.10
   0  -6   3   26.30    2.50
   0  -6   3   26.90    1.80
   0  -6   3   26.20    2.00
   0  -6   3   22.80    1.80
   0  -6   3   24.10    2.00
  -1   6  -3  100.09    5.10
  -1   6  -3   95.29    5.00
  -1   6  -3  100.29    5.70
  -1   6  -3   95.89    5.20
  -1   6  -3   98.19    5.40
  -1   6  -3   99.19    5.50
  -1   6  -3   98.89    5.50
  -1   6  -3   93.89    5.40
   1  -6   3  107.49    6.00
   1  -6   3   99.09    5.40
   1  -6   3  101.59    5.00
   1  -6   3  107.59    5.50
   1  -6   3  104.89    5.60
   1  -6   3  102.49    5.40
  -2   6  -3   14.50    1.40
  -2   6  -3   14.20    1.50
  -2   6  -3   18.40    2.20
  -2   6  -3   15.20    1.60
  -2   6  -3   15.40    1.50
  -2   6  -3   15.50    1.60
  -2   6  -3   16.80    2.10
  -2   6  -3   18.70    2.20
   2  -6   3   17.50    1.90
   2  -6   3   15.30    1.70
   2  -6   3   17.00    2.00
   2  -6   3   15.00    1.70
   2  -6   3   16.60    2.00
   2  -6   3   13.60    1.20
  -3   6  -3   11.40    1.60
  -3   6  -3    8.60    1.70
  -3   6  -3   11.00    1.50
  -3   6  -3   12.60    1.90
  -3   6  -3   12.50    1.90
  -3   6  -3   10.60    1.80
   3  -6   3   10.60    1.70
   3  -6   3   14.70    2.10
   3  -6   3   12.60    1.10
   3  -6   3   10.40    1.50
   3  -6   3   11.00    1.70
   3  -6   3   10.40    1.60
   3  -6   3    8.40    1.50
  -4   6  -3   58.09    4.10
  -4   6  -3   59.89    4.20
  -4   6  -3   54.99    3.70
  -4   6  -3   54.29    3.90
  -4   6  -3   53.89    3.60
  -4   6  -3   57.69    3.70
  -4   6  -3   53.69    3.60
   4  -6   3   48.10    4.90
   4  -6   3   54.29    3.40
   4  -6   3   54.99    3.80
   4  -6   3   62.69    4.40
   4  -6   3   54.89    3.90
   4  -6   3   59.19    4.30
   4  -6   3   54.79    3.50
   4  -6   3   54.79    3.00
   4  -6   3   56.39    3.70
  -5   6  -3  144.19    7.90
  -5   6  -3  132.79    7.60
  -5   6  -3  136.69    8.10
  -5   6  -3  149.49    7.80
  -5   6  -3  146.09    8.10
  -5   6  -3  135.09    7.60
   5  -6   3  147.89    8.50
   5  -6   3  152.38    7.90
   5  -6   3  147.09    7.30
   5  -6   3  144.19    7.60
   5  -6   3  133.99    7.50
  -6   6  -3   99.69    5.90
  -6   6  -3   96.49    6.40
  -6   6  -3   94.89    5.30
  -6   6  -3   98.89    6.30
   6  -6   3  100.49    6.70
   6  -6   3   96.39    5.40
   6  -6   3  105.69    6.10
   6  -6   3   88.89    5.60
  -7   6  -3   -2.00    1.20
  -7   6  -3    0.10    0.80
  -7   6  -3   -0.80    1.50
  -7   6  -3    2.10    1.60
   7  -6   3   -0.40    1.30
   7  -6   3   -2.00    1.40
   7  -6   3    0.00    1.50
   7  -6   3   -0.40    0.90
  -8   6  -3    1.60    1.70
  -8   6  -3    1.40    1.60
  -8   6  -3    1.60    1.00
  -8   6  -3    1.40    1.70
   8  -6   3    1.10    1.30
   8  -6   3   -0.40    1.50
   8  -6   3    2.10    1.00
   8  -6   3    2.70    1.50
  -9   6  -3   -0.80    1.50
  -9   6  -3    1.60    1.80
  -9   6  -3   -0.60    1.80
  -9   6  -3   -0.50    0.80
   9  -6   3   -0.40    0.80
   9  -6   3    0.00    1.60
   9  -6   3   -1.30    1.40
 -10   6  -3   -0.10    2.30
 -10   6  -3    1.00    1.60
 -10   6  -3   -0.20    1.70
 -10   6  -3   -1.50    1.50
  10  -6   3    2.50    2.10
  10  -6   3   -0.80    1.60
  10   5  -3   10.40    2.90
  10   5  -3    6.40    1.90
  10   5  -3    6.10    1.70
 -10  -5   3    9.90    2.50
 -10  -5   3    8.20    1.90
   9   5  -3   24.80    4.10
   9   5  -3   24.60    2.50
   9   5  -3   26.90    3.40
   9   5  -3   16.30    2.60
   9   5  -3   23.30    3.60
  -9  -5   3   19.00    3.10
  -9  -5   3   23.30    3.20
  -9  -5   3   22.20    2.70
   8   5  -3   32.60    3.00
   8   5  -3   38.90    4.10
   8   5  -3   39.30    3.60
   8   5  -3   36.80    4.90
  -8  -5   3   34.70    3.00
  -8  -5   3   35.60    3.50
  -8  -5   3   34.00    3.50
   7   5  -3   41.10    3.10
   7   5  -3   45.90    4.30
   7   5  -3   47.00    3.50
   7   5  -3   49.30    4.50
   7   5  -3   42.10    3.70
  -7  -5   3   47.00    3.30
  -7  -5   3   44.00    3.70
  -7  -5   3   52.69    3.90
   6   5  -3   53.39    3.50
   6   5  -3   50.59    4.80
   6   5  -3   53.09    3.30
   6   5  -3   52.19    3.80
   6   5  -3   56.39    4.60
   6   5  -3   43.20    3.40
  -6  -5   3   50.29    3.50
  -6  -5   3   46.90    3.70
  -6  -5   3   50.79    3.80
   5   5  -3  187.58   10.40
   5   5  -3  212.78   10.70
   5   5  -3  208.28   10.30
   5   5  -3  203.68   10.00
   5   5  -3  218.38   10.40
  -5  -5   3  211.98   10.70
  -5  -5   3  217.08   10.40
  -5  -5   3  209.58   10.70
   4   5  -3  206.28    9.40
   4   5  -3  170.38    9.60
   4   5  -3  200.58    9.80
   4   5  -3  208.78    9.90
   4   5  -3  210.08   10.60
   4   5  -3  201.78   10.00
   4   5  -3  205.48    9.70
   4   5  -3  183.78    9.80
  -4  -5   3  197.98    9.80
  -4  -5   3  204.08   10.00
  -4  -5   3  186.58   10.30
  -4  -5   3  201.98    9.20
  -4  -5   3  202.38   10.00
  -4  -5   3  182.18    9.70
   3   5  -3  440.56   20.00
   3   5  -3  412.86   20.00
   3   5  -3  417.16   19.90
   3   5  -3  428.16   19.60
   3   5  -3  431.56   19.90
   3   5  -3  475.75   20.80
   3   5  -3  433.46   19.80
   3   5  -3  438.76   20.10
  -3  -5   3  428.06   20.10
  -3  -5   3  428.46   20.50
  -3  -5   3  449.76   20.00
  -3  -5   3  398.66   20.60
  -3  -5   3  438.26   20.10
  -3  -5   3  411.66   19.90
   2   5  -3    6.50    1.10
   2   5  -3   11.70    1.90
   2   5  -3    8.20    1.20
   2   5  -3    9.40    0.90
   2   5  -3    8.40    1.30
   2   5  -3   10.70    1.40
   2   5  -3    9.70    1.00
   2   5  -3    7.30    1.20
  -2  -5   3    7.80    1.30
  -2  -5   3    8.50    0.90
  -2  -5   3    8.00    1.50
  -2  -5   3    9.00    1.40
  -2  -5   3    8.50    1.40
  -2  -5   3   10.20    1.60
  -2  -5   3   10.60    1.30
   1   5  -3  161.28    8.10
   1   5  -3  168.48    8.10
   1   5  -3  162.78    8.10
   1   5  -3  168.28    8.00
   1   5  -3  173.38    8.70
   1   5  -3  162.18    8.00
   1   5  -3  164.38    7.70
  -1  -5   3  175.18    8.70
  -1  -5   3  161.48    8.10
  -1  -5   3  167.28    8.00
  -1  -5   3  157.38    7.90
  -1  -5   3  161.98    8.20
  -1  -5   3  162.58    7.90
  -1  -5   3  162.88    8.10
  -1  -5   3  165.28    8.10
   0   5  -3  187.08    9.30
   0   5  -3  191.88    9.30
   0   5  -3  191.18    9.30
   0   5  -3  197.28    9.90
   0   5  -3  198.98    9.00
   0   5  -3  179.88    9.30
   0   5  -3  190.58    9.60
   0   5  -3  190.58    9.20
   0  -5   3  192.08    9.30
   0  -5   3  192.18    9.30
   0  -5   3  189.78    9.40
   0  -5   3  196.48    9.10
   0  -5   3  193.08    9.10
   0  -5   3  207.98    9.90
   0  -5   3  195.38    9.30
  -1   5  -3  228.48   11.20
  -1   5  -3  219.88   10.70
  -1   5  -3  228.28   10.70
  -1   5  -3  236.68   10.90
  -1   5  -3  221.28   11.00
  -1   5  -3  223.78   11.00
  -1   5  -3  224.58   10.60
  -1   5  -3  226.88   11.00
   1  -5   3  231.88   10.60
   1  -5   3  240.58   11.50
   1  -5   3  226.38   11.00
   1  -5   3  232.48   11.10
   1  -5   3  237.28   11.00
   1  -5   3  227.68   10.90
  -2   5  -3   45.00    3.10
  -2   5  -3   46.80    2.80
  -2   5  -3   44.90    3.00
  -2   5  -3   47.40    2.80
  -2   5  -3   44.70    2.60
  -2   5  -3   44.10    2.80
  -2   5  -3   43.60    2.60
  -2   5  -3   43.90    2.30
  -2   5  -3   43.50    3.10
   2  -5   3   45.70    3.00
   2  -5   3   47.30    2.90
   2  -5   3   46.30    2.90
   2  -5   3   43.00    2.40
   2  -5   3   44.90    3.30
   2  -5   3   43.50    2.90
  -3   5  -3   25.30    2.40
  -3   5  -3   23.10    2.00
  -3   5  -3   24.00    2.20
  -3   5  -3   25.00    2.00
  -3   5  -3   26.50    2.30
  -3   5  -3   23.50    1.40
  -3   5  -3   24.90    2.00
  -3   5  -3   26.70    2.00
   3  -5   3   25.80    2.10
   3  -5   3   25.50    2.50
   3  -5   3   26.60    2.20
   3  -5   3   22.80    1.80
   3  -5   3   25.30    2.10
   3  -5   3   25.60    1.50
   3  -5   3   25.00    2.10
   3  -5   3   26.40    1.90
   3  -5   3   24.50    2.20
   3  -5   3   28.60    2.60
  -4   5  -3    4.70    1.00
  -4   5  -3    5.40    1.20
  -4   5  -3    3.30    1.10
  -4   5  -3    5.20    1.20
  -4   5  -3    5.00    1.10
  -4   5  -3    2.50    1.20
  -4   5  -3    5.20    1.50
   4  -5   3    3.40    1.10
   4  -5   3    4.70    1.00
   4  -5   3    4.00    1.50
   4  -5   3    3.60    0.90
   4  -5   3    3.10    1.10
   4  -5   3    3.80    1.20
   4  -5   3    1.20    1.10
   4  -5   3    4.20    1.20
  -5   5  -3    5.40    1.20
  -5   5  -3    4.50    1.40
  -5   5  -3    6.10    1.10
  -5   5  -3    5.60    1.40
  -5   5  -3    5.60    1.60
  -5   5  -3    4.40    1.50
   5  -5   3    5.10    1.20
   5  -5   3    4.50    1.40
   5  -5   3    4.70    1.80
   5  -5   3    6.00    1.50
  -6   5  -3   38.00    2.60
  -6   5  -3   34.50    3.10
  -6   5  -3   45.60    3.50
  -6   5  -3   38.90    3.50
  -6   5  -3   40.90    2.90
   6  -5   3   35.20    3.00
   6  -5   3   41.90    3.30
   6  -5   3   38.60    2.60
   6  -5   3   37.00    3.10
  -7   5  -3   17.50    2.60
  -7   5  -3   16.90    1.70
  -7   5  -3   16.60    2.50
  -7   5  -3   20.00    3.00
  -7   5  -3   13.90    1.20
   7  -5   3   18.30    2.40
   7  -5   3   18.00    1.70
   7  -5   3   20.50    2.70
   7  -5   3   13.10    2.90
  -8   5  -3    5.40    1.90
  -8   5  -3    6.20    1.20
  -8   5  -3    5.60    1.90
  -8   5  -3    5.40    2.10
   8  -5   3    9.20    2.60
   8  -5   3   10.60    1.90
   8  -5   3    6.70    1.90
   8  -5   3    5.70    1.10
  -9   5  -3   12.80    2.70
  -9   5  -3    8.70    2.30
  -9   5  -3   10.30    2.30
  -9   5  -3    9.70    1.50
   9  -5   3   10.80    2.40
   9  -5   3    9.50    3.00
 -10   5  -3    0.60    0.90
 -10   5  -3    1.50    1.90
 -10   5  -3    1.30    2.00
  10  -5   3    2.00    2.40
  10  -5   3   -0.60    1.50
  10   4  -3    5.70    1.80
[truncated: 837,116 more chars]
