# Supplementary material for: trans-Bis(quinoline-8-amine-κ2N,N′)bis­(1,1,3,3-tetra­cyano-2-meth­oxy­propenido-κN)iron(II)
Source: IUCrdata. 2024 Dec 20;9(Pt 12):x241219. doi: 10.1107/S2414314624012197 (PMC11701756; doi:10.1107/S2414314624012197)
Supplement: Supplementary file 2 [file x-09-x241219-Isup2.hkl]

data_I                                                                          
_shelx_title ' FeAqOme_a.res in P-1'                                            
_shelx_refln_list_code          4                                               
_shelx_F_calc_maximum      151.75                                               
_exptl_crystal_F_000       352.00                                               
_reflns_d_resolution_high  0.7169                                               
                                                                                
loop_                                                                           
 _space_group_symop_operation_xyz                                               
 'x, y, z'                                                                      
 '-x, -y, -z'                                                                   
                                                                                
_cell_length_a     8.3617                                                       
_cell_length_b     9.8067                                                       
_cell_length_c    10.1251                                                       
_cell_angle_alpha 100.206                                                       
_cell_angle_beta   90.276                                                       
_cell_angle_gamma  90.500                                                       
                                                                                
_shelx_F_squared_multiplier     1.000                                           
                                                                                
loop_                                                                           
 _refln_index_h                                                                 
 _refln_index_k                                                                 
 _refln_index_l                                                                 
 _refln_F_squared_calc                                                          
 _refln_F_squared_meas                                                          
 _refln_F_squared_sigma                                                         
 _refln_observed_status                                                         
   1   0   0       1962.48       2036.89        74.78 o                         
   2   0   0       1235.53       1212.94        20.59 o                         
   3   0   0        937.89        945.39        12.48 o                         
   4   0   0        867.19        874.31        11.27 o                         
   5   0   0        436.72        391.22         5.75 o                         
   6   0   0        297.52        293.51         4.42 o                         
   7   0   0        115.97        115.63         2.79 o                         
   8   0   0          0.56          2.29         0.82 o                         
   9   0   0        214.01        229.09         5.13 o                         
  10   0   0          0.15         -0.72         0.97 o                         
  11   0   0          1.11          0.98         1.23 o                         
 -11   1   0          8.13          8.34         1.75 o                         
 -10   1   0         15.27         14.70         2.07 o                         
  -9   1   0        191.49        194.02         4.61 o                         
  -8   1   0          6.03          6.60         1.00 o                         
  -7   1   0         94.07         91.17         2.41 o                         
  -6   1   0        661.41        620.36         8.80 o                         
  -5   1   0        642.63        620.65         7.97 o                         
  -4   1   0        238.99        247.38         3.29 o                         
  -3   1   0        197.67        221.99         3.12 o                         
  -2   1   0         37.60         56.19         0.89 o                         
  -1   1   0       1860.05       1906.82       102.45 o                         
   1   1   0        424.74        425.65         5.86 o                         
   2   1   0        144.24        182.48         2.67 o                         
   3   1   0        337.77        348.22         5.40 o                         
   4   1   0         67.31         70.39         1.38 o                         
   5   1   0         13.21          9.43         0.68 o                         
   6   1   0         61.76         54.48         1.51 o                         
   7   1   0         12.54         11.79         0.97 o                         
   8   1   0         15.92         13.50         1.32 o                         
   9   1   0         10.38         12.79         1.36 o                         
  10   1   0         23.78         24.98         1.63 o                         
  11   1   0         10.44          9.61         2.01 o                         
 -11   2   0          2.67          0.55         1.55 o                         
 -10   2   0         10.45         12.37         1.57 o                         
  -9   2   0         21.80         22.84         1.89 o                         
  -8   2   0        128.61        128.56         3.15 o                         
  -7   2   0        303.58        286.39         5.05 o                         
  -6   2   0        205.89        178.72         3.09 o                         
  -5   2   0        166.29        151.61         2.44 o                         
  -4   2   0        360.03        376.00         4.99 o                         
  -3   2   0        226.99        259.81         3.25 o                         
  -2   2   0        319.38        365.12         3.95 o                         
  -1   2   0        167.21        186.33         2.15 o                         
   0   2   0        145.01        132.72         1.87 o                         
   1   2   0        869.06        802.19         9.05 o                         
   2   2   0       4298.24       4743.44       329.58 o                         
   3   2   0          1.68          0.72         0.36 o                         
   4   2   0        127.61        108.41         2.01 o                         
   5   2   0        247.74        233.57         3.72 o                         
   6   2   0         37.30         33.23         1.22 o                         
   7   2   0         63.76         65.50         1.92 o                         
   8   2   0         10.41          8.42         1.06 o                         
   9   2   0          0.19          0.14         0.98 o                         
  10   2   0          0.12          0.88         0.99 o                         
  11   2   0          3.60          4.32         1.49 o                         
 -11   3   0         21.27         21.05         2.00 o                         
 -10   3   0         76.72         81.73         3.81 o                         
  -9   3   0         37.96         41.67         2.26 o                         
  -8   3   0         72.72         80.83         2.55 o                         
  -7   3   0         92.40         79.33         2.46 o                         
  -6   3   0        367.47        353.27         4.84 o                         
  -5   3   0        111.54        113.77         1.93 o                         
  -4   3   0        454.88        415.93         5.15 o                         
  -3   3   0          0.77          7.67         0.47 o                         
  -2   3   0         99.04         87.02         1.31 o                         
  -1   3   0        728.20        746.35         8.82 o                         
   0   3   0        205.83        205.54         2.74 o                         
   1   3   0        299.76        309.81         3.86 o                         
   2   3   0        709.85        688.76         8.53 o                         
   3   3   0        715.22        697.42         9.08 o                         
   4   3   0        107.21         93.41         1.86 o                         
   5   3   0        714.71        727.91        11.10 o                         
   6   3   0         24.90         27.09         1.26 o                         
   7   3   0        225.69        232.79         5.05 o                         
   8   3   0        137.57        150.07         5.27 o                         
   9   3   0         69.61         72.10         3.25 o                         
  10   3   0         19.85         17.06         1.41 o                         
  11   3   0          6.26          5.73         1.48 o                         
 -11   4   0          4.30          3.29         1.36 o                         
 -10   4   0          4.90          6.97         1.58 o                         
  -9   4   0         38.32         39.35         2.15 o                         
  -8   4   0         47.66         48.80         1.90 o                         
  -7   4   0          4.60          2.64         0.75 o                         
  -6   4   0         23.15         23.66         1.23 o                         
  -5   4   0        577.30        589.18         7.72 o                         
  -4   4   0        538.74        579.54         7.21 o                         
  -3   4   0        167.93        165.26         2.33 o                         
  -2   4   0          1.18          2.37         0.41 o                         
  -1   4   0          0.61          1.11         0.34 o                         
   0   4   0       1198.99       1140.23        13.85 o                         
   1   4   0        205.54        221.26         2.94 o                         
   2   4   0        127.20        124.84         1.80 o                         
   3   4   0        750.14        740.78         9.68 o                         
   4   4   0        670.27        670.64         8.58 o                         
   5   4   0        473.41        471.98         7.53 o                         
   6   4   0          3.63          4.83         0.88 o                         
   7   4   0         20.22         20.21         1.55 o                         
   8   4   0         53.33         48.78         2.03 o                         
   9   4   0         38.76         46.70         2.12 o                         
  10   4   0         19.80         14.57         1.62 o                         
  11   4   0          5.83          3.54         1.19 o                         
 -10   5   0          1.12          1.54         1.34 o                         
  -9   5   0          1.23          0.94         0.95 o                         
  -8   5   0          0.21          0.78         1.02 o                         
  -7   5   0         54.49         54.85         2.27 o                         
  -6   5   0         73.76         64.31         1.88 o                         
  -5   5   0        239.80        209.19         3.45 o                         
  -4   5   0         45.96         44.34         1.31 o                         
  -3   5   0        501.77        491.53         6.21 o                         
  -2   5   0        145.61        146.40         2.37 o                         
  -1   5   0        652.10        691.56         9.04 o                         
   0   5   0         80.22         76.37         1.33 o                         
   1   5   0        662.85        673.35         8.19 o                         
   2   5   0        893.88        912.31        11.34 o                         
   3   5   0        442.81        455.43         6.26 o                         
   4   5   0         32.80         28.14         0.97 o                         
   5   5   0         90.34         84.10         1.92 o                         
   6   5   0         19.08         19.67         1.33 o                         
   7   5   0          4.46          1.72         1.02 o                         
   8   5   0         16.27         15.18         1.32 o                         
   9   5   0          1.17         -0.70         0.88 o                         
  10   5   0          0.05         -0.32         1.03 o                         
 -10   6   0         38.06         38.89         3.10 o                         
  -9   6   0          4.26          5.79         1.61 o                         
  -8   6   0         72.14         85.81         3.54 o                         
  -7   6   0         42.54         46.58         2.37 o                         
  -6   6   0         82.29         83.84         3.00 o                         
  -5   6   0        267.62        254.24         4.93 o                         
  -4   6   0        458.12        454.95         5.95 o                         
  -3   6   0        151.30        143.01         2.48 o                         
  -2   6   0         64.11         56.79         1.33 o                         
  -1   6   0       1025.82       1037.73        13.97 o                         
   0   6   0         44.55         46.03         1.14 o                         
   1   6   0         99.99         76.16         1.46 o                         
   2   6   0         53.96         51.39         1.22 o                         
   3   6   0        209.74        210.01         3.56 o                         
   4   6   0        162.56        173.62         3.37 o                         
   5   6   0         45.63         47.06         1.51 o                         
   6   6   0         15.22         23.35         1.32 o                         
   7   6   0          3.79          4.75         1.14 o                         
   8   6   0         69.31         75.61         3.48 o                         
   9   6   0         20.58         20.16         1.67 o                         
  10   6   0          8.04          8.37         1.25 o                         
 -10   7   0         15.42         15.77         4.32 o                         
  -9   7   0         43.72         39.92         2.76 o                         
  -8   7   0         34.07         29.76         2.48 o                         
  -7   7   0         74.37         89.45         3.08 o                         
  -6   7   0        198.20        189.93         5.41 o                         
  -5   7   0         14.11         16.47         1.68 o                         
  -4   7   0          3.79          5.74         0.95 o                         
  -3   7   0         76.94         78.37         2.02 o                         
  -2   7   0        112.29        104.21         2.04 o                         
  -1   7   0        568.50        578.43         7.33 o                         
   0   7   0        337.53        334.50         4.72 o                         
   1   7   0          3.67          5.20         0.58 o                         
   2   7   0         36.13         36.71         1.21 o                         
   3   7   0         10.81          9.62         0.87 o                         
   4   7   0          0.24          0.31         0.71 o                         
   5   7   0         15.80         17.05         1.20 o                         
   6   7   0          6.29          3.32         0.88 o                         
   7   7   0          0.14          3.00         0.66 o                         
   8   7   0          9.77          9.26         1.01 o                         
   9   7   0         15.06         12.08         1.16 o                         
  -9   8   0         11.63         12.50         2.24 o                         
  -8   8   0          0.14          2.81         1.45 o                         
  -7   8   0         40.03         43.61         2.75 o                         
  -6   8   0          0.66          0.83         1.35 o                         
  -5   8   0          5.31          6.26         1.20 o                         
  -4   8   0          2.11          0.72         0.78 o                         
  -3   8   0         24.05         23.05         1.30 o                         
  -2   8   0         86.34         81.69         2.16 o                         
  -1   8   0          0.32         -0.25         0.49 o                         
   0   8   0        124.63        127.10         2.93 o                         
   1   8   0          1.59          1.93         0.75 o                         
   2   8   0         28.73         36.29         1.46 o                         
   3   8   0         66.75         64.25         2.07 o                         
   4   8   0         94.44         96.38         2.35 o                         
   5   8   0        145.18        147.76         4.39 o                         
   6   8   0         20.18         18.64         2.04 o                         
   7   8   0         13.88         10.57         1.04 o                         
   8   8   0         12.33         11.01         1.19 o                         
   9   8   0         16.34         14.34         1.60 o                         
  -8   9   0          0.19         -1.71         1.71 o                         
  -7   9   0          2.26          0.20         1.34 o                         
  -6   9   0         44.12         43.84         2.95 o                         
  -5   9   0         25.83         28.44         1.99 o                         
  -4   9   0         28.53         33.18         1.74 o                         
  -3   9   0        222.86        231.03         4.58 o                         
  -2   9   0        366.91        371.83         6.61 o                         
  -1   9   0        188.07        180.42         3.39 o                         
   0   9   0        128.08        137.37         3.03 o                         
   1   9   0         53.66         48.77         2.00 o                         
   2   9   0         34.96         32.47         1.73 o                         
   3   9   0         59.01         63.86         2.53 o                         
   4   9   0         21.51         23.68         2.04 o                         
   5   9   0        110.04        115.39         4.90 o                         
   6   9   0         42.05         48.36         2.64 o                         
   7   9   0          3.56          3.03         1.33 o                         
   8   9   0          0.86         -0.47         1.33 o                         
  -7  10   0          6.01          5.57         2.00 o                         
  -6  10   0         27.58         29.90         2.24 o                         
  -5  10   0          8.78         10.90         1.45 o                         
  -4  10   0         36.87         36.26         1.74 o                         
  -3  10   0          4.60          6.29         1.18 o                         
  -2  10   0          6.72          7.50         0.89 o                         
  -1  10   0        181.29        179.67         3.66 o                         
   0  10   0        147.96        148.59         3.17 o                         
   1  10   0         96.45         99.68         2.81 o                         
   2  10   0         41.90         44.33         2.06 o                         
   3  10   0         25.41         27.25         1.90 o                         
   4  10   0         12.54         13.68         1.68 o                         
   5  10   0         39.88         43.16         2.52 o                         
   6  10   0         32.42         32.00         2.10 o                         
   7  10   0          4.49          5.59         1.43 o                         
  -6  11   0         44.01         40.90         2.90 o                         
  -5  11   0         77.91         79.23         3.36 o                         
  -4  11   0         49.03         49.03         2.66 o                         
  -3  11   0         62.06         57.94         2.44 o                         
  -2  11   0          8.88          8.34         1.04 o                         
  -1  11   0         21.09         20.86         2.08 o                         
   0  11   0         19.74         19.42         1.66 o                         
   1  11   0         27.49         27.84         1.99 o                         
   2  11   0         26.33         25.20         2.07 o                         
   3  11   0         10.56          7.62         1.60 o                         
   4  11   0          2.24          3.35         1.47 o                         
   5  11   0          3.99          2.90         1.50 o                         
   6  11   0          9.61          7.78         2.02 o                         
  -5  12   0          7.44          5.85         1.22 o                         
  -4  12   0         18.71         18.99         2.26 o                         
  -3  12   0         21.70         18.75         1.33 o                         
  -2  12   0          2.01          2.29         0.69 o                         
  -1  12   0          2.94          2.81         0.80 o                         
   0  12   0         24.58         28.75         2.34 o                         
   1  12   0          1.88          4.01         1.34 o                         
   2  12   0          0.22         -0.33         1.39 o                         
   3  12   0          0.40          1.15         1.57 o                         
   4  12   0          0.08          2.40         1.56 o                         
   5  12   0          1.51          1.40         1.49 o                         
  -3  13   0          4.17          2.64         1.44 o                         
  -2  13   0          1.43          2.39         1.12 o                         
  -1  13   0          0.72          1.34         1.82 o                         
   0  13   0         11.77         11.84         1.84 o                         
   1  13   0         22.91         27.65         3.11 o                         
   2  13   0         20.80         22.98         2.65 o                         
  -3 -13   1         15.60         17.79         2.27 o                         
  -2 -13   1          0.15          4.10         2.40 o                         
  -1 -13   1         15.97         20.10         2.93 o                         
   0 -13   1         33.09         37.23         2.94 o                         
   1 -13   1          5.74          3.73         1.47 o                         
   2 -13   1          0.30         -2.47         2.47 o                         
   3 -13   1         10.42         12.37         1.89 o                         
  -5 -12   1          0.26          1.96         1.54 o                         
  -4 -12   1          0.13         -0.39         1.92 o                         
  -3 -12   1          4.51          3.25         1.52 o                         
  -2 -12   1          0.12         -1.35         1.35 o                         
  -1 -12   1          3.00          3.24         1.33 o                         
   0 -12   1          2.00         -0.24         1.32 o                         
   1 -12   1          9.21          6.04         1.69 o                         
   2 -12   1          3.10          1.59         0.90 o                         
   3 -12   1         16.59         13.75         1.24 o                         
   4 -12   1         20.74         24.48         1.61 o                         
   5 -12   1         21.18         19.04         1.87 o                         
  -6 -11   1         23.89         22.59         2.27 o                         
  -5 -11   1         29.01         30.53         2.38 o                         
  -4 -11   1          4.93          7.88         1.64 o                         
  -3 -11   1         19.62         21.42         1.98 o                         
  -2 -11   1         36.82         36.48         2.02 o                         
  -1 -11   1        107.10        106.28         3.29 o                         
   0 -11   1        160.78        172.25         3.88 o                         
   1 -11   1        129.00        131.80         3.28 o                         
   2 -11   1          9.76          9.09         1.04 o                         
   3 -11   1         64.19         65.94         2.43 o                         
   4 -11   1         68.38         70.26         2.74 o                         
   5 -11   1         20.92         24.19         1.91 o                         
   6 -11   1         17.93         18.58         1.99 o                         
  -7 -10   1          4.98          3.98         1.41 o                         
  -6 -10   1         36.07         33.77         2.37 o                         
  -5 -10   1        123.80        130.78         4.08 o                         
  -4 -10   1         39.29         37.96         2.42 o                         
  -3 -10   1         38.03         44.50         2.50 o                         
  -2 -10   1         64.89         65.15         2.84 o                         
  -1 -10   1        112.65        120.07         3.12 o                         
   0 -10   1         53.91         58.04         2.04 o                         
   1 -10   1         97.25         99.51         2.34 o                         
   2 -10   1         52.89         56.76         2.14 o                         
   3 -10   1          5.41          3.34         0.98 o                         
   4 -10   1         39.72         35.80         1.87 o                         
   5 -10   1          6.65          8.20         1.16 o                         
   6 -10   1          2.94          1.59         1.22 o                         
   7 -10   1          0.35          1.76         1.69 o                         
  -8  -9   1          4.95          3.29         1.39 o                         
  -7  -9   1          0.67          2.37         1.36 o                         
  -6  -9   1          4.71          5.65         1.34 o                         
  -5  -9   1         46.11         49.70         2.67 o                         
  -4  -9   1          1.01         -0.09         1.15 o                         
  -3  -9   1          1.53         -0.59         1.35 o                         
  -2  -9   1          2.84          1.77         0.86 o                         
  -1  -9   1         21.93         22.86         1.42 o                         
   0  -9   1         19.28         16.45         0.86 o                         
   1  -9   1          1.01          0.17         0.71 o                         
   2  -9   1         50.99         48.57         2.01 o                         
   3  -9   1         61.74         62.14         2.12 o                         
   4  -9   1         67.03         69.87         2.33 o                         
   5  -9   1         34.37         37.89         1.87 o                         
   6  -9   1         41.89         45.62         2.65 o                         
   7  -9   1         40.52         41.08         2.63 o                         
   8  -9   1          3.55          1.56         1.61 o                         
  -9  -8   1          3.68          6.61         1.40 o                         
  -8  -8   1          7.67          7.35         1.06 o                         
  -7  -8   1         42.47         47.04         2.86 o                         
  -6  -8   1         23.41         28.43         1.94 o                         
  -5  -8   1        114.54        109.49         3.03 o                         
  -4  -8   1         77.60         89.21         2.81 o                         
  -3  -8   1         34.78         34.64         1.74 o                         
  -2  -8   1        137.97        129.40         3.24 o                         
  -1  -8   1        181.64        172.81         3.35 o                         
   0  -8   1        229.89        233.52         3.59 o                         
   1  -8   1        259.04        259.03         4.28 o                         
   2  -8   1        408.43        390.02         6.30 o                         
   3  -8   1          8.55          9.47         1.11 o                         
   4  -8   1          3.23          3.33         0.97 o                         
   5  -8   1         66.95         63.26         2.31 o                         
   6  -8   1         48.93         50.27         2.92 o                         
   7  -8   1         43.93         48.28         2.99 o                         
   8  -8   1          2.89          2.47         1.68 o                         
   9  -8   1         10.13          6.20         1.77 o                         
  -9  -7   1         14.17         13.48         1.41 o                         
  -8  -7   1          7.59          4.47         1.11 o                         
  -7  -7   1         14.00         12.52         1.12 o                         
  -6  -7   1         10.06          8.44         0.85 o                         
  -5  -7   1         77.66         79.89         2.55 o                         
  -4  -7   1        240.45        235.67         4.93 o                         
  -3  -7   1          0.32          0.87         0.60 o                         
  -2  -7   1         15.38         18.67         0.97 o                         
  -1  -7   1          7.04          6.16         0.40 o                         
   0  -7   1         19.57         20.14         0.87 o                         
   1  -7   1        125.73        130.12         2.17 o                         
   2  -7   1        104.70        102.17         1.96 o                         
   3  -7   1        397.35        390.74         6.45 o                         
   4  -7   1        540.75        535.35         9.05 o                         
   5  -7   1        185.53        186.27         4.32 o                         
   6  -7   1        115.28        113.74         3.87 o                         
   7  -7   1         94.84        102.99         3.48 o                         
   8  -7   1         20.34         23.52         2.21 o                         
   9  -7   1          1.21          0.60         1.39 o                         
  10  -7   1         23.91         26.06         2.34 o                         
 -10  -6   1          6.00          5.14         1.72 o                         
  -9  -6   1          5.22          5.31         1.14 o                         
  -8  -6   1          4.11          6.23         1.09 o                         
  -7  -6   1          1.23          0.78         0.86 o                         
  -6  -6   1         41.45         43.53         1.91 o                         
  -5  -6   1         74.73         72.47         1.73 o                         
  -4  -6   1        248.29        249.51         3.53 o                         
  -3  -6   1        288.02        283.87         4.15 o                         
  -2  -6   1        374.92        379.64         5.35 o                         
  -1  -6   1        172.88        184.12         2.55 o                         
   0  -6   1        123.42        109.09         1.80 o                         
   1  -6   1        816.38        840.88        10.21 o                         
   2  -6   1        137.45        126.22         2.14 o                         
   3  -6   1        105.54        100.19         1.98 o                         
   4  -6   1         19.31         20.33         1.02 o                         
   5  -6   1         24.57         27.51         2.03 o                         
   6  -6   1        118.17        129.08         3.18 o                         
   7  -6   1         11.15          6.85         1.48 o                         
   8  -6   1          8.84          9.32         1.41 o                         
   9  -6   1          3.32          3.00         1.27 o                         
  10  -6   1          4.85          7.76         1.68 o                         
 -10  -5   1         10.93          9.72         1.50 o                         
  -9  -5   1          6.48          5.89         1.33 o                         
  -8  -5   1         33.81         34.47         1.78 o                         
  -7  -5   1          6.91          6.52         1.15 o                         
  -6  -5   1          2.16          1.30         0.93 o                         
  -5  -5   1        145.02        141.66         2.52 o                         
  -4  -5   1        388.89        389.28         5.30 o                         
  -3  -5   1        128.32        110.73         1.79 o                         
  -2  -5   1         57.28         49.51         1.03 o                         
  -1  -5   1         77.39         65.84         1.13 o                         
   0  -5   1         77.43         68.92         1.49 o                         
   1  -5   1       1808.20       1900.05        22.93 o                         
   2  -5   1        825.84        781.83        10.17 o                         
   3  -5   1          1.34          0.55         0.43 o                         
   4  -5   1        247.24        260.76         4.08 o                         
   5  -5   1         11.64         14.01         0.96 o                         
   6  -5   1         58.35         53.54         2.03 o                         
   7  -5   1         37.77         39.35         2.07 o                         
   8  -5   1         10.92         16.18         1.59 o                         
   9  -5   1          9.67          6.82         1.43 o                         
  10  -5   1         13.48         12.22         1.68 o                         
 -11  -4   1          1.08          1.85         1.35 o                         
 -10  -4   1         19.39         17.19         1.96 o                         
  -9  -4   1         25.49         21.77         1.60 o                         
  -8  -4   1        110.19        106.42         3.49 o                         
  -7  -4   1        292.00        308.50         6.65 o                         
  -6  -4   1         35.19         40.30         1.93 o                         
  -5  -4   1        259.31        255.07         5.78 o                         
  -4  -4   1        140.09        132.16         2.22 o                         
  -3  -4   1        314.03        335.97         4.21 o                         
  -2  -4   1       1116.94       1080.47        12.33 o                         
  -1  -4   1         17.16         24.55         0.55 o                         
   0  -4   1          8.67         23.39         0.70 o                         
   1  -4   1         58.74         64.43         1.15 o                         
   2  -4   1       2506.69       2540.18        50.87 o                         
   3  -4   1         23.80         33.74         0.94 o                         
   4  -4   1          2.18          2.30         0.49 o                         
   5  -4   1         28.41         35.39         1.17 o                         
   6  -4   1        154.26        151.82         3.05 o                         
   7  -4   1         36.40         42.32         1.61 o                         
   8  -4   1         15.59         20.91         1.89 o                         
   9  -4   1         50.94         56.43         2.53 o                         
  10  -4   1         14.95         13.07         1.97 o                         
  11  -4   1         40.99         37.70         2.98 o                         
 -11  -3   1          1.17          1.29         1.32 o                         
 -10  -3   1          5.87          6.86         1.37 o                         
  -9  -3   1         12.24         11.00         1.53 o                         
  -8  -3   1         11.62         12.27         1.31 o                         
  -7  -3   1        166.67        181.53         4.65 o                         
  -6  -3   1          0.30          0.43         0.60 o                         
  -5  -3   1         88.91         96.34         2.09 o                         
  -4  -3   1        503.03        501.97         7.11 o                         
  -3  -3   1          0.96          3.91         0.47 o                         
  -2  -3   1          1.05          1.01         0.29 o                         
  -1  -3   1        692.70        645.63         6.78 o                         
   0  -3   1        383.58        403.25         4.88 o                         
   1  -3   1          7.98         15.84         0.52 o                         
   2  -3   1        919.37        992.67        10.95 o                         
   3  -3   1         59.90         50.17         0.98 o                         
   4  -3   1        315.16        344.04         4.19 o                         
   5  -3   1         66.79         74.23         1.46 o                         
   6  -3   1        156.56        139.17         2.34 o                         
   7  -3   1          8.08          7.94         0.91 o                         
   8  -3   1        206.55        219.98         4.37 o                         
   9  -3   1         20.80         17.13         1.49 o                         
  10  -3   1          8.57          8.92         1.37 o                         
  11  -3   1          4.96          7.39         1.92 o                         
 -11  -2   1         10.35          9.53         1.67 o                         
 -10  -2   1         16.53         16.44         1.84 o                         
  -9  -2   1         38.33         41.18         2.08 o                         
  -8  -2   1         52.99         56.88         2.20 o                         
  -7  -2   1         12.62         12.87         1.09 o                         
  -6  -2   1          2.10          1.98         0.59 o                         
  -5  -2   1         70.45         73.77         1.50 o                         
  -4  -2   1        256.94        231.12         3.44 o                         
  -3  -2   1        405.12        379.74         5.37 o                         
  -2  -2   1       2268.27       2131.86        47.74 o                         
  -1  -2   1        387.04        384.34         4.31 o                         
   0  -2   1        550.55        607.39         7.12 o                         
   1  -2   1       2566.92       2715.37       146.69 o                         
   2  -2   1         30.49         43.97         0.81 o                         
   3  -2   1        671.03        653.39         7.37 o                         
   4  -2   1        544.96        530.12         6.34 o                         
   5  -2   1        619.79        637.66         7.62 o                         
   6  -2   1        863.74        853.58        10.51 o                         
   7  -2   1         60.25         60.56         1.77 o                         
   8  -2   1          1.46          1.45         0.76 o                         
   9  -2   1         88.97         83.95         3.31 o                         
  10  -2   1         17.68         16.99         1.54 o                         
  11  -2   1          0.12         -0.45         1.25 o                         
 -11  -1   1          1.85          0.88         1.38 o                         
 -10  -1   1          1.88          0.58         1.05 o                         
  -9  -1   1         52.79         56.65         2.84 o                         
  -8  -1   1        207.81        205.88         4.67 o                         
  -7  -1   1        134.15        136.64         2.97 o                         
  -6  -1   1        149.18        152.33         2.70 o                         
  -5  -1   1          0.74          0.95         0.46 o                         
  -4  -1   1       1364.66       1362.54        17.25 o                         
  -3  -1   1        240.39        220.40         3.17 o                         
  -2  -1   1       1252.95       1216.46        20.74 o                         
  -1  -1   1        747.90        769.82        11.55 o                         
   0  -1   1       8133.77       8369.83       379.94 o                         
   1  -1   1        718.04        696.39        11.85 o                         
   2  -1   1         27.71         32.25         0.57 o                         
   3  -1   1         51.16         61.62         1.00 o                         
   4  -1   1         48.93         45.98         0.96 o                         
   5  -1   1        461.72        438.00         5.60 o                         
   6  -1   1         15.57         15.42         1.31 o                         
   7  -1   1         84.78         86.26         2.25 o                         
   8  -1   1         77.36         77.27         2.80 o                         
   9  -1   1        107.47        108.09         3.09 o                         
  10  -1   1          0.92          1.65         1.16 o                         
  11  -1   1         11.75          9.33         1.60 o                         
 -11   0   1         11.14          9.38         1.71 o                         
 -10   0   1         22.13         24.37         1.86 o                         
  -9   0   1          0.15          0.81         1.16 o                         
  -8   0   1          1.24          1.74         1.21 o                         
  -7   0   1         75.66         76.50         2.09 o                         
  -6   0   1         76.99         82.46         1.76 o                         
  -5   0   1        305.75        278.74         3.99 o                         
  -4   0   1        441.81        432.60         5.66 o                         
  -3   0   1        441.77        417.51         5.75 o                         
  -2   0   1       2648.64       2771.27       108.91 o                         
  -1   0   1        975.04        983.84        31.12 o                         
   1   0   1        913.95        881.07        19.87 o                         
   2   0   1       2178.80       2231.61        70.89 o                         
   3   0   1        643.54        700.12         9.31 o                         
   4   0   1        864.02        901.81        12.02 o                         
   5   0   1        704.10        667.39         8.86 o                         
   6   0   1        248.12        225.35         3.55 o                         
   7   0   1        125.00        114.99         2.85 o                         
   8   0   1        160.45        151.73         3.68 o                         
   9   0   1         40.56         42.43         1.84 o                         
  10   0   1         21.63         19.95         1.51 o                         
  11   0   1          7.12          7.34         1.65 o                         
 -11   1   1          1.35          2.51         1.66 o                         
 -10   1   1         28.85         30.08         2.84 o                         
  -9   1   1         46.22         48.09         2.32 o                         
  -8   1   1         53.90         51.64         2.27 o                         
  -7   1   1          1.44          0.11         0.75 o                         
  -6   1   1        188.90        170.74         3.05 o                         
  -5   1   1        621.34        586.46         7.59 o                         
  -4   1   1       1102.44       1062.56        13.57 o                         
  -3   1   1       1425.73       1518.04        18.29 o                         
  -2   1   1        165.78        171.65         2.17 o                         
  -1   1   1        517.25        517.09         5.87 o                         
   0   1   1       2074.54       2165.69        72.79 o                         
   1   1   1        326.90        321.13         4.09 o                         
   2   1   1       8104.05       9353.96       313.52 o                         
   3   1   1          4.13          6.24         0.45 o                         
   4   1   1          0.79          0.16         0.40 o                         
   5   1   1         36.68         38.64         1.32 o                         
   6   1   1         57.83         52.23         1.41 o                         
   7   1   1         13.53         13.71         1.32 o                         
   8   1   1          0.15         -0.63         0.63 o                         
   9   1   1          0.17          0.08         0.74 o                         
  10   1   1         39.12         46.65         2.37 o                         
  11   1   1          0.04         -0.85         0.85 o                         
 -11   2   1          0.14         -0.95         1.60 o                         
 -10   2   1         18.12         18.88         1.87 o                         
  -9   2   1          0.89          0.65         1.04 o                         
  -8   2   1        126.19        133.30         3.25 o                         
  -7   2   1         37.79         34.04         1.44 o                         
  -6   2   1        260.50        250.02         3.76 o                         
  -5   2   1        115.13        105.31         1.90 o                         
  -4   2   1         35.61         21.25         0.78 o                         
  -3   2   1        101.18        120.26         1.78 o                         
  -2   2   1        608.34        600.85         7.68 o                         
  -1   2   1        321.90        397.33         4.34 o                         
   0   2   1         79.79        100.30         1.22 o                         
   1   2   1      23027.86      24449.58      1100.00 o                         
   2   2   1        437.36        433.93         5.88 o                         
   3   2   1        273.45        254.10         3.75 o                         
   4   2   1        117.47        117.89         2.50 o                         
   5   2   1        257.73        277.78         4.74 o                         
   6   2   1        146.57        121.72         2.22 o                         
   7   2   1        144.93        141.24         3.00 o                         
   8   2   1         52.06         49.38         1.87 o                         
   9   2   1         18.44         16.82         1.47 o                         
  10   2   1        145.93        167.77         5.62 o                         
  11   2   1          1.74          2.04         1.11 o                         
 -11   3   1         19.40         20.55         2.03 o                         
 -10   3   1          3.63          5.35         1.42 o                         
  -9   3   1         58.68         62.02         2.83 o                         
  -8   3   1        335.83        321.90         5.73 o                         
  -7   3   1          0.26         -0.61         0.67 o                         
  -6   3   1        113.99        107.95         2.11 o                         
  -5   3   1       1539.13       1458.29        18.59 o                         
  -4   3   1        741.13        737.26         8.97 o                         
  -3   3   1        412.42        424.07         5.31 o                         
  -2   3   1        133.87        117.46         1.69 o                         
  -1   3   1          4.45          8.71         0.40 o                         
   0   3   1       1268.57       1192.12        16.95 o                         
   1   3   1       6992.60       7203.45       244.46 o                         
   2   3   1        574.55        607.03         7.30 o                         
   3   3   1        210.83        194.43         2.79 o                         
   4   3   1       1101.45       1136.07        14.05 o                         
   5   3   1        580.76        574.99         9.41 o                         
   6   3   1        143.14        144.07         3.04 o                         
   7   3   1        101.78        104.01         2.36 o                         
   8   3   1         36.08         37.93         1.68 o                         
   9   3   1          4.94          5.72         0.92 o                         
  10   3   1         32.62         34.10         1.70 o                         
  11   3   1         15.25         13.65         1.52 o                         
 -11   4   1          3.05         -0.13         1.53 o                         
 -10   4   1          5.26          6.39         1.44 o                         
  -9   4   1          9.94         12.37         1.23 o                         
  -8   4   1          3.76          3.60         0.94 o                         
  -7   4   1        149.64        153.12         3.29 o                         
  -6   4   1         84.69         86.19         1.99 o                         
  -5   4   1        649.28        580.08         7.35 o                         
  -4   4   1         26.90         23.60         0.87 o                         
  -3   4   1        138.27        155.54         2.30 o                         
  -2   4   1        293.00        341.32         4.32 o                         
  -1   4   1        756.59        801.99         9.88 o                         
   0   4   1        212.01        210.45         2.79 o                         
   1   4   1        792.08        814.49         9.70 o                         
   2   4   1       1445.72       1447.06        16.92 o                         
   3   4   1        370.89        403.69         5.59 o                         
   4   4   1         16.31         13.98         0.72 o                         
   5   4   1         48.28         47.76         1.33 o                         
   6   4   1         69.90         69.38         2.21 o                         
   7   4   1          4.86          4.35         0.97 o                         
   8   4   1         24.94         22.24         1.25 o                         
   9   4   1          3.05          1.28         0.89 o                         
  10   4   1          1.50         -0.76         0.76 o                         
  11   4   1          0.04          0.22         3.34 o                         
 -10   5   1         20.04         19.74         1.52 o                         
  -9   5   1         40.16         40.42         2.11 o                         
  -8   5   1         52.61         56.76         2.15 o                         
  -7   5   1          9.07          6.33         1.15 o                         
  -6   5   1        177.67        154.32         3.15 o                         
  -5   5   1        417.11        396.36         5.77 o                         
  -4   5   1        261.02        263.96         4.00 o                         
  -3   5   1         40.92         36.57         1.00 o                         
  -2   5   1         23.06         32.23         1.00 o                         
  -1   5   1        327.52        320.25         4.50 o                         
   0   5   1        539.47        538.40         6.62 o                         
   1   5   1        157.52        141.39         2.13 o                         
   2   5   1          2.80          8.98         0.56 o                         
   3   5   1         34.85         26.54         0.98 o                         
   4   5   1         81.68         78.19         1.61 o                         
   5   5   1          8.79          8.09         0.73 o                         
   6   5   1         37.38         37.30         1.91 o                         
   7   5   1          7.81          5.95         1.18 o                         
   8   5   1         45.42         41.96         2.27 o                         
   9   5   1         13.67         13.52         1.62 o                         
  10   5   1          1.16          0.61         0.92 o                         
 -10   6   1         19.92         17.14         1.92 o                         
  -9   6   1         58.45         60.26         3.36 o                         
  -8   6   1         79.05         70.62         3.44 o                         
  -7   6   1         79.07         73.18         2.54 o                         
  -6   6   1         72.35         68.71         2.29 o                         
  -5   6   1          3.08          2.72         0.89 o                         
  -4   6   1        484.19        494.21         8.32 o                         
  -3   6   1        415.39        418.50         5.63 o                         
  -2   6   1        256.01        263.79         4.28 o                         
  -1   6   1        190.78        195.18         2.93 o                         
   0   6   1        270.64        268.40         3.75 o                         
   1   6   1        174.45        162.09         2.55 o                         
   2   6   1         74.72         73.30         1.69 o                         
   3   6   1         35.91         39.04         1.14 o                         
   4   6   1         26.42         19.22         0.67 o                         
   5   6   1         83.26         82.14         2.41 o                         
   6   6   1        117.98        125.01         4.41 o                         
   7   6   1          1.80          0.42         0.83 o                         
   8   6   1         18.16         19.80         1.50 o                         
   9   6   1         39.40         35.83         1.76 o                         
  10   6   1         12.54         12.02         1.42 o                         
  -9   7   1         13.61         16.33         2.10 o                         
  -8   7   1         14.49         13.32         1.89 o                         
  -7   7   1          5.13          4.75         1.36 o                         
  -6   7   1          4.23          2.87         1.13 o                         
  -5   7   1         74.06         72.95         2.46 o                         
  -4   7   1        262.79        255.00         4.99 o                         
  -3   7   1         45.54         52.19         1.63 o                         
  -2   7   1         57.42         57.08         1.41 o                         
  -1   7   1          7.87          9.33         0.71 o                         
   0   7   1        264.03        270.66         3.67 o                         
   1   7   1         42.10         42.77         1.22 o                         
   2   7   1        113.43        102.21         1.97 o                         
   3   7   1        195.59        201.27         5.09 o                         
   4   7   1        225.62        229.23         4.18 o                         
   5   7   1         52.39         53.38         1.96 o                         
   6   7   1         45.91         46.03         1.66 o                         
   7   7   1         17.08         15.79         0.97 o                         
   8   7   1          2.60          2.65         0.78 o                         
   9   7   1         20.83         18.41         1.82 o                         
  -9   8   1         31.33         33.95         2.93 o                         
  -8   8   1          0.11         -0.91         1.27 o                         
  -7   8   1         10.73         11.52         1.67 o                         
  -6   8   1         19.20         21.62         1.67 o                         
  -5   8   1         17.50         15.49         1.42 o                         
  -4   8   1          7.72          7.61         1.26 o                         
  -3   8   1        138.04        137.94         3.03 o                         
  -2   8   1         76.25         82.18         2.17 o                         
  -1   8   1          2.09          2.76         0.65 o                         
   0   8   1         31.53         30.42         1.41 o                         
   1   8   1         37.77         35.25         1.55 o                         
   2   8   1          0.45          0.21         0.69 o                         
   3   8   1         24.26         22.08         1.45 o                         
   4   8   1         27.32         30.70         1.93 o                         
   5   8   1         34.01         36.33         1.91 o                         
   6   8   1         22.47         20.98         1.57 o                         
   7   8   1          6.57          7.48         1.35 o                         
   8   8   1          1.01          0.20         0.89 o                         
   9   8   1         10.91          8.46         1.23 o                         
  -8   9   1         15.63         11.23         1.95 o                         
  -7   9   1          7.31          6.17         1.60 o                         
  -6   9   1         18.02         23.03         2.10 o                         
  -5   9   1         66.40         61.52         2.62 o                         
  -4   9   1         52.78         49.80         2.17 o                         
  -3   9   1         12.23         12.60         1.26 o                         
  -2   9   1         57.35         65.73         1.95 o                         
  -1   9   1        252.42        242.80         4.36 o                         
   0   9   1        557.15        567.13        10.20 o                         
   1   9   1        334.12        324.36         6.70 o                         
   2   9   1         72.04         76.88         2.23 o                         
   3   9   1        155.62        151.92         3.58 o                         
   4   9   1         96.43         96.39         2.81 o                         
   5   9   1         38.74         44.67         2.02 o                         
   6   9   1         18.65         15.62         1.53 o                         
   7   9   1          4.42          3.75         1.20 o                         
   8   9   1          4.12          4.06         1.48 o                         
  -7  10   1          7.74          7.96         1.95 o                         
  -6  10   1        111.22        127.27         4.58 o                         
  -5  10   1         57.93         60.08         2.64 o                         
  -4  10   1         33.05         35.82         2.59 o                         
  -3  10   1         50.96         50.82         2.14 o                         
  -2  10   1         18.34         18.65         1.45 o                         
  -1  10   1          0.39          1.39         0.55 o                         
   0  10   1          7.34          8.43         1.24 o                         
   1  10   1         28.86         27.84         1.74 o                         
   2  10   1          0.95          1.24         1.09 o                         
   3  10   1         14.33         16.55         1.79 o                         
   4  10   1          9.01          7.44         1.48 o                         
   5  10   1          6.15          4.74         1.34 o                         
   6  10   1         13.30         12.27         1.52 o                         
   7  10   1          0.56          0.98         1.34 o                         
  -6  11   1          1.06          1.59         1.47 o                         
  -5  11   1         10.90          8.69         1.86 o                         
  -4  11   1          6.61          3.62         1.44 o                         
  -3  11   1          5.20          3.15         1.00 o                         
  -2  11   1         12.45         12.24         1.27 o                         
  -1  11   1         45.48         43.53         2.07 o                         
   0  11   1         36.89         33.17         1.94 o                         
   1  11   1          6.85         10.13         1.42 o                         
   2  11   1          0.43          2.98         1.25 o                         
   3  11   1          0.60          0.60         1.26 o                         
   4  11   1          2.30          0.70         1.48 o                         
   5  11   1          2.03          2.06         1.59 o                         
   6  11   1         16.27         14.76         3.58 o                         
  -5  12   1         27.63         27.88         7.34 o                         
  -4  12   1          1.56         -0.52         1.36 o                         
  -3  12   1          8.35          8.53         1.12 o                         
  -2  12   1         10.50          8.58         1.10 o                         
  -1  12   1          5.67          6.95         1.70 o                         
   0  12   1         46.45         37.35         2.59 o                         
   1  12   1         43.53         41.13         2.69 o                         
   2  12   1         31.38         31.25         2.26 o                         
   3  12   1         12.73         15.32         2.67 o                         
   4  12   1          8.12          4.90         1.84 o                         
  -2  13   1          5.55          3.18         1.09 o                         
  -1  13   1          1.94         -0.26         1.71 o                         
   0  13   1         17.29         19.52         2.43 o                         
   1  13   1          8.94          5.56         1.86 o                         
   2  13   1          5.05          3.75         2.26 o                         
  -3 -13   2         33.16         31.14         2.83 o                         
  -2 -13   2          0.23         -1.51         1.51 o                         
  -1 -13   2          0.99         -0.82         1.65 o                         
   0 -13   2         13.75         15.19         2.21 o                         
   1 -13   2         26.04         28.28         2.65 o                         
   2 -13   2         21.05         15.63         1.83 o                         
   3 -13   2         15.36         13.84         1.93 o                         
  -5 -12   2          4.70          5.78         1.82 o                         
  -4 -12   2          1.35          1.88         1.63 o                         
  -3 -12   2         31.54         29.87         2.36 o                         
  -2 -12   2          0.14          0.87         1.45 o                         
  -1 -12   2          1.21         -1.17         1.17 o                         
   0 -12   2         39.33         41.84         2.16 o                         
   1 -12   2          6.51          4.27         0.83 o                         
   2 -12   2          0.24         -0.80         0.98 o                         
   3 -12   2          8.16          5.37         1.57 o                         
   4 -12   2         14.88         15.97         1.56 o                         
   5 -12   2         10.47         11.88         1.71 o                         
  -6 -11   2          2.99          1.36         1.70 o                         
  -5 -11   2         21.46         19.02         1.98 o                         
  -4 -11   2         26.75         27.96         2.29 o                         
  -3 -11   2         68.23         72.53         3.25 o                         
  -2 -11   2         59.42         62.48         3.06 o                         
  -1 -11   2          6.03          8.21         1.23 o                         
   0 -11   2         56.21         57.56         2.85 o                         
   1 -11   2         81.71         81.45         2.07 o                         
   2 -11   2         34.60         33.61         1.96 o                         
   3 -11   2          7.38         10.90         1.37 o                         
   4 -11   2         48.01         45.63         2.35 o                         
   5 -11   2         46.04         51.28         2.53 o                         
   6 -11   2         10.49          9.08         1.91 o                         
   7 -11   2          5.39          3.64         2.89 o                         
  -7 -10   2          2.03          1.22         1.91 o                         
  -6 -10   2          1.51          3.49         1.62 o                         
  -5 -10   2         18.70         20.37         2.13 o                         
  -4 -10   2         27.61         30.86         2.41 o                         
  -3 -10   2         46.75         61.15         3.18 o                         
  -2 -10   2        103.95         98.32         3.14 o                         
  -1 -10   2         65.39         63.68         2.79 o                         
   0 -10   2        140.83        146.67         3.67 o                         
   1 -10   2         32.14         33.67         1.93 o                         
   2 -10   2         13.57         12.86         1.20 o                         
   3 -10   2          8.13         10.83         1.23 o                         
   4 -10   2         86.12         84.74         2.65 o                         
   5 -10   2         40.08         43.26         2.13 o                         
   6 -10   2         30.11         26.59         2.24 o                         
   7 -10   2          1.43         -1.37         1.37 o                         
   8 -10   2          3.29          5.32         3.03 o                         
  -8  -9   2         19.52         18.64         1.88 o                         
  -7  -9   2         19.75         14.60         1.66 o                         
  -6  -9   2         42.82         41.43         2.60 o                         
  -5  -9   2         63.15         61.59         2.66 o                         
  -4  -9   2         31.11         27.67         2.18 o                         
  -3  -9   2          0.21         -0.51         1.17 o                         
  -2  -9   2          1.34          2.37         1.10 o                         
  -1  -9   2          7.73          7.76         0.80 o                         
   0  -9   2          5.64          5.63         0.64 o                         
   1  -9   2         12.22         14.04         1.06 o                         
   2  -9   2         61.19         60.92         2.13 o                         
   3  -9   2         13.49         10.18         1.18 o                         
   4  -9   2          2.19          1.94         0.97 o                         
   5  -9   2         14.98         13.93         1.33 o                         
   6  -9   2          0.41          1.02         1.27 o                         
   7  -9   2          2.28          0.41         1.26 o                         
   8  -9   2          3.35          2.47         1.61 o                         
  -9  -8   2          6.02          5.29         1.10 o                         
  -8  -8   2         20.19         18.52         1.36 o                         
  -7  -8   2          0.16         -0.15         1.16 o                         
  -6  -8   2         17.27         17.79         1.91 o                         
  -5  -8   2        116.74        121.86         3.58 o                         
  -4  -8   2        260.09        252.09         6.08 o                         
  -3  -8   2         13.10         11.66         1.29 o                         
  -2  -8   2         38.64         44.15         2.13 o                         
  -1  -8   2        121.26        108.61         2.23 o                         
   0  -8   2        384.82        353.04         5.17 o                         
   1  -8   2        179.51        183.81         3.54 o                         
   2  -8   2        175.07        176.99         3.63 o                         
   3  -8   2        317.79        325.20         5.65 o                         
   4  -8   2        339.09        341.89         6.27 o                         
   5  -8   2        264.19        254.10         5.07 o                         
   6  -8   2         23.67         29.96         2.20 o                         
   7  -8   2         31.78         27.32         2.03 o                         
   8  -8   2          4.18         -0.64         1.26 o                         
   9  -8   2         11.35         10.75         1.84 o                         
  -9  -7   2         12.58         15.38         1.38 o                         
  -8  -7   2         39.77         39.81         1.88 o                         
  -7  -7   2         34.77         39.20         1.77 o                         
  -6  -7   2         45.05         41.16         1.72 o                         
  -5  -7   2          8.12          7.47         0.77 o                         
  -4  -7   2        263.79        275.01         4.91 o                         
  -3  -7   2          6.90          9.38         0.79 o                         
  -2  -7   2         27.26         33.73         1.60 o                         
  -1  -7   2         95.56        108.53         1.89 o                         
   0  -7   2        191.89        199.35         3.18 o                         
   1  -7   2        193.71        191.30         2.89 o                         
   2  -7   2        130.29        131.24         2.31 o                         
   3  -7   2         33.41         36.54         1.28 o                         
   4  -7   2        110.46        105.50         2.55 o                         
   5  -7   2        136.38        134.07         3.47 o                         
   6  -7   2         58.28         63.55         3.16 o                         
   7  -7   2         25.12         27.22         2.16 o                         
   8  -7   2         37.65         38.51         2.58 o                         
   9  -7   2          1.28         -0.42         1.29 o                         
  10  -7   2          9.90          8.74         2.31 o                         
 -10  -6   2          2.44          4.75         1.24 o                         
  -9  -6   2          1.86          0.49         1.10 o                         
  -8  -6   2          2.38          0.59         1.06 o                         
  -7  -6   2          0.47         -0.78         0.78 o                         
  -6  -6   2          1.71          3.48         0.85 o                         
  -5  -6   2          0.27         -0.31         0.58 o                         
  -4  -6   2        128.28        127.82         2.13 o                         
  -3  -6   2          3.87          4.19         0.48 o                         
  -2  -6   2         47.74         54.67         1.25 o                         
  -1  -6   2        205.26        206.18         2.71 o                         
   0  -6   2        339.02        331.44         4.51 o                         
   1  -6   2        592.60        607.89         7.31 o                         
   2  -6   2        299.88        298.25         4.19 o                         
   3  -6   2        210.46        216.85         3.44 o                         
   4  -6   2          0.91          0.12         0.52 o                         
   5  -6   2          8.15          7.56         0.93 o                         
   6  -6   2         11.50         11.32         1.28 o                         
   7  -6   2         18.03         20.94         1.70 o                         
   8  -6   2         21.45         21.81         2.05 o                         
   9  -6   2          0.08         -0.39         1.12 o                         
  10  -6   2          4.43          4.92         1.91 o                         
 -10  -5   2         43.59         49.46         2.57 o                         
  -9  -5   2         44.73         45.81         2.40 o                         
  -8  -5   2         23.63         23.28         1.73 o                         
  -7  -5   2         57.91         61.53         2.66 o                         
  -6  -5   2        224.58        251.56         5.47 o                         
  -5  -5   2         93.48         88.86         1.80 o                         
  -4  -5   2        257.09        267.12         4.12 o                         
  -3  -5   2       1232.93       1226.57        15.65 o                         
  -2  -5   2        126.04        122.03         1.91 o                         
  -1  -5   2        546.02        554.07         6.55 o                         
   0  -5   2        351.29        287.01         4.07 o                         
   1  -5   2        118.47        100.63         1.70 o                         
   2  -5   2        666.60        710.61         8.97 o                         
   3  -5   2        125.36        119.22         1.85 o                         
   4  -5   2         36.71         34.38         1.23 o                         
   5  -5   2        208.17        219.16         3.96 o                         
   6  -5   2        273.70        262.26         5.81 o                         
   7  -5   2        120.58        120.51         3.46 o                         
   8  -5   2         27.48         25.93         1.97 o                         
   9  -5   2          9.83         13.81         1.49 o                         
  10  -5   2          0.07         -1.10         1.18 o                         
 -11  -4   2          0.05          0.10         1.35 o                         
 -10  -4   2         28.49         23.64         2.07 o                         
  -9  -4   2         67.12         74.38         3.19 o                         
  -8  -4   2         53.37         53.25         2.27 o                         
  -7  -4   2         39.88         48.39         2.06 o                         
  -6  -4   2         49.88         53.12         2.14 o                         
  -5  -4   2        408.28        417.65         7.17 o                         
  -4  -4   2        760.68        751.45        10.33 o                         
  -3  -4   2        855.91        914.59        10.96 o                         
  -2  -4   2        511.40        543.36         6.41 o                         
  -1  -4   2        893.91        919.29        10.51 o                         
   0  -4   2        807.99        861.13        10.20 o                         
   1  -4   2        284.85        263.22         3.40 o                         
   2  -4   2        385.54        376.66         4.60 o                         
   3  -4   2          4.57         13.32         0.59 o                         
   4  -4   2        351.85        382.13         5.39 o                         
   5  -4   2         75.84         69.47         1.74 o                         
   6  -4   2         25.95         27.39         1.44 o                         
   7  -4   2        215.49        220.05         4.71 o                         
   8  -4   2         80.72         83.93         2.89 o                         
   9  -4   2         16.18         18.62         1.78 o                         
  10  -4   2          0.37         -1.41         1.41 o                         
  11  -4   2          9.05         15.07         2.95 o                         
 -11  -3   2         10.64         10.99         1.79 o                         
 -10  -3   2         18.49         17.76         2.03 o                         
  -9  -3   2         70.74         79.69         3.84 o                         
  -8  -3   2         45.02         44.15         2.36 o                         
  -7  -3   2         39.85         45.77         2.40 o                         
  -6  -3   2          2.99          3.13         0.62 o                         
  -5  -3   2         44.14         51.12         1.66 o                         
  -4  -3   2         79.33         71.32         1.82 o                         
  -3  -3   2        473.05        458.76         6.18 o                         
  -2  -3   2        378.13        350.43         4.39 o                         
  -1  -3   2        367.35        445.60         5.39 o                         
   0  -3   2        967.51       1034.93        11.38 o                         
   1  -3   2          0.81          3.44         0.30 o                         
   2  -3   2       1113.97       1178.17        13.34 o                         
   3  -3   2        203.86        190.15         2.55 o                         
   4  -3   2         96.93        122.35         1.99 o                         
   5  -3   2        339.34        354.91         5.40 o                         
   6  -3   2        115.17        123.00         2.27 o                         
   7  -3   2          3.04          1.86         0.83 o                         
   8  -3   2          9.69         13.24         1.21 o                         
   9  -3   2          0.70         -1.33         1.33 o                         
  10  -3   2          6.16          5.10         1.53 o                         
  11  -3   2          2.90          0.84         1.76 o                         
 -11  -2   2          0.44         -0.77         1.35 o                         
 -10  -2   2          0.79          1.14         1.25 o                         
  -9  -2   2         16.74         18.04         1.85 o                         
  -8  -2   2         28.44         31.11         1.59 o                         
  -7  -2   2        124.09        134.11         3.38 o                         
  -6  -2   2        102.23        108.48         2.08 o                         
  -5  -2   2         40.73         41.14         1.10 o                         
  -4  -2   2        960.12        921.81        11.49 o                         
  -3  -2   2         34.26         27.01         0.90 o                         
  -2  -2   2         14.99          9.28         0.45 o                         
  -1  -2   2       2097.17       2016.88        79.88 o                         
   0  -2   2        548.46        571.86         6.98 o                         
   1  -2   2         38.78         39.96         0.67 o                         
   2  -2   2       1356.30       1400.54        19.03 o                         
   3  -2   2       3034.58       3021.25        55.09 o                         
   4  -2   2          7.21          6.18         0.44 o                         
   5  -2   2        356.19        343.50         4.71 o                         
   6  -2   2         24.73         28.16         1.11 o                         
   7  -2   2         91.72         91.48         2.44 o                         
   8  -2   2         28.32         34.08         1.70 o                         
   9  -2   2         17.05         16.00         1.60 o                         
  10  -2   2          9.66          9.14         1.48 o                         
  11  -2   2          9.31          8.25         2.86 o                         
 -11  -1   2          3.75          1.81         1.46 o                         
 -10  -1   2          7.86          5.30         1.32 o                         
  -9  -1   2          0.60         -0.50         1.06 o                         
  -8  -1   2          1.44         -0.55         0.80 o                         
  -7  -1   2         38.30         37.37         1.73 o                         
  -6  -1   2        452.04        468.00         6.37 o                         
  -5  -1   2         19.87         17.39         0.87 o                         
  -4  -1   2        759.56        825.15        10.72 o                         
  -3  -1   2       3656.00       3527.49       137.06 o                         
  -2  -1   2       1106.29       1054.02        13.78 o                         
  -1  -1   2        363.27        367.71         4.00 o                         
   0  -1   2        914.27        915.70        20.66 o                         
   1  -1   2        756.27        824.04        11.75 o                         
   2  -1   2       1812.91       1804.09        71.39 o                         
   3  -1   2       3548.74       3710.67       116.29 o                         
   4  -1   2        233.60        229.25         3.18 o                         
   5  -1   2        110.63        113.37         1.91 o                         
   6  -1   2         84.52         87.00         1.69 o                         
   7  -1   2         44.19         44.81         1.56 o                         
   8  -1   2         31.74         27.16         1.23 o                         
   9  -1   2         68.03         73.79         2.42 o                         
  10  -1   2          7.06          5.42         1.15 o                         
  11  -1   2          2.65          0.61         1.95 o                         
 -11   0   2          4.32          3.97         1.53 o                         
 -10   0   2         16.41         13.88         2.36 o                         
  -9   0   2         65.19         68.85         3.28 o                         
  -8   0   2         96.79         96.46         2.72 o                         
  -7   0   2        111.16        108.13         2.76 o                         
  -6   0   2         31.84         36.14         1.34 o                         
  -5   0   2         39.13         39.86         1.14 o                         
  -4   0   2          1.36          3.60         0.49 o                         
  -3   0   2        963.48        968.37        12.80 o                         
  -2   0   2        253.81        298.96         3.57 o                         
  -1   0   2        804.33        735.01         7.60 o                         
   0   0   2        556.86        574.87         7.22 o                         
   1   0   2         15.54          8.40         0.39 o                         
   2   0   2         19.90         35.03         0.64 o                         
   3   0   2        209.40        238.47         3.64 o                         
   4   0   2        217.91        210.72         3.09 o                         
   5   0   2         33.80         34.45         0.88 o                         
   6   0   2         84.83         84.34         1.78 o                         
   7   0   2        132.94        131.83         2.73 o                         
   8   0   2         27.24         27.40         1.46 o                         
   9   0   2          5.98          5.65         1.04 o                         
  10   0   2         65.71         66.13         2.63 o                         
  11   0   2          1.40          4.52         1.46 o                         
 -11   1   2          0.21          1.82         1.50 o                         
 -10   1   2          0.55          0.91         1.25 o                         
  -9   1   2          0.28         -1.07         1.07 o                         
  -8   1   2        132.57        131.93         3.49 o                         
  -7   1   2        455.82        460.65         9.15 o                         
  -6   1   2        315.95        322.96         5.21 o                         
  -5   1   2        348.04        343.24         4.72 o                         
  -4   1   2          2.46          8.58         0.57 o                         
  -3   1   2       1389.93       1375.61        16.07 o                         
  -2   1   2       1458.81       1412.73        21.16 o                         
  -1   1   2       1157.59       1196.51        16.12 o                         
   0   1   2         84.28         95.53         1.51 o                         
   1   1   2      15533.74      17013.02       540.18 o                         
   2   1   2       1343.38       1275.48        18.12 o                         
   3   1   2         27.06         32.03         0.79 o                         
   4   1   2          1.42          3.18         0.40 o                         
   5   1   2         33.21         29.41         0.90 o                         
   6   1   2        134.23        132.05         2.29 o                         
   7   1   2         22.23         26.22         1.55 o                         
   8   1   2         20.76         27.14         1.54 o                         
   9   1   2         18.95         16.47         1.18 o                         
  10   1   2        126.00        129.08         5.59 o                         
  11   1   2          0.09          1.52         0.99 o                         
 -11   2   2         37.30         38.56         2.62 o                         
 -10   2   2         26.60         24.43         2.05 o                         
  -9   2   2        115.54        118.01         3.74 o                         
  -8   2   2         87.55         92.12         2.89 o                         
  -7   2   2         84.04         93.99         2.31 o                         
  -6   2   2        170.62        168.09         2.84 o                         
  -5   2   2         93.65        105.11         1.92 o                         
  -4   2   2        415.24        412.74         5.46 o                         
  -3   2   2         14.53          9.95         0.47 o                         
  -2   2   2          2.29          9.11         0.43 o                         
  -1   2   2        407.05        353.98         4.13 o                         
   0   2   2        225.63        270.43         3.02 o                         
   1   2   2         94.75         82.20         1.14 o                         
   2   2   2          0.66          3.31         0.30 o                         
   3   2   2         88.81         84.81         1.55 o                         
   4   2   2        228.12        272.63         3.77 o                         
   5   2   2        409.52        434.69         6.60 o                         
   6   2   2        262.72        240.61         4.09 o                         
   7   2   2        110.17         99.49         2.43 o                         
   8   2   2         73.14         69.44         1.76 o                         
   9   2   2         16.06         17.12         1.25 o                         
  10   2   2         36.69         35.07         4.04 o                         
  11   2   2         19.40         23.46         2.37 o                         
 -11   3   2         16.16         19.14         2.07 o                         
 -10   3   2          0.39          1.35         1.30 o                         
  -9   3   2         27.90         30.85         2.16 o                         
  -8   3   2          3.77          3.30         1.10 o                         
  -7   3   2         69.12         68.21         2.00 o                         
  -6   3   2         29.75         25.21         1.23 o                         
  -5   3   2         30.88         28.40         1.00 o                         
  -4   3   2         61.92         48.88         1.13 o                         
  -3   3   2        209.11        212.60         2.90 o                         
  -2   3   2        743.48        806.21         9.56 o                         
  -1   3   2        294.62        281.98         3.68 o                         
   0   3   2        761.96        800.33         9.12 o                         
   1   3   2       1113.29       1150.17        11.90 o                         
   2   3   2       1357.46       1346.76        15.22 o                         
   3   3   2       1163.95       1323.22        16.07 o                         
   4   3   2        226.48        238.89         3.51 o                         
   5   3   2        116.47        115.29         2.35 o                         
   6   3   2        225.34        222.56         3.95 o                         
   7   3   2         90.72         84.92         2.07 o                         
   8   3   2         21.58         20.13         1.77 o                         
   9   3   2          0.14         -0.66         0.66 o                         
  10   3   2          0.12          1.55         1.10 o                         
  11   3   2         10.10         12.21         1.59 o                         
 -10   4   2          0.26         -0.89         1.22 o                         
  -9   4   2         36.05         36.58         2.19 o                         
  -8   4   2          9.52          9.29         1.10 o                         
  -7   4   2         16.07         18.27         1.15 o                         
  -6   4   2        144.11        121.76         2.65 o                         
  -5   4   2        470.06        440.64         6.25 o                         
  -4   4   2        308.72        293.53         4.12 o                         
  -3   4   2        311.93        264.90         3.55 o                         
  -2   4   2          1.86          1.41         0.32 o                         
  -1   4   2          8.42          5.95         0.45 o                         
   0   4   2        744.57        720.86         8.32 o                         
   1   4   2        510.83        497.64         5.87 o                         
   2   4   2       2250.48       2293.22        28.59 o                         
   3   4   2        143.35        147.34         2.18 o                         
   4   4   2        263.44        254.14         3.57 o                         
   5   4   2         50.15         50.65         1.25 o                         
   6   4   2         30.18         37.14         1.63 o                         
   7   4   2          0.41         -0.81         0.81 o                         
   8   4   2          5.87          4.11         0.73 o                         
   9   4   2          1.26          1.08         0.65 o                         
  10   4   2          0.11          3.19         1.19 o                         
 -10   5   2         20.20         23.96         2.11 o                         
  -9   5   2          1.99          0.99         1.07 o                         
  -8   5   2         51.94         54.64         2.46 o                         
  -7   5   2        236.53        226.63         4.49 o                         
  -6   5   2          6.53          7.29         0.95 o                         
  -5   5   2         88.95         82.63         2.08 o                         
  -4   5   2       1152.42       1127.12        14.57 o                         
  -3   5   2        405.58        407.92         5.88 o                         
  -2   5   2        483.90        519.74         6.75 o                         
  -1   5   2         21.93         20.31         0.82 o                         
   0   5   2         32.24         37.00         0.80 o                         
   1   5   2        400.30        393.94         4.97 o                         
   2   5   2       1129.52       1189.92        14.66 o                         
   3   5   2          0.65          1.11         0.27 o                         
   4   5   2          0.54          0.64         0.37 o                         
   5   5   2        312.71        310.54         6.17 o                         
   6   5   2        120.76        120.78         2.75 o                         
   7   5   2         30.62         29.60         1.55 o                         
   8   5   2         11.58         10.02         0.98 o                         
   9   5   2          8.14          4.39         0.86 o                         
  10   5   2          3.15          2.98         1.24 o                         
 -10   6   2         10.60          9.62         1.55 o                         
  -9   6   2         21.16         20.92         1.78 o                         
  -8   6   2         56.82         59.82         2.75 o                         
  -7   6   2         17.21         17.82         1.44 o                         
  -6   6   2        104.63        107.27         2.87 o                         
  -5   6   2         52.83         43.76         2.23 o                         
  -4   6   2       1343.72       1250.25        18.38 o                         
  -3   6   2         34.05         29.54         1.13 o                         
  -2   6   2         79.07         84.51         1.85 o                         
  -1   6   2         99.64        111.56         2.14 o                         
   0   6   2        269.07        263.95         3.91 o                         
   1   6   2        114.96        116.53         2.09 o                         
   2   6   2        245.25        253.15         3.66 o                         
   3   6   2        250.10        245.32         3.41 o                         
   4   6   2          4.72          5.59         0.48 o                         
   5   6   2         47.57         45.03         1.18 o                         
   6   6   2         21.01         17.60         1.28 o                         
   7   6   2         26.31         25.52         1.48 o                         
   8   6   2          5.92          6.06         1.18 o                         
   9   6   2         20.99         15.27         2.04 o                         
  10   6   2          0.03         -0.74         0.74 o                         
  -9   7   2         41.01         42.29         3.22 o                         
  -8   7   2         12.83         13.54         2.05 o                         
  -7   7   2         42.05         43.39         2.28 o                         
  -6   7   2          8.04          5.94         1.27 o                         
  -5   7   2         73.28         59.78         2.13 o                         
  -4   7   2        176.25        172.79         5.26 o                         
  -3   7   2        102.18        100.36         2.37 o                         
  -2   7   2          2.70          2.22         0.71 o                         
  -1   7   2          8.21          6.33         0.64 o                         
   0   7   2         36.78         36.32         1.06 o                         
   1   7   2         38.45         35.91         1.28 o                         
   2   7   2         92.20         87.35         2.28 o                         
   3   7   2         34.68         47.04         1.50 o                         
   4   7   2         10.76          8.94         0.85 o                         
   5   7   2         56.45         57.84         2.57 o                         
   6   7   2         36.82         35.41         2.17 o                         
   7   7   2         20.06         20.20         1.56 o                         
   8   7   2          0.28         -0.85         0.86 o                         
   9   7   2         21.53         19.25         2.96 o                         
  -9   8   2          8.20          8.46         1.98 o                         
  -8   8   2         48.43         50.98         2.94 o                         
  -7   8   2         22.30         21.47         2.62 o                         
  -6   8   2          4.53          3.61         1.40 o                         
  -5   8   2         37.43         37.51         2.03 o                         
  -4   8   2         22.35         22.89         1.61 o                         
  -3   8   2        102.15        108.96         3.49 o                         
  -2   8   2          5.83          4.88         1.04 o                         
  -1   8   2         44.48         44.12         1.97 o                         
   0   8   2        202.13        206.67         3.94 o                         
   1   8   2        211.99        205.82         4.13 o                         
   2   8   2         24.06         23.33         1.29 o                         
   3   8   2         37.94         40.02         2.07 o                         
   4   8   2         16.93         16.21         1.56 o                         
   5   8   2          1.24         -0.22         0.89 o                         
   6   8   2          5.60          6.23         1.16 o                         
   7   8   2          8.78          6.41         1.32 o                         
   8   8   2          0.12         -0.74         0.74 o                         
  -8   9   2          7.01          8.93         1.79 o                         
  -7   9   2          6.13          4.36         1.44 o                         
  -6   9   2         22.85         23.72         1.96 o                         
  -5   9   2          1.79          1.85         0.92 o                         
  -4   9   2         21.88         21.61         1.87 o                         
  -3   9   2        159.05        159.41         3.96 o                         
  -2   9   2         61.78         64.12         2.11 o                         
  -1   9   2         12.63         10.79         1.13 o                         
   0   9   2         17.94         21.05         1.37 o                         
   1   9   2        163.47        164.29         5.01 o                         
   2   9   2         70.12         71.07         2.93 o                         
   3   9   2        122.36        120.35         3.32 o                         
   4   9   2         96.33        100.49         4.06 o                         
   5   9   2         68.84         61.96         2.55 o                         
   6   9   2         35.44         36.63         2.33 o                         
   7   9   2         16.80         18.84         1.86 o                         
   8   9   2          3.95          4.32         1.37 o                         
  -7  10   2          6.66          4.88         1.50 o                         
  -6  10   2          9.97          8.11         1.93 o                         
  -5  10   2         50.28         49.53         3.09 o                         
  -4  10   2         77.86         74.85         3.46 o                         
  -3  10   2         47.19         52.33         4.34 o                         
  -2  10   2        159.04        172.05         3.67 o                         
  -1  10   2        157.46        166.84         4.15 o                         
   0  10   2         66.03         63.34         2.54 o                         
   1  10   2         38.21         37.00         1.80 o                         
   2  10   2          6.56          5.75         1.09 o                         
   3  10   2          0.66          0.23         0.98 o                         
   4  10   2          7.81          5.36         1.44 o                         
   5  10   2          1.02          1.34         1.27 o                         
   6  10   2          1.60          2.78         1.53 o                         
   7  10   2          1.78          2.68         1.39 o                         
  -6  11   2          8.87          5.83         1.97 o                         
  -5  11   2          9.11         10.83         2.37 o                         
  -4  11   2          0.85         -1.51         1.51 o                         
  -3  11   2          1.97          0.39         1.01 o                         
  -2  11   2          0.14         -0.48         0.76 o                         
  -1  11   2          0.18         -0.42         0.94 o                         
   0  11   2          8.21          8.17         1.58 o                         
   1  11   2         35.27         31.68         2.24 o                         
   2  11   2         12.11         13.01         1.51 o                         
   3  11   2          0.22         -0.63         1.23 o                         
   4  11   2          8.48          9.05         1.95 o                         
   5  11   2          3.20          1.52         1.73 o                         
  -4  12   2         37.55         29.77         2.22 o                         
  -3  12   2         13.08         11.39         1.55 o                         
  -2  12   2         14.28          8.44         1.16 o                         
  -1  12   2         14.48         17.06         1.84 o                         
   0  12   2          9.35         10.74         1.81 o                         
   1  12   2         12.13         14.43         1.85 o                         
   2  12   2         13.36         13.29         2.21 o                         
   3  12   2          8.64          8.47         1.85 o                         
   4  12   2         29.30         32.26         2.67 o                         
  -3 -13   3         14.68         12.54         2.18 o                         
  -2 -13   3          0.45          0.90         1.59 o                         
  -1 -13   3          5.25          3.39         1.83 o                         
   0 -13   3          1.26         -0.67         1.94 o                         
   1 -13   3          3.28          0.86         1.01 o                         
   2 -13   3          7.82          7.89         1.38 o                         
   3 -13   3          8.71          7.44         1.27 o                         
  -5 -12   3          7.50          6.33         1.96 o                         
  -4 -12   3         20.33         23.86         2.58 o                         
  -3 -12   3        119.61        118.29         4.18 o                         
  -2 -12   3         89.83        110.52         4.00 o                         
  -1 -12   3          0.33          0.93         1.55 o                         
   0 -12   3         40.70         38.49         2.59 o                         
   1 -12   3         99.39        110.64         3.77 o                         
   2 -12   3         66.43         65.27         2.48 o                         
   3 -12   3         32.95         37.18         2.28 o                         
   4 -12   3         12.90         12.64         1.46 o                         
   5 -12   3          3.78          2.75         1.73 o                         
  -6 -11   3          4.25          5.28         2.04 o                         
  -5 -11   3          3.29          3.49         1.59 o                         
  -4 -11   3          8.30          9.06         1.93 o                         
  -3 -11   3         36.81         38.19         2.76 o                         
  -2 -11   3        122.38        133.55         4.16 o                         
  -1 -11   3          0.23          0.30         0.92 o                         
   0 -11   3         48.04         42.49         1.66 o                         
   1 -11   3         41.27         44.67         1.92 o                         
   2 -11   3         39.16         40.74         1.90 o                         
   3 -11   3         43.49         44.75         2.42 o                         
   4 -11   3         21.31         25.49         1.77 o                         
   5 -11   3          7.08          9.89         1.39 o                         
   6 -11   3          0.09         -0.22         1.58 o                         
  -7 -10   3          9.43          9.48         2.44 o                         
  -6 -10   3         20.28         16.11         2.07 o                         
  -5 -10   3         31.88         35.85         2.65 o                         
  -4 -10   3         32.29         34.50         2.47 o                         
  -3 -10   3         15.96         18.59         1.99 o                         
  -2 -10   3         96.10         93.53         3.54 o                         
  -1 -10   3          1.08          0.91         0.61 o                         
   0 -10   3          4.89          4.35         0.67 o                         
   1 -10   3        165.09        174.58         3.40 o                         
   2 -10   3         40.87         42.73         2.06 o                         
   3 -10   3          0.30         -0.83         0.83 o                         
   4 -10   3         16.12         16.92         1.49 o                         
   5 -10   3          7.90          6.64         1.23 o                         
   6 -10   3          3.67          4.35         1.36 o                         
   7 -10   3          4.05          1.68         1.69 o                         
  -8  -9   3         79.40         82.25         4.41 o                         
  -7  -9   3          2.49          2.98         1.09 o                         
  -6  -9   3          4.03          2.85         1.14 o                         
  -5  -9   3         30.67         27.60         2.28 o                         
  -4  -9   3         97.23         99.90         3.46 o                         
  -3  -9   3         76.89         77.67         3.66 o                         
  -2  -9   3         65.88         65.41         3.13 o                         
  -1  -9   3         67.57         71.57         2.24 o                         
   0  -9   3          6.29          8.23         0.74 o                         
   1  -9   3         44.10         53.48         1.86 o                         
   2  -9   3          2.99          3.20         0.93 o                         
   3  -9   3          5.99          7.07         1.06 o                         
   4  -9   3          1.90          0.87         0.93 o                         
   5  -9   3         36.41         30.64         1.81 o                         
   6  -9   3         13.59         17.35         1.72 o                         
   7  -9   3          0.27         -1.00         1.19 o                         
   8  -9   3          4.88          4.41         1.70 o                         
  -9  -8   3          0.12          0.10         1.04 o                         
  -8  -8   3         84.09         77.18         3.10 o                         
  -7  -8   3         24.99         29.54         1.59 o                         
  -6  -8   3          0.15         -0.70         0.70 o                         
  -5  -8   3         20.07         16.41         1.45 o                         
  -4  -8   3          0.22          1.39         1.10 o                         
  -3  -8   3          0.40          1.07         1.08 o                         
  -2  -8   3          7.79         11.66         1.04 o                         
  -1  -8   3         72.87         64.31         1.64 o                         
   0  -8   3         35.12         37.29         1.27 o                         
   1  -8   3        168.73        165.72         3.28 o                         
   2  -8   3         78.68         76.32         2.09 o                         
   3  -8   3          4.86          7.24         1.20 o                         
   4  -8   3          0.21         -0.56         0.84 o                         
   5  -8   3        279.42        287.00         6.41 o                         
   6  -8   3        141.45        151.10         4.00 o                         
   7  -8   3        110.52        115.99         3.69 o                         
   8  -8   3         22.07         22.08         1.98 o                         
   9  -8   3         17.63         17.92         1.92 o                         
  -9  -7   3          3.34         -0.12         1.07 o                         
  -8  -7   3          4.64          6.90         1.11 o                         
  -7  -7   3         13.44         14.69         1.21 o                         
  -6  -7   3         24.83         27.11         2.29 o                         
  -5  -7   3        131.68        142.90         3.19 o                         
  -4  -7   3        184.59        180.93         3.29 o                         
  -3  -7   3        145.83        147.40         3.74 o                         
  -2  -7   3         93.32         93.38         1.85 o                         
  -1  -7   3        260.49        251.99         3.54 o                         
   0  -7   3        732.43        714.29         8.56 o                         
   1  -7   3        256.36        252.18         3.84 o                         
   2  -7   3         67.36         76.07         1.57 o                         
   3  -7   3        415.14        410.23         6.19 o                         
   4  -7   3         50.44         54.37         1.90 o                         
   5  -7   3         22.67         24.52         1.56 o                         
   6  -7   3         26.42         25.21         1.95 o                         
   7  -7   3          0.31          1.05         1.14 o                         
   8  -7   3          0.89          1.53         1.22 o                         
   9  -7   3          0.44         -0.50         1.37 o                         
 -10  -6   3         12.79         10.93         1.52 o                         
  -9  -6   3         13.90         12.38         1.38 o                         
  -8  -6   3          4.39          6.16         1.24 o                         
  -7  -6   3         18.88         18.78         1.35 o                         
  -6  -6   3          0.85          3.72         0.87 o                         
  -5  -6   3         68.01         63.82         1.96 o                         
  -4  -6   3        189.80        194.31         3.17 o                         
  -3  -6   3        619.97        620.95         8.76 o                         
  -2  -6   3          8.63         11.59         0.67 o                         
  -1  -6   3         88.46         95.09         1.76 o                         
   0  -6   3         73.46         65.37         1.24 o                         
   1  -6   3        270.94        245.25         3.52 o                         
   2  -6   3         32.71         38.20         1.10 o                         
   3  -6   3         20.90         27.62         1.09 o                         
   4  -6   3        143.65        136.46         2.31 o                         
   5  -6   3        349.45        349.30         5.74 o                         
   6  -6   3        253.87        238.45         5.11 o                         
   7  -6   3          0.31         -1.01         1.01 o                         
   8  -6   3          5.67          3.61         1.14 o                         
   9  -6   3          1.44         -0.88         1.08 o                         
  10  -6   3          1.85          0.11         1.73 o                         
 -10  -5   3         21.58         19.45         2.25 o                         
  -9  -5   3         57.64         55.32         2.62 o                         
  -8  -5   3         81.92         87.28         3.26 o                         
  -7  -5   3         99.11        112.46         3.18 o                         
  -6  -5   3        123.05        124.07         3.05 o                         
  -5  -5   3        514.95        510.95         9.03 o                         
  -4  -5   3        505.44        483.81         6.42 o                         
  -3  -5   3        975.98       1055.16        13.13 o                         
  -2  -5   3         21.76         21.96         0.77 o                         
  -1  -5   3        386.76        403.25         5.11 o                         
   0  -5   3        449.97        472.00         5.90 o                         
   1  -5   3        591.44        560.06         7.15 o                         
   2  -5   3        109.78        109.84         1.76 o                         
   3  -5   3         57.39         61.50         1.15 o                         
   4  -5   3         10.09          9.98         0.71 o                         
   5  -5   3         13.45         13.01         1.06 o                         
   6  -5   3         96.43         95.24         2.46 o                         
   7  -5   3         38.27         40.94         1.67 o                         
   8  -5   3         15.23         16.67         1.41 o                         
   9  -5   3         27.22         25.04         2.19 o                         
  10  -5   3          1.58          1.93         1.59 o                         
 -10  -4   3         13.27         13.42         1.60 o                         
  -9  -4   3         54.69         58.60         2.68 o                         
  -8  -4   3          6.59          4.86         1.18 o                         
  -7  -4   3         27.41         31.11         1.83 o                         
  -6  -4   3         70.99         68.51         2.02 o                         
  -5  -4   3         21.16         21.22         1.03 o                         
  -4  -4   3         34.43         24.84         0.97 o                         
  -3  -4   3        577.49        563.04         7.26 o                         
  -2  -4   3         58.17         82.11         1.37 o                         
  -1  -4   3        470.86        502.41         6.38 o                         
   0  -4   3         82.72         76.73         1.26 o                         
   1  -4   3        101.22         88.28         1.48 o                         
   2  -4   3       1402.35       1536.04        18.59 o                         
   3  -4   3        334.73        325.71         4.14 o                         
   4  -4   3          0.35          0.43         0.34 o                         
   5  -4   3          7.69          5.79         0.65 o                         
   6  -4   3         32.49         32.57         1.19 o                         
   7  -4   3          3.54          4.18         0.88 o                         
   8  -4   3          4.05          5.30         1.06 o                         
   9  -4   3         14.55         14.57         1.86 o                         
  10  -4   3          2.86          0.96         1.29 o                         
  11  -4   3         13.07         24.94         8.80 o                         
 -11  -3   3          0.43         -0.42         1.40 o                         
 -10  -3   3          3.67          3.64         1.56 o                         
  -9  -3   3         70.10         77.24         3.65 o                         
  -8  -3   3          7.15          8.19         1.62 o                         
  -7  -3   3          0.45         -0.59         0.82 o                         
  -6  -3   3         23.79         28.70         1.42 o                         
  -5  -3   3        187.56        180.18         3.15 o                         
  -4  -3   3          0.98          0.29         0.43 o                         
  -3  -3   3         22.51         28.52         0.89 o                         
  -2  -3   3          2.54          0.48         0.30 o                         
  -1  -3   3        419.61        481.39         5.64 o                         
   0  -3   3        447.37        477.64         5.98 o                         
   1  -3   3        101.57         67.01         1.14 o                         
   2  -3   3          0.65          1.02         0.35 o                         
   3  -3   3        912.34        985.55        11.32 o                         
   4  -3   3        103.27        105.63         1.63 o                         
   5  -3   3          1.48          0.10         0.43 o                         
   6  -3   3         30.15         36.07         1.36 o                         
   7  -3   3        184.81        175.16         3.70 o                         
   8  -3   3         88.82         98.27         3.35 o                         
   9  -3   3          7.55          7.43         1.32 o                         
  10  -3   3          3.25          2.91         1.41 o                         
  11  -3   3          0.25          1.84         1.74 o                         
 -11  -2   3         12.98         13.26         2.01 o                         
 -10  -2   3          2.72          1.04         1.27 o                         
  -9  -2   3         46.30         46.64         2.41 o                         
  -8  -2   3         45.37         44.62         2.32 o                         
  -7  -2   3          3.27          3.44         0.88 o                         
  -6  -2   3         53.42         64.05         1.72 o                         
  -5  -2   3         55.67         66.99         1.61 o                         
  -4  -2   3        300.44        324.36         4.32 o                         
  -3  -2   3       1582.43       1667.14        21.78 o                         
  -2  -2   3       1538.08       1714.56        22.25 o                         
  -1  -2   3        133.88        162.02         1.89 o                         
   0  -2   3       1637.10       1752.68        47.52 o                         
   1  -2   3       3613.37       3897.46       140.42 o                         
   2  -2   3       1518.27       1519.59        19.73 o                         
   3  -2   3       1169.49       1209.38        13.77 o                         
   4  -2   3          2.97          0.10         0.35 o                         
   5  -2   3        260.13        282.13         4.30 o                         
   6  -2   3        158.48        159.83         2.79 o                         
   7  -2   3         47.51         48.47         1.98 o                         
   8  -2   3         87.49         96.46         3.23 o                         
   9  -2   3         59.54         64.66         2.53 o                         
  10  -2   3          8.84          7.13         1.67 o                         
  11  -2   3          0.73          1.04         1.60 o                         
 -11  -1   3          4.26          1.22         1.42 o                         
 -10  -1   3         17.17         13.46         1.60 o                         
  -9  -1   3         65.82         68.46         3.65 o                         
  -8  -1   3        290.31        300.27         8.41 o                         
  -7  -1   3        155.63        150.31         4.11 o                         
  -6  -1   3         48.61         50.86         1.46 o                         
  -5  -1   3         58.72         53.68         1.30 o                         
  -4  -1   3        273.31        263.98         3.58 o                         
  -3  -1   3       1112.70       1099.97        12.55 o                         
  -2  -1   3       2703.36       2732.24       152.56 o                         
  -1  -1   3       5802.23       6321.17       213.08 o                         
   0  -1   3        977.15        998.46        13.54 o                         
   1  -1   3        556.95        533.36         5.90 o                         
   2  -1   3       1810.47       1803.36        36.21 o                         
   3  -1   3        652.84        644.43         8.33 o                         
   4  -1   3        316.57        323.88         4.51 o                         
   5  -1   3          2.09          0.50         0.45 o                         
   6  -1   3        238.67        257.67         4.05 o                         
   7  -1   3         85.18        100.63         2.93 o                         
   8  -1   3         24.22         27.26         1.83 o                         
   9  -1   3          6.65          7.73         1.25 o                         
  10  -1   3          0.61         -0.71         1.21 o                         
  11  -1   3          1.93         -1.42         1.42 o                         
 -11   0   3          1.80          2.07         1.70 o                         
 -10   0   3          5.06          5.24         1.64 o                         
  -9   0   3          6.91          4.27         1.38 o                         
  -8   0   3         95.46         94.84         3.34 o                         
  -7   0   3        308.49        299.98         5.66 o                         
  -6   0   3        413.96        426.18         6.99 o                         
  -5   0   3        101.37        119.87         2.10 o                         
  -4   0   3         84.04         87.17         1.58 o                         
  -3   0   3       2582.48       2555.63        46.55 o                         
  -2   0   3        187.17        174.57         2.15 o                         
  -1   0   3         85.49        117.31         1.50 o                         
   0   0   3          2.96         10.41         0.42 o                         
   1   0   3       1813.88       1990.93        88.52 o                         
   2   0   3         10.54         21.44         0.47 o                         
   3   0   3          1.82          2.12         0.32 o                         
   4   0   3         20.39         26.52         0.80 o                         
   5   0   3        408.28        449.05         6.12 o                         
   6   0   3         57.72         58.41         1.50 o                         
   7   0   3         10.26         10.67         0.79 o                         
   8   0   3          0.65          0.05         0.58 o                         
   9   0   3          0.29          1.10         0.88 o                         
  10   0   3          9.41          6.11         1.30 o                         
  11   0   3          0.25          2.86         1.68 o                         
 -11   1   3         17.94         18.60         2.06 o                         
 -10   1   3         16.34         14.73         1.83 o                         
  -9   1   3         78.20         80.46         3.15 o                         
  -8   1   3          0.65          3.11         1.24 o                         
  -7   1   3          0.31          0.30         0.81 o                         
  -6   1   3          9.28          9.56         1.05 o                         
  -5   1   3         56.34         72.29         1.52 o                         
  -4   1   3          0.54          2.49         0.42 o                         
  -3   1   3        534.61        572.73         6.97 o                         
  -2   1   3        749.01        695.65         8.27 o                         
  -1   1   3        177.48        140.41         1.88 o                         
   0   1   3        145.97        129.79         2.00 o                         
   1   1   3        463.10        453.13         5.25 o                         
   2   1   3          7.72         12.68         0.40 o                         
   3   1   3       1483.39       1510.11        19.67 o                         
   4   1   3       1549.61       1566.94        20.63 o                         
   5   1   3        320.71        324.60         5.02 o                         
   6   1   3        179.59        170.53         2.80 o                         
   7   1   3        131.25        125.78         2.71 o                         
   8   1   3         60.85         61.21         2.31 o                         
   9   1   3          1.72          0.32         0.86 o                         
  10   1   3         31.63         33.79         2.10 o                         
  11   1   3          6.52          7.13         1.83 o                         
 -11   2   3         42.09         42.09         2.72 o                         
 -10   2   3          0.99          1.94         1.31 o                         
  -9   2   3         54.63         54.58         2.71 o                         
  -8   2   3        117.43        119.61         3.59 o                         
  -7   2   3        148.43        151.53         3.48 o                         
  -6   2   3        191.15        189.65         3.50 o                         
  -5   2   3         35.50         37.65         1.31 o                         
  -4   2   3         33.01         33.66         0.77 o                         
  -3   2   3        379.77        369.97         4.52 o                         
  -2   2   3       3665.42       3489.94       155.25 o                         
  -1   2   3         96.52        129.74         1.79 o                         
   0   2   3        547.39        530.56         6.35 o                         
   1   2   3       1419.01       1337.35        16.72 o                         
   2   2   3        274.78        300.55         4.20 o                         
   3   2   3          1.36          9.34         0.59 o                         
   4   2   3         80.15         88.47         1.63 o                         
   5   2   3        235.84        227.33         3.89 o                         
   6   2   3        115.87        118.81         2.50 o                         
   7   2   3        131.00        136.99         3.06 o                         
   8   2   3         38.62         37.92         1.76 o                         
   9   2   3         14.35         14.95         1.51 o                         
  10   2   3         10.15         11.95         1.71 o                         
  11   2   3         29.45         28.90         2.41 o                         
 -11   3   3         12.23         14.84         2.90 o                         
 -10   3   3         13.71         14.94         2.03 o                         
  -9   3   3          0.92          1.55         1.13 o                         
  -8   3   3          1.84          1.10         1.03 o                         
  -7   3   3         11.92         15.79         1.12 o                         
  -6   3   3         68.32         64.37         1.56 o                         
  -5   3   3         83.52         84.72         1.65 o                         
  -4   3   3         91.49         86.51         1.50 o                         
  -3   3   3         29.87         48.42         1.05 o                         
  -2   3   3        109.70         97.53         1.46 o                         
  -1   3   3         89.51         87.02         1.30 o                         
   0   3   3        172.96        172.07         2.32 o                         
   1   3   3         56.67         62.65         1.18 o                         
   2   3   3       3753.40       3817.74       120.23 o                         
   3   3   3        224.23        218.38         3.49 o                         
   4   3   3        171.39        177.24         2.91 o                         
   5   3   3         43.67         43.93         1.29 o                         
   6   3   3          6.56         15.72         1.12 o                         
   7   3   3         11.54          9.89         1.11 o                         
   8   3   3          2.55          1.59         0.88 o                         
   9   3   3          0.65         -0.97         1.18 o                         
  10   3   3          4.42          4.43         1.51 o                         
 -10   4   3         22.67         28.09         2.16 o                         
  -9   4   3          0.47          0.83         1.08 o                         
  -8   4   3         75.12         73.02         3.19 o                         
  -7   4   3        216.66        205.63         4.40 o                         
  -6   4   3        205.26        204.18         3.82 o                         
  -5   4   3        240.67        234.15         3.69 o                         
  -4   4   3        353.35        340.14         4.86 o                         
  -3   4   3        751.15        741.44         9.32 o                         
  -2   4   3        582.08        569.22         7.21 o                         
  -1   4   3        459.32        422.59         5.10 o                         
   0   4   3        128.87        125.24         1.96 o                         
   1   4   3        207.02        182.49         2.27 o                         
   2   4   3       1065.99       1059.42        11.78 o                         
   3   4   3         39.48         33.76         0.86 o                         
   4   4   3          0.29         -0.10         0.30 o                         
   5   4   3        179.62        194.16         3.38 o                         
   6   4   3         85.39         88.70         2.55 o                         
   7   4   3         35.21         33.07         1.55 o                         
   8   4   3          3.92          5.29         1.33 o                         
   9   4   3          1.12          1.07         1.09 o                         
  10   4   3          7.06          5.24         1.35 o                         
 -10   5   3         24.42         22.12         1.87 o                         
  -9   5   3         21.89         20.64         1.66 o                         
  -8   5   3        105.02        110.12         3.06 o                         
  -7   5   3         35.37         35.22         1.71 o                         
  -6   5   3        282.79        288.57         4.98 o                         
  -5   5   3         73.74         69.04         1.74 o                         
  -4   5   3        498.59        476.99         6.61 o                         
  -3   5   3        111.88         93.35         1.99 o                         
  -2   5   3         46.07         43.96         1.16 o                         
  -1   5   3        313.71        337.55         4.40 o                         
   0   5   3        502.41        475.40         6.67 o                         
   1   5   3        164.67        163.06         2.25 o                         
   2   5   3        107.06        116.49         1.91 o                         
   3   5   3        223.78        225.77         3.06 o                         
   4   5   3        330.82        315.80         4.54 o                         
   5   5   3         61.51         58.21         1.61 o                         
   6   5   3         10.54         14.64         1.09 o                         
   7   5   3         43.68         42.42         1.73 o                         
   8   5   3         27.29         26.78         1.32 o                         
   9   5   3         19.64         16.70         1.56 o                         
  10   5   3          0.41          0.82         1.21 o                         
  -9   6   3          7.98         11.36         1.75 o                         
  -8   6   3         45.10         43.96         2.38 o                         
  -7   6   3         58.20         64.27         2.52 o                         
  -6   6   3         14.96         18.05         1.38 o                         
  -5   6   3        180.72        154.41         3.68 o                         
  -4   6   3        142.09        143.95         3.86 o                         
  -3   6   3         64.13         66.53         1.81 o                         
  -2   6   3          6.98          8.02         0.61 o                         
  -1   6   3         55.28         55.44         1.40 o                         
   0   6   3          9.88         11.70         0.65 o                         
   1   6   3        165.53        164.99         2.79 o                         
   2   6   3        149.54        137.92         2.24 o                         
   3   6   3        145.19        200.05         6.32 o                         
   4   6   3         85.92         82.33         1.66 o                         
   5   6   3         89.17         80.01         1.81 o                         
   6   6   3         53.73         47.77         2.39 o                         
   7   6   3         13.32         16.32         1.15 o                         
   8   6   3          0.43         -0.16         1.08 o                         
   9   6   3          4.95          4.19         0.83 o                         
  -9   7   3         14.11         11.73         2.25 o                         
  -8   7   3         12.93         12.29         1.45 o                         
  -7   7   3         17.00         15.39         1.39 o                         
  -6   7   3         25.92         24.57         1.60 o                         
  -5   7   3          0.57         -0.06         0.71 o                         
  -4   7   3         13.52         10.64         1.24 o                         
  -3   7   3        233.82        239.45         4.92 o                         
  -2   7   3          1.00          1.62         0.62 o                         
  -1   7   3         67.64         72.16         1.84 o                         
   0   7   3         26.00         25.24         0.97 o                         
   1   7   3         24.80         28.98         1.15 o                         
   2   7   3         97.52         94.18         2.03 o                         
   3   7   3        181.65        190.75         3.56 o                         
   4   7   3          0.29         -0.50         0.59 o                         
   5   7   3          0.93         -0.16         0.64 o                         
   6   7   3        107.22         99.44         2.82 o                         
   7   7   3         31.35         30.86         1.33 o                         
   8   7   3          7.89          6.70         1.58 o                         
   9   7   3          2.61          1.29         1.22 o                         
  -8   8   3          1.26          2.77         1.48 o                         
  -7   8   3         19.58         23.09         1.98 o                         
  -6   8   3          7.50          6.53         1.45 o                         
  -5   8   3          7.24          6.72         1.25 o                         
  -4   8   3         57.15         60.13         2.69 o                         
  -3   8   3        846.89        817.01        14.08 o                         
  -2   8   3         92.13         87.60         2.31 o                         
  -1   8   3        125.93        132.97         2.95 o                         
   0   8   3        102.74         88.65         2.83 o                         
   1   8   3        263.18        246.33         4.88 o                         
   2   8   3        262.61        281.04         5.61 o                         
   3   8   3        229.38        233.43         5.72 o                         
   4   8   3         95.64         98.51         2.92 o                         
   5   8   3         15.23         16.79         1.39 o                         
   6   8   3         57.50         61.76         2.56 o                         
   7   8   3         14.33         15.42         1.66 o                         
   8   8   3          5.10          3.72         2.21 o                         
  -7   9   3         13.60         12.82         2.40 o                         
  -6   9   3         19.30         15.90         1.85 o                         
  -5   9   3         32.59         33.77         2.69 o                         
  -4   9   3         13.17         12.78         1.54 o                         
  -3   9   3        157.57        173.63         4.47 o                         
  -2   9   3         75.95         77.67         2.57 o                         
  -1   9   3          8.31          9.96         1.04 o                         
   0   9   3         21.33         21.67         1.69 o                         
   1   9   3         15.09         12.21         1.32 o                         
   2   9   3          0.40         -0.79         0.79 o                         
   3   9   3          3.19          8.86         1.17 o                         
   4   9   3          4.52          5.15         1.04 o                         
   5   9   3          0.56          0.95         1.06 o                         
   6   9   3          5.20          4.33         1.01 o                         
   7   9   3          6.52          4.19         1.44 o                         
  -6  10   3         20.47         21.72         2.95 o                         
  -5  10   3          3.19         -0.38         1.44 o                         
  -4  10   3         18.28         14.54         1.80 o                         
  -3  10   3         56.66         59.60         2.51 o                         
  -2  10   3         46.75         47.22         1.98 o                         
  -1  10   3          1.42          2.97         0.88 o                         
   0  10   3         10.13         12.85         1.39 o                         
   1  10   3         77.32         85.93         3.29 o                         
   2  10   3         66.39         65.22         2.87 o                         
   3  10   3          4.07          5.65         1.23 o                         
   4  10   3          6.52          4.81         1.20 o                         
   5  10   3          0.29          1.09         1.27 o                         
   6  10   3          0.08         -1.25         1.25 o                         
  -5  11   3         23.73         25.94         2.49 o                         
  -4  11   3         11.05         14.34         1.85 o                         
  -3  11   3          6.99          5.80         1.41 o                         
  -2  11   3         24.40         23.28         1.45 o                         
  -1  11   3          2.23          1.23         0.91 o                         
   0  11   3          3.24          0.30         1.18 o                         
   1  11   3          0.24          3.20         1.26 o                         
   2  11   3          7.22          6.40         1.38 o                         
   3  11   3          2.20          0.66         1.21 o                         
   4  11   3         24.43         22.80         2.32 o                         
   5  11   3         18.16         18.81         2.20 o                         
  -3  12   3         10.89          9.10         1.34 o                         
  -2  12   3         16.30         13.13         2.08 o                         
  -1  12   3         31.33         31.20         2.98 o                         
   0  12   3         32.83         28.23         2.54 o                         
   1  12   3         33.35         35.59         3.23 o                         
   2  12   3         27.08         26.75         2.41 o                         
   3  12   3          1.64          0.27         1.51 o                         
  -3 -13   4         20.58         22.13         2.73 o                         
  -2 -13   4         16.54         16.23         2.02 o                         
  -1 -13   4          2.06          1.67         1.61 o                         
   0 -13   4          7.80          4.85         1.66 o                         
   1 -13   4         27.96         27.39         2.29 o                         
   2 -13   4         28.59         29.08         1.98 o                         
   3 -13   4         19.34         20.46         1.69 o                         
  -5 -12   4          6.73          3.17         1.79 o                         
  -4 -12   4         18.10         15.92         2.84 o                         
  -3 -12   4         46.04         43.23         3.06 o                         
  -2 -12   4        103.66        116.71         3.91 o                         
  -1 -12   4         34.15         35.65         2.24 o                         
   0 -12   4         35.35         30.59         1.46 o                         
   1 -12   4         64.07         62.94         2.49 o                         
   2 -12   4         78.20         84.86         2.90 o                         
   3 -12   4         58.80         70.04         2.65 o                         
   4 -12   4         23.82         23.13         2.00 o                         
   5 -12   4          4.61          6.67         1.84 o                         
  -6 -11   4         11.52         10.97         2.01 o                         
  -5 -11   4          4.77          4.85         1.66 o                         
  -4 -11   4          7.96          6.73         1.73 o                         
  -3 -11   4         21.61         27.88         2.45 o                         
  -2 -11   4         72.13         74.21         3.36 o                         
  -1 -11   4         10.06          6.71         0.85 o                         
   0 -11   4         10.33          8.80         1.10 o                         
   1 -11   4         19.03         18.12         1.31 o                         
   2 -11   4          4.39          2.72         1.08 o                         
   3 -11   4          1.00          2.02         1.05 o                         
   4 -11   4          2.06         -0.19         1.06 o                         
   5 -11   4          0.10          0.72         1.12 o                         
   6 -11   4          0.49          1.85         1.32 o                         
  -7 -10   4          4.01          7.29         1.73 o                         
  -6 -10   4          0.14         -0.68         1.49 o                         
  -5 -10   4          0.37          0.70         1.38 o                         
  -4 -10   4          4.78          2.50         1.37 o                         
  -3 -10   4         36.76         41.66         2.67 o                         
  -2 -10   4        111.65        110.25         3.87 o                         
  -1 -10   4         36.55         42.21         2.01 o                         
   0 -10   4         70.84         74.35         2.58 o                         
   1 -10   4          7.79         10.37         0.96 o                         
   2 -10   4         20.88         25.92         1.60 o                         
   3 -10   4         20.34         24.98         1.82 o                         
   4 -10   4          6.37          8.34         1.19 o                         
   5 -10   4          3.13          2.48         1.26 o                         
   6 -10   4          7.59          6.47         1.47 o                         
   7 -10   4         12.06          7.59         1.65 o                         
  -8  -9   4         74.83         82.39         4.87 o                         
  -7  -9   4         62.47         60.13         2.40 o                         
  -6  -9   4          4.93          5.91         1.40 o                         
  -5  -9   4          8.87          9.41         1.53 o                         
  -4  -9   4          6.19          8.55         2.26 o                         
  -3  -9   4         70.47         69.52         4.04 o                         
  -2  -9   4        202.51        198.22         4.54 o                         
  -1  -9   4        287.96        285.09         5.69 o                         
   0  -9   4          2.58          2.16         0.64 o                         
   1  -9   4        352.56        340.07         5.73 o                         
   2  -9   4        179.30        182.21         3.74 o                         
   3  -9   4        105.69        105.90         2.63 o                         
   4  -9   4        124.17        130.86         3.18 o                         
   5  -9   4        100.19         96.88         2.89 o                         
   6  -9   4         58.44         63.48         2.81 o                         
   7  -9   4         27.09         22.89         2.23 o                         
   8  -9   4         22.72         29.83         2.41 o                         
  -9  -8   4          4.28          1.29         1.31 o                         
  -8  -8   4         16.83         16.87         1.37 o                         
  -7  -8   4         84.42         93.62         2.63 o                         
  -6  -8   4          0.87         -0.10         0.73 o                         
  -5  -8   4         58.13         54.49         2.63 o                         
  -4  -8   4         70.28         79.39         2.57 o                         
  -3  -8   4         31.32         31.02         1.99 o                         
  -2  -8   4         10.86         15.40         1.13 o                         
  -1  -8   4         66.21         70.43         1.88 o                         
   0  -8   4         13.59          8.26         0.69 o                         
   1  -8   4          0.90          0.78         0.62 o                         
   2  -8   4        169.10        179.14         3.80 o                         
   3  -8   4         91.02         86.66         2.23 o                         
   4  -8   4         25.96         29.37         1.43 o                         
   5  -8   4         47.80         46.16         2.04 o                         
   6  -8   4          1.90          4.83         1.29 o                         
   7  -8   4          0.39          2.53         1.66 o                         
   8  -8   4          2.87          3.39         1.38 o                         
   9  -8   4          7.58          6.78         1.45 o                         
  -9  -7   4          1.57          0.16         1.19 o                         
  -8  -7   4          2.00          2.47         1.01 o                         
  -7  -7   4        152.87        171.88         3.93 o                         
  -6  -7   4         33.78         29.87         1.64 o                         
  -5  -7   4          0.22         -0.29         0.62 o                         
  -4  -7   4        107.84        109.03         2.72 o                         
  -3  -7   4        319.39        325.39         7.10 o                         
  -2  -7   4        285.42        271.04         4.03 o                         
  -1  -7   4        211.46        193.52         3.22 o                         
   0  -7   4        195.83        187.98         2.70 o                         
   1  -7   4        162.46        161.34         2.63 o                         
   2  -7   4        510.58        519.47         7.21 o                         
   3  -7   4         21.36         25.10         1.30 o                         
   4  -7   4         57.94         60.28         1.75 o                         
   5  -7   4         81.41         80.73         2.64 o                         
   6  -7   4         80.02         67.89         2.48 o                         
   7  -7   4          0.22         -0.81         1.03 o                         
   8  -7   4          5.58          7.38         1.37 o                         
   9  -7   4          0.17         -0.84         1.48 o                         
 -10  -6   4         10.14          8.60         1.87 o                         
  -9  -6   4         41.20         37.62         2.17 o                         
  -8  -6   4         15.31         19.44         1.62 o                         
  -7  -6   4        400.76        412.99         7.42 o                         
  -6  -6   4        177.28        182.29         3.86 o                         
  -5  -6   4        115.78        113.91         2.59 o                         
  -4  -6   4         46.94         45.42         1.78 o                         
  -3  -6   4        184.50        191.01         3.02 o                         
  -2  -6   4         35.19         36.96         1.13 o                         
  -1  -6   4        135.48        141.79         2.39 o                         
   0  -6   4        394.14        383.24         5.51 o                         
   1  -6   4         66.50         61.94         1.40 o                         
   2  -6   4         54.39         59.93         1.38 o                         
   3  -6   4         74.70         72.91         1.45 o                         
   4  -6   4         11.54         15.48         0.77 o                         
   5  -6   4        118.64        103.04         2.68 o                         
   6  -6   4        101.88         94.20         3.02 o                         
   7  -6   4         20.48         20.12         1.78 o                         
   8  -6   4         38.06         39.76         2.17 o                         
   9  -6   4         17.70         13.63         1.53 o                         
  10  -6   4         12.70         13.00         1.47 o                         
 -10  -5   4          1.72          0.96         1.78 o                         
  -9  -5   4         13.59         10.37         1.58 o                         
  -8  -5   4          1.17          0.10         1.17 o                         
  -7  -5   4         41.97         42.37         2.10 o                         
  -6  -5   4         95.93         97.33         2.94 o                         
  -5  -5   4         17.93         19.93         1.17 o                         
  -4  -5   4         85.75         80.07         1.62 o                         
  -3  -5   4        131.93        132.39         2.24 o                         
  -2  -5   4         19.00         20.46         0.79 o                         
  -1  -5   4         20.72         27.14         0.88 o                         
   0  -5   4         87.01         89.33         1.46 o                         
   1  -5   4        713.52        704.82         8.57 o                         
   2  -5   4        127.73        136.33         2.12 o                         
   3  -5   4          2.92          6.00         0.56 o                         
   4  -5   4        186.94        196.13         3.10 o                         
   5  -5   4         23.85         24.63         1.14 o                         
   6  -5   4         32.04         33.39         1.43 o                         
   7  -5   4         30.60         29.80         1.67 o                         
   8  -5   4          1.72          0.81         1.15 o                         
   9  -5   4         11.79         10.06         1.52 o                         
  10  -5   4          8.69         10.69         1.73 o                         
 -10  -4   4          0.44         -1.12         1.20 o                         
  -9  -4   4         40.44         44.94         3.00 o                         
  -8  -4   4         56.08         55.84         2.56 o                         
  -7  -4   4          1.25          3.55         1.03 o                         
  -6  -4   4          6.91          7.69         1.00 o                         
  -5  -4   4         46.55         45.47         1.51 o                         
  -4  -4   4         74.95         68.01         1.57 o                         
  -3  -4   4          2.27          2.34         0.45 o                         
  -2  -4   4        449.40        437.49         5.18 o                         
  -1  -4   4         27.26         41.69         0.85 o                         
   0  -4   4        587.64        599.85         7.25 o                         
   1  -4   4        236.65        198.97         2.64 o                         
   2  -4   4         37.54         24.55         0.83 o                         
   3  -4   4          0.44          0.48         0.37 o                         
   4  -4   4        162.55        159.36         2.37 o                         
   5  -4   4        131.85        120.86         2.05 o                         
   6  -4   4        210.81        224.71         4.30 o                         
   7  -4   4        290.73        291.75         6.20 o                         
   8  -4   4          8.61         10.25         1.04 o                         
   9  -4   4         10.69          8.49         1.44 o                         
  10  -4   4          0.36         -0.57         1.16 o                         
 -11  -3   4         15.46         17.12         7.34 o                         
 -10  -3   4          1.25          1.95         1.50 o                         
  -9  -3   4         20.97         24.47         2.34 o                         
  -8  -3   4         37.10         35.52         2.09 o                         
  -7  -3   4         71.14         70.26         2.46 o                         
  -6  -3   4          5.57          7.23         0.82 o                         
  -5  -3   4         26.96         29.74         1.18 o                         
  -4  -3   4        629.55        642.74         8.55 o                         
  -3  -3   4        901.97        900.25        11.64 o                         
  -2  -3   4       1402.98       1525.67        16.72 o                         
  -1  -3   4         31.97         33.84         0.75 o                         
   0  -3   4       1062.59       1161.14        13.16 o                         
   1  -3   4       1485.09       1524.30        20.74 o                         
   2  -3   4       1774.04       1763.87        23.98 o                         
   3  -3   4         55.86         63.01         1.24 o                         
   4  -3   4          1.74          1.60         0.27 o                         
   5  -3   4        245.91        244.90         3.54 o                         
   6  -3   4         83.62         80.14         2.31 o                         
   7  -3   4        101.07        104.88         2.56 o                         
   8  -3   4         28.51         32.00         1.80 o                         
   9  -3   4         11.87         11.73         1.49 o                         
  10  -3   4         11.05          9.08         1.43 o                         
  11  -3   4          0.42         -4.89         4.89 o                         
 -11  -2   4          9.45          7.88         1.67 o                         
 -10  -2   4         28.69         30.52         2.36 o                         
  -9  -2   4         49.62         49.04         2.88 o                         
  -8  -2   4        137.55        133.89         3.35 o                         
  -7  -2   4         19.92         22.45         1.42 o                         
  -6  -2   4         54.14         52.38         1.52 o                         
  -5  -2   4        212.30        205.65         3.09 o                         
  -4  -2   4        323.54        328.41         4.19 o                         
  -3  -2   4        325.34        300.17         4.04 o                         
  -2  -2   4       1372.30       1419.87        16.06 o                         
  -1  -2   4        395.99        397.28         4.57 o                         
   0  -2   4         40.17         38.46         0.70 o                         
   1  -2   4        542.70        533.83         6.00 o                         
   2  -2   4         82.71         65.42         1.33 o                         
   3  -2   4       1241.74       1355.10        17.12 o                         
   4  -2   4        258.30        269.71         4.16 o                         
   5  -2   4          5.54          5.90         0.49 o                         
   6  -2   4         21.00         21.67         1.10 o                         
   7  -2   4         43.67         45.49         2.03 o                         
   8  -2   4          0.55          0.73         0.87 o                         
   9  -2   4          1.60          0.22         0.94 o                         
  10  -2   4          0.07         -1.28         1.28 o                         
  11  -2   4          0.34         -1.11         1.11 o                         
 -11  -1   4          0.91          2.55         1.48 o                         
 -10  -1   4          2.89          6.11         1.50 o                         
  -9  -1   4          0.15          0.04         1.16 o                         
  -8  -1   4        138.17        134.39         4.25 o                         
  -7  -1   4          6.15          5.70         1.06 o                         
  -6  -1   4        125.83        131.09         2.71 o                         
  -5  -1   4        196.66        208.05         3.08 o                         
  -4  -1   4        478.10        475.11         6.20 o                         
  -3  -1   4        635.20        591.82         7.20 o                         
  -2  -1   4         98.68         90.69         1.38 o                         
  -1  -1   4        202.74        259.71         3.18 o                         
   0  -1   4        295.43        341.58         4.34 o                         
   1  -1   4        373.31        355.72         4.89 o                         
   2  -1   4         11.88          5.34         0.34 o                         
   3  -1   4         28.14         18.13         0.67 o                         
   4  -1   4        254.95        265.48         4.35 o                         
   5  -1   4          6.86          8.26         0.71 o                         
   6  -1   4         12.54         12.77         0.81 o                         
   7  -1   4          0.92          0.64         0.62 o                         
   8  -1   4         26.91         26.08         1.50 o                         
   9  -1   4         17.72         20.30         1.72 o                         
  10  -1   4          1.42         -0.44         0.73 o                         
  11  -1   4          0.84         -0.73         1.31 o                         
 -11   0   4          9.74         10.97         2.20 o                         
 -10   0   4         18.44         18.45         1.99 o                         
  -9   0   4          2.04          3.20         1.29 o                         
  -8   0   4        113.20        113.94         3.52 o                         
  -7   0   4          8.39          5.10         1.01 o                         
  -6   0   4         11.74         11.13         0.87 o                         
  -5   0   4        372.40        376.23         5.82 o                         
  -4   0   4        361.11        358.50         4.85 o                         
  -3   0   4        272.81        302.91         4.03 o                         
  -2   0   4       1043.18       1069.02        14.00 o                         
  -1   0   4        354.46        378.49         4.81 o                         
   0   0   4        154.28        165.65         2.76 o                         
   1   0   4         82.25         59.50         0.99 o                         
   2   0   4        369.24        368.40         4.91 o                         
   3   0   4        144.86        138.35         2.15 o                         
   4   0   4        570.50        584.40         8.34 o                         
   5   0   4          0.63          0.48         0.36 o                         
   6   0   4          3.85          5.56         0.35 o                         
   7   0   4         37.64         41.61         1.60 o                         
   8   0   4         12.69         16.25         1.20 o                         
   9   0   4         10.65         13.76         1.52 o                         
  10   0   4         14.63         13.67         2.35 o                         
  11   0   4          2.25          0.06         2.57 o                         
 -11   1   4         19.39         16.36         2.13 o                         
 -10   1   4         10.63         11.17         1.61 o                         
  -9   1   4         26.37         24.53         1.94 o                         
  -8   1   4        161.24        161.08         4.42 o                         
  -7   1   4        459.40        445.32         8.22 o                         
  -6   1   4         72.72         79.19         2.07 o                         
  -5   1   4          5.49          5.94         0.59 o                         
  -4   1   4         19.64         20.06         0.79 o                         
  -3   1   4         27.43         25.06         0.87 o                         
  -2   1   4        359.94        336.28         3.91 o                         
  -1   1   4          4.52          7.41         0.41 o                         
   0   1   4        270.04        279.49         4.37 o                         
   1   1   4        388.53        405.43         5.62 o                         
   2   1   4        596.54        605.33         8.10 o                         
   3   1   4        662.04        675.08        10.47 o                         
   4   1   4        117.27        114.80         1.95 o                         
   5   1   4        238.44        231.96         3.73 o                         
   6   1   4         87.18         78.79         2.16 o                         
   7   1   4        265.77        239.91         6.24 o                         
   8   1   4         77.26         75.63         2.62 o                         
   9   1   4         66.63         70.77         3.77 o                         
  10   1   4         23.04         29.50         2.45 o                         
  11   1   4          9.93          9.98         1.87 o                         
 -10   2   4          0.75          1.39         1.22 o                         
  -9   2   4          2.78          4.07         1.20 o                         
  -8   2   4          1.53          0.67         1.17 o                         
  -7   2   4        102.02        104.09         3.60 o                         
  -6   2   4        327.30        308.01         4.97 o                         
  -5   2   4        324.77        334.82         5.05 o                         
  -4   2   4        310.47        311.82         4.29 o                         
  -3   2   4          0.73          1.00         0.45 o                         
  -2   2   4       2126.45       2232.68        30.15 o                         
  -1   2   4       1476.40       1461.28        19.03 o                         
   0   2   4        983.31        985.10        12.00 o                         
   1   2   4        398.15        422.85         5.40 o                         
   2   2   4        503.78        506.97         6.98 o                         
   3   2   4       1465.18       1465.09        17.77 o                         
   4   2   4        389.47        379.65         5.46 o                         
   5   2   4         22.72         27.29         1.08 o                         
   6   2   4         37.61         37.50         1.52 o                         
   7   2   4         45.34         46.26         1.89 o                         
   8   2   4          0.34          2.90         0.92 o                         
   9   2   4          0.72          1.26         1.20 o                         
  10   2   4          1.21         -0.55         0.83 o                         
 -10   3   4          9.81          9.36         1.29 o                         
  -9   3   4          5.83          7.95         1.08 o                         
  -8   3   4        105.38        113.31         3.22 o                         
  -7   3   4         14.01         17.86         1.07 o                         
  -6   3   4         39.20         39.26         1.63 o                         
  -5   3   4          7.26          8.08         0.76 o                         
  -4   3   4          3.77          2.09         0.49 o                         
  -3   3   4        106.54        101.25         1.74 o                         
  -2   3   4        822.10        786.94         9.10 o                         
  -1   3   4        180.36        159.45         2.56 o                         
   0   3   4         10.34          8.35         0.48 o                         
   1   3   4        152.26        125.90         1.88 o                         
   2   3   4        184.31        187.67         2.82 o                         
   3   3   4         26.47         31.18         0.92 o                         
   4   3   4        110.56        105.53         1.82 o                         
   5   3   4         87.40         88.84         1.94 o                         
   6   3   4         19.29         20.44         1.26 o                         
   7   3   4         11.06         11.46         1.19 o                         
   8   3   4          3.41          2.12         0.81 o                         
   9   3   4          0.24          0.33         1.05 o                         
  10   3   4          6.64          4.83         1.28 o                         
 -10   4   4         22.59         26.12         2.76 o                         
  -9   4   4          0.96          0.54         1.34 o                         
  -8   4   4        109.26        124.54         4.35 o                         
  -7   4   4         69.47         72.21         2.81 o                         
  -6   4   4        148.53        146.39         3.41 o                         
  -5   4   4        215.65        207.64         3.93 o                         
  -4   4   4         43.79         45.29         1.34 o                         
  -3   4   4         45.71         41.87         1.14 o                         
  -2   4   4        284.27        280.20         3.71 o                         
  -1   4   4       1658.76       1677.46        21.11 o                         
   0   4   4         47.68         43.72         1.05 o                         
   1   4   4        267.52        280.12         3.70 o                         
   2   4   4        132.60        131.17         2.37 o                         
   3   4   4         60.87         64.08         1.29 o                         
   4   4   4         11.85         15.86         0.71 o                         
   5   4   4         29.11         31.62         1.09 o                         
   6   4   4         16.55         14.11         0.93 o                         
   7   4   4         28.55         26.92         1.52 o                         
   8   4   4         49.48         54.90         2.35 o                         
   9   4   4         13.12          9.07         1.51 o                         
  10   4   4          4.85          4.73         1.47 o                         
 -10   5   4         41.69         42.67         3.36 o                         
  -9   5   4          1.52          2.91         1.36 o                         
  -8   5   4         35.71         37.94         2.47 o                         
  -7   5   4         93.34         98.91         3.22 o                         
  -6   5   4         52.66         53.55         2.04 o                         
  -5   5   4         43.75         44.24         1.65 o                         
  -4   5   4         93.56         91.71         1.97 o                         
  -3   5   4        166.63        160.94         3.39 o                         
  -2   5   4        162.42        150.29         2.30 o                         
  -1   5   4         84.27         74.05         1.40 o                         
   0   5   4          1.58          2.77         0.42 o                         
   1   5   4         94.70         92.14         1.76 o                         
   2   5   4        134.71        133.51         2.14 o                         
   3   5   4        449.87        439.49         5.65 o                         
   4   5   4          0.84          1.45         0.40 o                         
   5   5   4         98.91        103.66         2.13 o                         
   6   5   4         52.11         56.31         2.07 o                         
   7   5   4          6.00          6.59         1.00 o                         
   8   5   4          5.20          4.47         1.16 o                         
   9   5   4          2.67          0.14         1.19 o                         
  -9   6   4         18.24         18.52         2.00 o                         
  -8   6   4          3.49          4.39         1.46 o                         
  -7   6   4         20.77         28.38         1.92 o                         
  -6   6   4         62.02         61.71         2.52 o                         
  -5   6   4         46.66         51.61         2.16 o                         
  -4   6   4         17.44         18.33         1.28 o                         
  -3   6   4         22.24         28.00         1.17 o                         
  -2   6   4         11.63         15.74         0.79 o                         
  -1   6   4         86.03         97.13         1.85 o                         
   0   6   4         47.15         46.41         1.14 o                         
   1   6   4         18.28         20.91         0.89 o                         
   2   6   4         16.46         16.93         0.80 o                         
   3   6   4        257.07        268.53         5.71 o                         
   4   6   4          5.23          3.90         0.51 o                         
   5   6   4          1.17          1.94         0.50 o                         
   6   6   4        133.59        130.40         3.63 o                         
   7   6   4         27.22         24.95         1.63 o                         
   8   6   4         18.43         14.28         1.97 o                         
   9   6   4          1.69          1.28         1.56 o                         
  -9   7   4          2.93          5.25         1.73 o                         
  -8   7   4          0.29         -0.26         1.35 o                         
  -7   7   4         47.41         45.86         2.67 o                         
  -6   7   4         11.36         10.39         1.15 o                         
  -5   7   4         61.50         65.31         2.52 o                         
  -4   7   4         40.89         36.23         1.63 o                         
  -3   7   4        479.25        458.72         7.85 o                         
  -2   7   4         72.49         63.71         1.80 o                         
  -1   7   4         36.13         34.37         1.25 o                         
   0   7   4        133.48        136.04         2.91 o                         
   1   7   4        271.30        236.73         6.21 o                         
   2   7   4        170.76        164.35         3.89 o                         
   3   7   4        115.69        120.59         2.48 o                         
   4   7   4         67.42         66.14         2.24 o                         
   5   7   4         23.42         16.14         1.14 o                         
   6   7   4         62.01         53.49         2.51 o                         
   7   7   4          2.83          3.13         0.87 o                         
   8   7   4          3.68          2.49         1.25 o                         
  -8   8   4         25.98         25.35         3.22 o                         
  -7   8   4         20.11         16.60         2.82 o                         
  -6   8   4         51.96         57.00         3.18 o                         
  -5   8   4         45.89         45.81         2.34 o                         
  -4   8   4          4.22          3.65         0.99 o                         
  -3   8   4        183.86        185.41         3.91 o                         
  -2   8   4         92.58         94.82         2.28 o                         
  -1   8   4         31.38         29.20         1.49 o                         
   0   8   4         57.78         58.82         1.98 o                         
   1   8   4         56.39         59.62         2.55 o                         
   2   8   4        102.92         94.86         2.53 o                         
   3   8   4        102.90        113.69         3.45 o                         
   4   8   4         59.63         77.03         2.74 o                         
   5   8   4          6.01          3.91         0.86 o                         
   6   8   4         44.84         46.84         2.74 o                         
   7   8   4         26.91         23.57         1.58 o                         
   8   8   4          2.35          4.51         1.18 o                         
  -7   9   4         47.00         47.32         3.43 o                         
  -6   9   4         51.41         45.06         3.40 o                         
  -5   9   4         21.13         17.37         1.48 o                         
  -4   9   4         16.88         16.55         1.59 o                         
  -3   9   4         71.77         76.60         3.15 o                         
  -2   9   4        123.51        126.01         3.50 o                         
  -1   9   4         14.49         12.50         1.00 o                         
   0   9   4          2.16         -0.43         0.76 o                         
   1   9   4         11.27          8.55         1.07 o                         
   2   9   4         17.79         19.10         1.62 o                         
   3   9   4          0.97         -0.43         0.80 o                         
   4   9   4          0.19         -0.79         0.79 o                         
   5   9   4         24.54         18.47         1.90 o                         
   6   9   4          4.98          2.58         1.44 o                         
   7   9   4          5.86          5.40         1.34 o                         
  -6  10   4          1.00          0.28         1.58 o                         
  -5  10   4          3.33          2.58         1.46 o                         
  -4  10   4          0.16         -1.00         1.15 o                         
  -3  10   4          3.24          3.49         1.09 o                         
  -2  10   4        122.20        126.67         3.49 o                         
  -1  10   4          0.15          2.85         0.82 o                         
   0  10   4          0.50          0.83         0.97 o                         
   1  10   4          1.33          2.66         1.11 o                         
   2  10   4         18.39         20.76         2.41 o                         
   3  10   4         31.28         40.79         3.05 o                         
   4  10   4         42.13         44.24         3.18 o                         
   5  10   4         13.02         10.52         1.64 o                         
   6  10   4          4.50          5.39         1.62 o                         
  -4  11   4         12.05         13.81         1.89 o                         
  -3  11   4         32.24         32.33         2.42 o                         
  -2  11   4         86.15         89.04         3.20 o                         
  -1  11   4         33.47         34.13         2.24 o                         
   0  11   4         14.15         20.13         2.50 o                         
   1  11   4         46.31         46.86         2.46 o                         
   2  11   4         33.19         36.30         3.41 o                         
   3  11   4          4.58          4.02         1.99 o                         
   4  11   4          5.32          7.24         1.58 o                         
  -2  12   4         13.09          9.95         1.40 o                         
  -1  12   4          9.10          9.30         1.69 o                         
   0  12   4          0.51         -0.22         1.57 o                         
   1  12   4          5.84          5.09         1.67 o                         
  -2 -13   5         25.12         26.74         2.63 o                         
  -1 -13   5         29.91         31.84         2.35 o                         
   0 -13   5         15.45         17.56         1.89 o                         
   1 -13   5          9.93         12.69         1.46 o                         
   2 -13   5          5.85          2.71         1.19 o                         
  -4 -12   5          0.18         -0.74         1.74 o                         
  -3 -12   5         15.32         16.65         2.19 o                         
  -2 -12   5         18.01         22.19         2.32 o                         
  -1 -12   5          6.56          5.78         0.97 o                         
   0 -12   5          9.53          9.66         1.39 o                         
   1 -12   5          8.87          6.13         1.04 o                         
   2 -12   5          9.93          6.23         1.19 o                         
   3 -12   5         15.47         15.38         1.45 o                         
   4 -12   5          6.30          7.39         1.34 o                         
   5 -12   5          5.95          4.76         1.48 o                         
  -6 -11   5         14.02         12.11         1.93 o                         
  -5 -11   5         35.73         42.00         3.00 o                         
  -4 -11   5          8.27         10.12         1.91 o                         
  -3 -11   5         23.24         21.79         2.16 o                         
  -2 -11   5         62.30         64.27         3.09 o                         
  -1 -11   5         34.41         35.58         1.67 o                         
   0 -11   5          0.20          0.71         0.94 o                         
   1 -11   5          0.68          0.50         0.74 o                         
   2 -11   5         33.57         35.32         1.76 o                         
   3 -11   5         26.35         24.94         1.75 o                         
   4 -11   5         15.62         16.72         1.46 o                         
   5 -11   5          0.41          0.91         1.28 o                         
   6 -11   5          6.13          6.32         1.49 o                         
  -7 -10   5         26.12         20.98         2.04 o                         
  -6 -10   5          9.95         11.26         1.84 o                         
  -5 -10   5         18.01         15.29         1.99 o                         
  -4 -10   5          3.48          4.33         1.51 o                         
  -3 -10   5         17.55         18.10         1.96 o                         
  -2 -10   5         28.83         24.81         1.45 o                         
  -1 -10   5         48.07         51.00         1.87 o                         
   0 -10   5          0.94          0.67         0.54 o                         
   1 -10   5         44.95         41.08         1.51 o                         
   2 -10   5         69.75         72.73         2.85 o                         
   3 -10   5         60.19         67.18         2.36 o                         
   4 -10   5         39.98         44.39         1.99 o                         
   5 -10   5         12.43         12.48         1.59 o                         
   6 -10   5          8.54          8.16         1.60 o                         
   7 -10   5          0.05          2.81         1.74 o                         
  -8  -9   5          5.72          5.36         0.88 o                         
  -7  -9   5         52.12         49.67         2.31 o                         
  -6  -9   5         25.09         31.76         2.09 o                         
  -5  -9   5         20.63         21.57         1.83 o                         
  -4  -9   5         35.87         43.56         2.56 o                         
  -3  -9   5         49.89         58.61         2.56 o                         
  -2  -9   5         51.13         51.03         1.93 o                         
  -1  -9   5        188.61        186.99         3.97 o                         
   0  -9   5          3.57          1.33         0.53 o                         
   1  -9   5          7.74          9.51         1.08 o                         
   2  -9   5        299.88        297.26         5.27 o                         
   3  -9   5        170.57        166.21         3.48 o                         
   4  -9   5         28.78         29.83         1.45 o                         
   5  -9   5         17.56         17.01         1.57 o                         
   6  -9   5         10.20         10.37         1.49 o                         
   7  -9   5         12.44          7.84         1.41 o                         
   8  -9   5         44.92         56.81         3.71 o                         
  -8  -8   5          0.62          0.15         0.97 o                         
  -7  -8   5         61.07         67.04         2.44 o                         
  -6  -8   5          1.76          2.43         1.02 o                         
  -5  -8   5          7.27          2.51         0.99 o                         
  -4  -8   5          0.89          1.14         0.96 o                         
  -3  -8   5         76.42         79.22         2.97 o                         
  -2  -8   5        261.44        264.62         4.78 o                         
  -1  -8   5        161.39        150.11         3.13 o                         
   0  -8   5         50.46         53.04         1.36 o                         
   1  -8   5         37.83         37.04         1.80 o                         
   2  -8   5        122.02        130.15         2.79 o                         
   3  -8   5          0.39         -0.40         0.66 o                         
   4  -8   5          0.16         -0.80         0.80 o                         
   5  -8   5          4.24          2.89         0.95 o                         
   6  -8   5          0.43         -0.76         0.76 o                         
   7  -8   5          2.33          1.41         0.94 o                         
   8  -8   5          0.41          0.02         0.93 o                         
   9  -8   5          6.86         13.03         4.39 o                         
  -9  -7   5          7.11          5.08         1.33 o                         
  -8  -7   5          0.95         -0.65         1.01 o                         
  -7  -7   5        149.13        156.89         3.80 o                         
  -6  -7   5         53.06         55.26         2.27 o                         
  -5  -7   5          1.06          0.02         0.79 o                         
  -4  -7   5          6.57          6.27         0.99 o                         
  -3  -7   5          8.68          8.43         1.02 o                         
  -2  -7   5         71.43         68.87         1.81 o                         
  -1  -7   5        234.48        224.82         3.56 o                         
   0  -7   5        277.09        252.46         3.76 o                         
   1  -7   5         91.61         87.64         1.96 o                         
   2  -7   5        374.27        359.69         5.93 o                         
   3  -7   5        124.62        121.63         2.60 o                         
   4  -7   5         33.19         35.11         1.53 o                         
   5  -7   5         10.21         11.02         1.10 o                         
   6  -7   5         39.99         34.07         1.84 o                         
   7  -7   5         39.96         43.33         2.14 o                         
   8  -7   5         46.36         44.96         2.78 o                         
   9  -7   5         19.56         24.20         2.24 o                         
  -9  -6   5         10.21          9.81         1.70 o                         
  -8  -6   5          7.59          9.21         1.35 o                         
  -7  -6   5        207.57        218.67         5.32 o                         
  -6  -6   5        300.02        323.57         5.96 o                         
  -5  -6   5         31.52         32.67         1.34 o                         
  -4  -6   5        583.14        563.74         8.90 o                         
  -3  -6   5        595.36        582.24         7.71 o                         
  -2  -6   5        568.19        550.86         7.06 o                         
  -1  -6   5        442.71        439.16         5.67 o                         
   0  -6   5        203.54        197.29         2.73 o                         
   1  -6   5         78.60         85.84         1.57 o                         
   2  -6   5         61.39         64.78         1.41 o                         
   3  -6   5        158.59        161.33         2.90 o                         
   4  -6   5         87.52         90.71         2.00 o                         
   5  -6   5        125.17        121.74         3.32 o                         
   6  -6   5         67.05         66.66         2.58 o                         
   7  -6   5          2.43          1.66         0.99 o                         
   8  -6   5          1.31          2.29         0.87 o                         
   9  -6   5          4.11          4.79         1.61 o                         
 -10  -5   5         17.98         16.86         1.65 o                         
  -9  -5   5         12.07         13.50         1.37 o                         
  -8  -5   5          8.40          7.53         1.24 o                         
  -7  -5   5          8.27          9.10         1.45 o                         
  -6  -5   5        310.75        319.62         6.28 o                         
  -5  -5   5        203.59        191.07         3.75 o                         
  -4  -5   5          3.18          4.52         0.74 o                         
  -3  -5   5         62.40         57.25         1.21 o                         
  -2  -5   5        168.49        165.06         2.50 o                         
  -1  -5   5        144.93        140.42         2.14 o                         
   0  -5   5         40.33         33.01         0.76 o                         
   1  -5   5         24.22         28.89         0.82 o                         
   2  -5   5          9.76          8.07         0.46 o                         
   3  -5   5        298.37        304.97         4.92 o                         
   4  -5   5          0.25         -0.38         0.38 o                         
   5  -5   5         74.57         82.78         1.98 o                         
   6  -5   5        149.71        147.11         3.31 o                         
   7  -5   5        118.80        111.13         4.14 o                         
   8  -5   5          0.08         -0.06         0.81 o                         
   9  -5   5          0.13          0.47         0.85 o                         
  10  -5   5          0.09          0.31         2.93 o                         
 -10  -4   5          8.13          7.91         2.24 o                         
  -9  -4   5          3.12          3.64         1.28 o                         
  -8  -4   5         10.32          9.39         1.35 o                         
  -7  -4   5         16.76         16.11         1.68 o                         
  -6  -4   5        415.53        412.69         8.14 o                         
  -5  -4   5          2.34          1.74         0.68 o                         
  -4  -4   5         22.45         26.46         1.03 o                         
  -3  -4   5        144.35        136.22         2.52 o                         
  -2  -4   5        216.73        216.57         2.85 o                         
  -1  -4   5         27.69         35.59         0.79 o                         
   0  -4   5         91.71         88.43         1.43 o                         
   1  -4   5        342.92        352.31         4.25 o                         
   2  -4   5        195.74        187.31         2.73 o                         
   3  -4   5         63.98         69.84         1.34 o                         
   4  -4   5        104.89        104.36         1.73 o                         
   5  -4   5         12.05          8.93         0.81 o                         
   6  -4   5         10.69         12.10         1.22 o                         
   7  -4   5         76.36         73.44         2.03 o                         
   8  -4   5          0.09         -0.64         0.64 o                         
   9  -4   5          6.80          5.70         1.40 o                         
  10  -4   5          8.40          7.70         1.69 o                         
 -10  -3   5          8.10          9.35         1.94 o                         
  -9  -3   5          8.70          8.86         1.62 o                         
  -8  -3   5         24.06         26.14         1.72 o                         
  -7  -3   5          0.29         -0.82         0.82 o                         
  -6  -3   5         96.93        103.63         2.39 o                         
  -5  -3   5        489.30        459.19         6.61 o                         
  -4  -3   5         40.54         41.66         1.13 o                         
  -3  -3   5        217.11        197.29         2.72 o                         
  -2  -3   5        557.70        592.44         7.26 o                         
  -1  -3   5        334.45        314.13         3.89 o                         
   0  -3   5        126.20        122.35         1.90 o                         
   1  -3   5        685.86        719.13         8.33 o                         
   2  -3   5        646.69        624.66         7.86 o                         
   3  -3   5        550.52        602.10         8.38 o                         
   4  -3   5        353.36        354.42         5.45 o                         
   5  -3   5        137.82        137.16         2.19 o                         
   6  -3   5          5.58          3.70         0.84 o                         
   7  -3   5         39.14         41.71         1.82 o                         
   8  -3   5          8.57         10.00         1.25 o                         
   9  -3   5          1.08         -0.06         0.99 o                         
  10  -3   5          5.85          6.50         1.94 o                         
 -10  -2   5          5.14          5.74         1.42 o                         
  -9  -2   5          2.47          2.68         1.17 o                         
  -8  -2   5         83.08         76.19         2.49 o                         
  -7  -2   5        108.40         96.67         2.64 o                         
  -6  -2   5         23.70         27.55         1.43 o                         
  -5  -2   5        118.87        123.75         2.13 o                         
  -4  -2   5        555.85        543.90         7.01 o                         
  -3  -2   5        297.63        287.05         3.61 o                         
  -2  -2   5          0.65          1.09         0.33 o                         
  -1  -2   5        288.37        271.65         3.25 o                         
   0  -2   5        145.73        172.86         2.26 o                         
   1  -2   5       1644.35       1743.79        23.71 o                         
   2  -2   5        456.84        423.07         5.43 o                         
   3  -2   5         10.26         16.32         0.68 o                         
   4  -2   5         23.47         22.55         0.74 o                         
   5  -2   5        143.96        145.38         2.49 o                         
   6  -2   5         21.35         21.99         1.19 o                         
   7  -2   5         15.09         18.32         1.48 o                         
   8  -2   5         87.18         89.01         2.73 o                         
   9  -2   5          0.89         -1.28         1.28 o                         
  10  -2   5          5.35          1.81         1.35 o                         
 -10  -1   5         24.27         19.61         1.77 o                         
  -9  -1   5          2.28          3.19         1.13 o                         
  -8  -1   5         65.40         64.93         3.14 o                         
  -7  -1   5         66.23         68.02         2.41 o                         
  -6  -1   5         54.78         60.25         1.85 o                         
  -5  -1   5         26.50         31.71         1.04 o                         
  -4  -1   5        237.77        246.21         3.53 o                         
  -3  -1   5        214.44        208.71         3.02 o                         
  -2  -1   5        197.73        211.29         2.68 o                         
  -1  -1   5        702.48        749.61         9.66 o                         
   0  -1   5         53.30         62.95         1.13 o                         
   1  -1   5        212.24        223.44         3.13 o                         
   2  -1   5        396.05        395.53         4.88 o                         
   3  -1   5        239.94        216.46         2.89 o                         
   4  -1   5         18.31         14.97         0.50 o                         
   5  -1   5         54.17         59.35         1.71 o                         
   6  -1   5         29.64         30.94         1.58 o                         
   7  -1   5         21.86         22.84         1.25 o                         
   8  -1   5         34.60         37.03         2.46 o                         
   9  -1   5          6.09          5.75         1.48 o                         
  10  -1   5          5.50          3.25         1.59 o                         
 -10   0   5         22.24         19.56         1.80 o                         
  -9   0   5         76.01         85.02         4.71 o                         
  -8   0   5        103.79        104.02         3.93 o                         
  -7   0   5        391.51        386.03         7.78 o                         
  -6   0   5         94.06        108.27         2.47 o                         
  -5   0   5         10.83         11.69         0.80 o                         
  -4   0   5         98.06         95.98         1.86 o                         
  -3   0   5        575.33        554.19         7.32 o                         
  -2   0   5        116.03         97.07         1.58 o                         
  -1   0   5        532.20        561.68         7.34 o                         
   0   0   5        840.81        879.29        10.78 o                         
   1   0   5        457.50        485.93         6.65 o                         
   2   0   5       1157.27       1154.61        15.21 o                         
   3   0   5        282.27        251.02         3.71 o                         
   4   0   5        360.05        387.79         5.82 o                         
   5   0   5        142.57        147.25         2.64 o                         
   6   0   5         57.83         62.39         1.90 o                         
   7   0   5        110.87        118.89         3.67 o                         
   8   0   5         64.00         70.02         3.03 o                         
   9   0   5         20.53         21.94         2.03 o                         
  10   0   5          1.21         -0.85         1.54 o                         
 -10   1   5         15.93         13.75         1.53 o                         
  -9   1   5         40.46         42.58         2.15 o                         
  -8   1   5         13.10         15.80         1.53 o                         
  -7   1   5        133.64        122.65         2.92 o                         
  -6   1   5          3.12          4.52         0.85 o                         
  -5   1   5        340.96        336.47         4.90 o                         
  -4   1   5        202.26        213.37         3.16 o                         
  -3   1   5         94.75         96.13         1.57 o                         
  -2   1   5        382.09        354.05         4.37 o                         
  -1   1   5        139.70        133.74         1.97 o                         
   0   1   5         43.31         57.20         1.31 o                         
   1   1   5         51.72         61.93         1.37 o                         
   2   1   5         68.91         56.99         1.25 o                         
   3   1   5         42.73         35.85         1.02 o                         
   4   1   5        150.92        132.81         2.60 o                         
   5   1   5         49.86         55.72         1.56 o                         
   6   1   5         26.72         28.08         1.19 o                         
   7   1   5         40.85         40.21         1.78 o                         
   8   1   5          6.23          4.61         1.08 o                         
   9   1   5          8.16          8.26         1.35 o                         
  10   1   5          2.51          2.85         1.36 o                         
 -10   2   5          2.39          1.79         1.69 o                         
  -9   2   5          2.64          1.36         1.45 o                         
  -8   2   5          3.87          3.82         1.09 o                         
  -7   2   5         23.99         20.06         1.40 o                         
  -6   2   5         80.72         83.30         2.16 o                         
  -5   2   5        207.67        193.50         3.26 o                         
  -4   2   5         85.57         87.30         1.65 o                         
  -3   2   5        311.63        303.72         4.00 o                         
  -2   2   5        558.47        552.86         7.03 o                         
  -1   2   5        395.01        395.64         4.98 o                         
   0   2   5        149.30        153.39         2.26 o                         
   1   2   5        135.85        147.23         2.20 o                         
   2   2   5        114.19        104.68         1.87 o                         
   3   2   5         86.83         75.58         1.33 o                         
   4   2   5        130.80        122.16         2.58 o                         
   5   2   5        318.09        318.07         5.16 o                         
   6   2   5         13.64         12.19         1.02 o                         
   7   2   5          3.81          3.25         0.87 o                         
   8   2   5          8.42          7.69         0.92 o                         
   9   2   5          0.05         -0.31         0.73 o                         
  10   2   5          0.08         -0.72         1.94 o                         
 -10   3   5         16.70         15.17         2.43 o                         
  -9   3   5          9.84          7.30         1.77 o                         
  -8   3   5         39.26         37.84         2.64 o                         
  -7   3   5        213.48        215.24         4.55 o                         
  -6   3   5        383.78        364.40         6.34 o                         
  -5   3   5        157.57        156.27         3.02 o                         
  -4   3   5        190.74        189.22         2.99 o                         
  -3   3   5         67.01         63.69         1.33 o                         
  -2   3   5        313.83        307.84         4.17 o                         
  -1   3   5       1439.17       1409.14        18.55 o                         
   0   3   5         14.04         11.31         0.57 o                         
   1   3   5         39.83         41.66         0.96 o                         
   2   3   5        184.96        179.60         3.03 o                         
   3   3   5        161.80        152.58         2.71 o                         
   4   3   5         55.73         53.30         1.39 o                         
   5   3   5          0.46          1.53         0.44 o                         
   6   3   5          3.09          1.54         0.63 o                         
   7   3   5          3.06          1.67         0.90 o                         
   8   3   5         60.49         63.65         2.45 o                         
   9   3   5          6.21          3.56         0.95 o                         
  10   3   5         11.01         11.92         1.75 o                         
 -10   4   5         11.00         13.24         2.31 o                         
  -9   4   5          2.29          1.04         1.45 o                         
  -8   4   5         14.74         13.63         1.90 o                         
  -7   4   5         48.16         49.13         2.58 o                         
  -6   4   5        145.26        148.06         3.09 o                         
  -5   4   5        175.54        166.34         3.39 o                         
  -4   4   5        141.41        151.35         3.06 o                         
  -3   4   5        338.72        334.52         4.80 o                         
  -2   4   5         39.27         34.28         0.98 o                         
  -1   4   5        332.41        331.75         4.82 o                         
   0   4   5         51.31         56.12         1.32 o                         
   1   4   5         65.24         64.56         1.31 o                         
   2   4   5         47.04         51.21         1.32 o                         
   3   4   5        180.08        182.56         2.92 o                         
   4   4   5        320.98        311.91         5.19 o                         
   5   4   5        108.34        104.42         2.19 o                         
   6   4   5         16.98         18.61         1.03 o                         
   7   4   5          1.42          0.49         0.74 o                         
   8   4   5         19.93         17.59         1.49 o                         
   9   4   5          4.46          2.37         1.26 o                         
  10   4   5          4.50          6.36         4.16 o                         
  -9   5   5         31.91         28.15         2.68 o                         
  -8   5   5          8.56          3.54         1.64 o                         
  -7   5   5         89.03         95.20         4.02 o                         
  -6   5   5         54.83         51.38         2.16 o                         
  -5   5   5        130.80        123.21         2.58 o                         
  -4   5   5         18.08         21.46         1.17 o                         
  -3   5   5          6.46          4.95         0.80 o                         
  -2   5   5         42.71         45.94         1.44 o                         
  -1   5   5        370.73        360.98         5.40 o                         
   0   5   5        122.14        122.86         2.40 o                         
   1   5   5          5.87          5.51         0.53 o                         
   2   5   5         27.84         22.85         0.98 o                         
   3   5   5          1.52          1.79         0.59 o                         
   4   5   5         25.88         26.80         1.05 o                         
   5   5   5         36.66         29.80         2.55 o                         
   6   5   5         35.75         37.31         2.23 o                         
   7   5   5         10.43          7.84         1.03 o                         
   8   5   5         13.26          9.67         1.50 o                         
   9   5   5          2.89          2.49         1.27 o                         
  -9   6   5          1.54         -0.15         1.81 o                         
  -8   6   5          0.30          0.39         1.42 o                         
  -7   6   5         87.85         95.37         3.22 o                         
  -6   6   5         10.68          9.68         1.26 o                         
  -5   6   5         29.86         32.42         1.66 o                         
  -4   6   5         27.61         26.74         1.56 o                         
  -3   6   5          8.27          7.06         0.83 o                         
  -2   6   5         17.11         18.21         0.92 o                         
  -1   6   5         18.33         17.04         1.15 o                         
   0   6   5        202.43        200.63         3.99 o                         
   1   6   5         52.26         59.67         1.69 o                         
   2   6   5        118.65        120.04         3.22 o                         
   3   6   5         19.10         18.46         1.05 o                         
   4   6   5         23.40         24.71         1.27 o                         
   5   6   5          2.00          1.00         0.66 o                         
   6   6   5         19.81         21.51         1.17 o                         
   7   6   5          0.80          0.28         0.63 o                         
   8   6   5          3.63          1.99         0.92 o                         
   9   6   5          9.82          6.55         1.56 o                         
  -8   7   5          0.94          0.86         1.41 o                         
  -7   7   5         18.25         16.35         1.78 o                         
  -6   7   5         73.64         83.68         3.06 o                         
  -5   7   5         31.14         31.80         1.82 o                         
  -4   7   5          8.97         10.65         1.09 o                         
  -3   7   5         21.02         22.41         1.90 o                         
  -2   7   5         85.51         84.60         2.48 o                         
  -1   7   5        219.93        218.38         5.26 o                         
   0   7   5        149.26        144.14         3.14 o                         
   1   7   5         18.07         16.33         1.31 o                         
   2   7   5        104.67        110.53         3.37 o                         
   3   7   5        144.37        142.49         3.53 o                         
   4   7   5        125.75        126.22         3.73 o                         
   5   7   5          0.84          0.31         0.59 o                         
   6   7   5         43.51         41.59         1.76 o                         
   7   7   5         20.99         15.17         1.22 o                         
   8   7   5          0.52         -0.72         0.72 o                         
  -7   8   5         13.72         10.03         1.71 o                         
  -6   8   5         67.72         74.59         3.06 o                         
  -5   8   5         48.98         49.99         2.36 o                         
  -4   8   5         58.68         63.17         2.14 o                         
  -3   8   5         51.68         50.63         2.12 o                         
  -2   8   5         67.50         69.18         1.90 o                         
  -1   8   5          7.67          8.16         0.93 o                         
   0   8   5         50.98         55.34         3.23 o                         
   1   8   5         30.96         31.99         3.33 o                         
   2   8   5          0.42          0.12         1.03 o                         
   3   8   5          4.57          7.06         1.48 o                         
   4   8   5         22.51         21.26         1.87 o                         
   5   8   5          2.49          3.52         1.24 o                         
   6   8   5          0.08          2.64         1.35 o                         
   7   8   5         29.57         26.35         2.93 o                         
  -6   9   5         21.65         23.95         2.36 o                         
  -5   9   5         19.06         16.50         1.58 o                         
  -4   9   5         18.65         15.21         1.30 o                         
  -3   9   5         18.25         18.13         1.62 o                         
  -2   9   5        181.38        174.46         5.53 o                         
  -1   9   5         18.66         18.17         1.89 o                         
   0   9   5         17.74         17.88         1.58 o                         
   1   9   5         15.96         12.76         1.89 o                         
   2   9   5         17.15         13.23         1.94 o                         
   3   9   5         23.95         28.29         2.49 o                         
   4   9   5         19.91         21.66         1.80 o                         
   5   9   5          1.86          2.07         0.99 o                         
   6   9   5          5.00          2.59         1.91 o                         
  -5  10   5          8.72          6.43         1.75 o                         
  -4  10   5          5.14          2.71         1.42 o                         
  -3  10   5          0.14          0.99         0.96 o                         
  -2  10   5         42.42         42.06         2.61 o                         
  -1  10   5          1.18          1.98         0.77 o                         
   0  10   5          2.00          1.82         1.50 o                         
   1  10   5         17.36         19.78         2.23 o                         
   2  10   5          9.44         11.64         2.09 o                         
   3  10   5          6.02          7.94         1.87 o                         
   4  10   5          9.14         10.75         2.22 o                         
   5  10   5          9.16         14.00         2.32 o                         
  -3  11   5          7.32          4.65         1.30 o                         
  -2  11   5         48.61         46.85         3.11 o                         
  -1  11   5         51.95         39.53         3.46 o                         
   0  11   5          0.61          4.18         2.02 o                         
   1  11   5         17.16         17.70         2.52 o                         
   2  11   5         38.16         40.22         3.20 o                         
   3  11   5         41.76         37.86         3.15 o                         
  -1 -13   6         33.90         33.58         1.96 o                         
   0 -13   6         49.16         47.59         2.27 o                         
   1 -13   6         40.57         40.88         2.27 o                         
   2 -13   6          8.05          6.55         3.82 o                         
  -4 -12   6          9.28          8.73         2.01 o                         
  -3 -12   6          2.08          0.72         1.89 o                         
  -2 -12   6          2.00          1.07         1.40 o                         
  -1 -12   6          2.86          4.32         1.44 o                         
   0 -12   6          9.49          9.91         1.33 o                         
   1 -12   6          5.89          4.99         1.20 o                         
   2 -12   6          1.41          1.25         0.99 o                         
   3 -12   6          1.94          1.98         1.25 o                         
   4 -12   6          6.73         13.03         1.74 o                         
  -6 -11   6          7.82          7.34         5.13 o                         
  -5 -11   6         35.08         36.57         2.83 o                         
  -4 -11   6          9.96          9.41         1.76 o                         
  -3 -11   6         20.26         20.24         2.14 o                         
  -2 -11   6         25.36         24.21         1.59 o                         
  -1 -11   6         13.81         17.09         1.40 o                         
   0 -11   6         57.42         52.16         2.16 o                         
   1 -11   6         26.23         25.37         1.28 o                         
   2 -11   6         13.25         12.66         1.28 o                         
   3 -11   6          3.68         -0.26         0.94 o                         
   4 -11   6         15.52         20.21         1.55 o                         
   5 -11   6          8.17          6.15         1.57 o                         
   6 -11   6          4.29          1.99         2.02 o                         
  -7 -10   6          6.21          2.29         1.37 o                         
  -6 -10   6         14.35         19.67         2.32 o                         
  -5 -10   6         45.92         42.48         2.45 o                         
  -4 -10   6          6.36          9.11         1.60 o                         
  -3 -10   6          0.16         -1.15         1.28 o                         
  -2 -10   6         37.34         39.03         1.93 o                         
  -1 -10   6         25.00         22.62         1.40 o                         
   0 -10   6          0.67         -0.27         0.82 o                         
   1 -10   6          6.90          6.44         0.83 o                         
   2 -10   6         11.26          9.20         1.15 o                         
   3 -10   6         23.45         19.42         1.49 o                         
   4 -10   6         13.73         12.72         1.47 o                         
   5 -10   6          2.34          2.45         1.23 o                         
   6 -10   6          6.74          5.23         1.48 o                         
   7 -10   6         17.00         16.57         2.26 o                         
  -7  -9   6          0.64          0.41         1.30 o                         
  -6  -9   6          0.17         -0.07         1.22 o                         
  -5  -9   6          1.55          0.66         1.18 o                         
  -4  -9   6          7.77         10.01         1.35 o                         
  -3  -9   6          0.22          0.83         1.15 o                         
  -2  -9   6         56.90         59.59         1.97 o                         
  -1  -9   6         75.61         69.92         2.33 o                         
   0  -9   6         35.31         38.61         1.72 o                         
   1  -9   6          0.74          0.96         0.77 o                         
   2  -9   6          5.09          7.34         1.04 o                         
   3  -9   6         44.58         48.90         1.90 o                         
   4  -9   6         27.08         28.65         1.63 o                         
   5  -9   6         26.39         35.76         1.92 o                         
   6  -9   6          2.14          1.89         0.93 o                         
   7  -9   6          0.57          1.32         1.26 o                         
   8  -9   6         13.20         20.09         3.89 o                         
  -8  -8   6          3.71          2.65         0.91 o                         
  -7  -8   6         17.94         22.18         1.70 o                         
  -6  -8   6         37.06         35.63         2.14 o                         
  -5  -8   6         25.68         28.71         1.78 o                         
  -4  -8   6         72.48         67.10         2.40 o                         
  -3  -8   6         29.82         36.83         1.71 o                         
  -2  -8   6        133.05        130.47         2.75 o                         
  -1  -8   6        272.27        254.50         5.11 o                         
   0  -8   6        235.79        223.88         3.77 o                         
   1  -8   6          0.70          0.65         0.62 o                         
   2  -8   6        291.08        265.48         4.96 o                         
   3  -8   6        187.09        187.07         4.33 o                         
   4  -8   6         85.74         95.77         2.55 o                         
   5  -8   6         34.81         37.45         1.88 o                         
   6  -8   6          4.03          1.72         0.60 o                         
   7  -8   6          5.53          4.52         0.94 o                         
   8  -8   6          0.11          0.10         1.36 o                         
  -9  -7   6          8.59          5.43         1.26 o                         
  -8  -7   6         16.66         14.18         1.53 o                         
  -7  -7   6         61.79         57.44         2.11 o                         
  -6  -7   6        173.69        177.86         4.28 o                         
  -5  -7   6         63.71         68.07         2.27 o                         
  -4  -7   6        121.02        112.96         2.84 o                         
  -3  -7   6        331.50        341.46         5.37 o                         
  -2  -7   6        171.55        168.27         3.20 o                         
  -1  -7   6         19.34         22.38         0.99 o                         
   0  -7   6         52.67         49.98         1.51 o                         
   1  -7   6         81.80         65.31         1.77 o                         
   2  -7   6          0.42          0.91         0.50 o                         
   3  -7   6        214.77        213.71         4.56 o                         
   4  -7   6         60.93         64.71         2.20 o                         
   5  -7   6         11.52         12.80         1.03 o                         
   6  -7   6         18.43         14.91         1.07 o                         
   7  -7   6          0.64         -0.17         1.14 o                         
   8  -7   6          1.23          0.68         1.31 o                         
   9  -7   6         23.08         31.50         3.30 o                         
  -9  -6   6         10.86          7.54         1.45 o                         
  -8  -6   6         11.75         14.78         1.47 o                         
  -7  -6   6          5.41          5.26         1.06 o                         
  -6  -6   6        302.46        321.84         6.32 o                         
  -5  -6   6          1.50          1.12         0.76 o                         
  -4  -6   6         13.06         11.35         1.03 o                         
  -3  -6   6         46.09         49.43         1.46 o                         
  -2  -6   6        301.79        284.80         4.63 o                         
  -1  -6   6        542.32        514.62         6.78 o                         
   0  -6   6        138.73        128.38         1.86 o                         
   1  -6   6         19.84         25.24         0.79 o                         
   2  -6   6         15.03         11.67         0.63 o                         
   3  -6   6        687.10        680.58         9.95 o                         
   4  -6   6          3.32          4.81         0.59 o                         
   5  -6   6          1.89          1.05         0.84 o                         
   6  -6   6          0.74          1.60         0.98 o                         
   7  -6   6         10.15          9.82         1.45 o                         
   8  -6   6         10.73         14.52         2.29 o                         
   9  -6   6          0.04          1.99         1.03 o                         
  -9  -5   6          1.21          0.98         1.03 o                         
  -8  -5   6         26.52         26.91         1.79 o                         
  -7  -5   6          2.00          2.85         0.98 o                         
  -6  -5   6        352.20        363.60         6.98 o                         
  -5  -5   6         31.13         31.58         1.66 o                         
  -4  -5   6         25.07         23.69         0.99 o                         
  -3  -5   6         42.94         47.76         1.24 o                         
  -2  -5   6         18.92         22.67         0.84 o                         
  -1  -5   6          0.41          0.34         0.36 o                         
   0  -5   6          5.71          4.11         0.44 o                         
   1  -5   6        134.69        122.22         2.47 o                         
   2  -5   6        109.03        103.46         1.98 o                         
   3  -5   6        240.28        235.69         3.55 o                         
   4  -5   6         55.83         54.29         2.13 o                         
   5  -5   6          1.52         -0.14         0.66 o                         
   6  -5   6         12.01         11.97         1.05 o                         
   7  -5   6          8.21          8.00         1.64 o                         
   8  -5   6          9.04          8.83         1.23 o                         
   9  -5   6         26.60         21.30         2.97 o                         
 -10  -4   6          1.15          3.59         1.72 o                         
  -9  -4   6          0.25          2.42         1.16 o                         
  -8  -4   6          0.37         -0.23         0.92 o                         
  -7  -4   6          0.24          0.21         0.76 o                         
  -6  -4   6        130.32        131.75         3.46 o                         
  -5  -4   6        144.71        148.93         3.09 o                         
  -4  -4   6         55.91         50.58         1.60 o                         
  -3  -4   6        245.09        233.09         3.13 o                         
  -2  -4   6        224.91        220.70         3.23 o                         
  -1  -4   6        624.75        623.79         7.70 o                         
   0  -4   6        429.62        440.83         5.78 o                         
   1  -4   6         52.73         53.05         1.11 o                         
   2  -4   6        218.95        227.96         3.46 o                         
   3  -4   6        239.09        241.44         3.92 o                         
   4  -4   6        270.64        277.58         4.30 o                         
   5  -4   6         62.73         61.79         1.83 o                         
   6  -4   6        112.25        106.28         3.29 o                         
   7  -4   6         38.34         38.36         1.78 o                         
   8  -4   6          5.74          8.26         1.98 o                         
   9  -4   6          2.09          3.20         1.69 o                         
  10  -4   6          2.83          0.57         2.50 o                         
 -10  -3   6         11.63          9.52         1.85 o                         
  -9  -3   6         12.86         13.49         1.89 o                         
  -8  -3   6         19.98         18.60         1.74 o                         
  -7  -3   6        141.90        143.30         3.68 o                         
  -6  -3   6        114.62        118.41         3.07 o                         
  -5  -3   6        417.19        416.04         7.20 o                         
  -4  -3   6        101.97         87.46         1.72 o                         
  -3  -3   6        639.80        632.69         7.87 o                         
  -2  -3   6        429.45        426.01         5.22 o                         
  -1  -3   6        899.88        929.73        11.08 o                         
   0  -3   6        837.75        859.17         9.98 o                         
   1  -3   6        745.52        734.34         8.84 o                         
   2  -3   6        171.73        169.01         2.51 o                         
   3  -3   6          8.08         10.24         0.57 o                         
   4  -3   6        156.02        160.34         3.15 o                         
   5  -3   6         17.78         16.67         0.95 o                         
   6  -3   6        105.80        113.62         2.67 o                         
   7  -3   6         80.75         77.95         2.27 o                         
   8  -3   6         68.49         69.65         2.71 o                         
   9  -3   6          0.06          1.34         1.31 o                         
  10  -3   6          3.24          2.24         1.40 o                         
 -10  -2   6          8.13          8.06         1.63 o                         
  -9  -2   6         27.36         27.83         1.98 o                         
  -8  -2   6         14.60         17.76         1.60 o                         
  -7  -2   6         22.58         22.71         1.63 o                         
  -6  -2   6        216.22        213.07         4.28 o                         
  -5  -2   6        656.69        640.08         9.68 o                         
  -4  -2   6          3.61          5.28         0.59 o                         
  -3  -2   6        104.27        105.43         1.69 o                         
  -2  -2   6        789.29        748.18         9.06 o                         
  -1  -2   6        626.33        634.38         8.04 o                         
   0  -2   6         13.52          7.44         0.46 o                         
   1  -2   6         45.88         43.33         0.95 o                         
   2  -2   6         10.05         11.37         0.57 o                         
   3  -2   6        115.25        113.51         1.90 o                         
   4  -2   6          0.99          2.23         0.45 o                         
   5  -2   6          4.23          3.89         0.77 o                         
   6  -2   6          0.35         -0.60         0.63 o                         
   7  -2   6          0.09         -0.63         0.82 o                         
   8  -2   6         27.21         28.03         1.47 o                         
   9  -2   6          2.77          0.38         1.19 o                         
  10  -2   6          1.05         -1.05         2.01 o                         
 -10  -1   6          3.63          3.74         1.35 o                         
  -9  -1   6         34.03         33.55         2.05 o                         
  -8  -1   6         48.74         49.15         2.75 o                         
  -7  -1   6         84.24         85.63         2.31 o                         
  -6  -1   6         13.49         17.21         1.06 o                         
  -5  -1   6         94.68         93.85         2.66 o                         
  -4  -1   6        320.14        297.90         4.46 o                         
  -3  -1   6          0.47         -0.19         0.35 o                         
  -2  -1   6         99.50         73.78         1.40 o                         
  -1  -1   6         41.85         44.24         1.05 o                         
   0  -1   6          8.10          7.43         0.46 o                         
   1  -1   6          1.96          1.70         0.36 o                         
   2  -1   6        112.36        110.80         1.74 o                         
   3  -1   6          9.97         13.31         0.59 o                         
   4  -1   6         57.38         60.81         1.45 o                         
   5  -1   6        134.40        127.33         2.94 o                         
   6  -1   6         23.25         21.81         1.63 o                         
   7  -1   6          0.14         -0.30         1.05 o                         
   8  -1   6         17.75         17.04         1.67 o                         
   9  -1   6          0.86         -0.45         1.96 o                         
  10  -1   6          2.38          1.43         1.55 o                         
 -10   0   6         15.70         15.37         2.03 o                         
  -9   0   6         18.92         19.88         1.70 o                         
  -8   0   6          0.19         -0.58         0.95 o                         
  -7   0   6         83.30         72.69         2.60 o                         
  -6   0   6         17.52         17.48         1.42 o                         
  -5   0   6         89.46         91.14         1.97 o                         
  -4   0   6        191.73        180.92         3.07 o                         
  -3   0   6        221.43        211.70         3.21 o                         
  -2   0   6         93.20         82.73         1.53 o                         
  -1   0   6         23.02         16.69         0.64 o                         
   0   0   6         27.07         25.70         0.71 o                         
   1   0   6        100.70        112.56         1.78 o                         
   2   0   6       1098.71       1160.97        15.39 o                         
   3   0   6        295.21        273.14         3.87 o                         
   4   0   6         79.40         76.91         1.45 o                         
   5   0   6         59.19         59.23         1.72 o                         
   6   0   6        168.68        164.35         3.52 o                         
   7   0   6         66.89         70.85         2.73 o                         
   8   0   6         32.41         32.04         2.01 o                         
   9   0   6         51.24         58.23         3.32 o                         
  10   0   6          2.57          5.19         1.53 o                         
 -10   1   6         13.64         16.25         2.19 o                         
  -9   1   6          5.94          7.54         1.38 o                         
  -8   1   6          0.64         -0.46         0.93 o                         
  -7   1   6         71.45         59.38         2.60 o                         
  -6   1   6         10.98          9.56         0.99 o                         
  -5   1   6         15.35         11.12         0.88 o                         
  -4   1   6         98.14         94.64         1.79 o                         
  -3   1   6        840.57        812.45        10.64 o                         
  -2   1   6        177.67        170.91         2.41 o                         
  -1   1   6        183.30        187.93         2.66 o                         
   0   1   6        629.60        652.14         8.96 o                         
   1   1   6         21.98         24.20         1.06 o                         
   2   1   6        504.21        482.17         6.72 o                         
   3   1   6        343.98        339.63         5.14 o                         
   4   1   6         31.05         27.25         1.22 o                         
   5   1   6         14.14         21.20         1.38 o                         
   6   1   6          1.09          1.00         0.52 o                         
   7   1   6          4.81          3.87         0.62 o                         
   8   1   6          1.27          0.60         0.83 o                         
   9   1   6          3.37          4.81         1.24 o                         
  10   1   6          0.13         -0.66         1.30 o                         
 -10   2   6          8.04          7.88         1.34 o                         
  -9   2   6          8.87          9.53         1.41 o                         
  -8   2   6         19.53         22.15         2.17 o                         
  -7   2   6         33.91         27.83         1.61 o                         
  -6   2   6        353.10        316.51         5.54 o                         
  -5   2   6         65.27         75.85         1.85 o                         
  -4   2   6          5.02          5.73         0.61 o                         
  -3   2   6          4.63          4.10         0.57 o                         
  -2   2   6        145.13        136.55         2.21 o                         
  -1   2   6         25.58         23.94         0.83 o                         
   0   2   6         93.46        106.10         1.70 o                         
   1   2   6         92.18         92.36         1.60 o                         
   2   2   6        135.85        137.14         2.40 o                         
   3   2   6        553.86        522.42         7.36 o                         
   4   2   6         64.69         57.79         1.76 o                         
   5   2   6          5.63          6.34         0.82 o                         
   6   2   6          1.80          0.09         0.82 o                         
   7   2   6         10.46          9.70         0.98 o                         
   8   2   6         33.94         29.61         1.32 o                         
   9   2   6          7.75         10.44         1.74 o                         
  10   2   6          3.92          3.28         1.38 o                         
 -10   3   6          3.12          4.16         3.91 o                         
  -9   3   6         29.52         32.41         2.90 o                         
  -8   3   6         80.94         83.20         3.71 o                         
  -7   3   6         62.14         60.35         2.24 o                         
  -6   3   6        273.67        263.04         4.87 o                         
  -5   3   6        101.30        106.90         2.51 o                         
  -4   3   6        695.75        689.74        10.61 o                         
  -3   3   6        895.95        880.69        12.02 o                         
  -2   3   6        434.91        409.80         5.93 o                         
  -1   3   6        347.79        332.44         5.39 o                         
   0   3   6        319.94        326.22         4.45 o                         
   1   3   6        171.34        173.77         2.56 o                         
   2   3   6         37.11         37.05         1.13 o                         
   3   3   6        110.11        127.21         3.12 o                         
   4   3   6         98.47         98.86         2.21 o                         
   5   3   6         75.08         74.93         2.37 o                         
   6   3   6          7.42          8.38         1.08 o                         
   7   3   6         11.55          8.76         0.92 o                         
   8   3   6         15.56         14.33         1.10 o                         
   9   3   6          3.61          1.57         0.86 o                         
  -9   4   6         40.86         39.30         3.19 o                         
  -8   4   6         52.46         60.95         3.00 o                         
  -7   4   6         75.71         75.29         2.72 o                         
  -6   4   6         57.59         55.42         1.89 o                         
  -5   4   6          1.38          0.32         0.75 o                         
  -4   4   6         38.17         30.50         1.28 o                         
  -3   4   6          1.50          2.17         0.67 o                         
  -2   4   6         51.76         52.37         1.79 o                         
  -1   4   6        236.20        223.87         3.55 o                         
   0   4   6         14.83         16.97         0.85 o                         
   1   4   6         15.86         14.85         0.74 o                         
   2   4   6          5.24          8.01         0.62 o                         
   3   4   6          0.63          0.66         0.48 o                         
   4   4   6          1.24          0.85         0.66 o                         
   5   4   6         13.12         14.11         0.96 o                         
   6   4   6         38.66         38.13         1.83 o                         
   7   4   6          6.38          4.85         1.25 o                         
   8   4   6         11.20         10.44         1.00 o                         
   9   4   6          7.47          7.77         1.59 o                         
  -9   5   6          2.23         -1.10         1.55 o                         
  -8   5   6          4.61          4.20         2.36 o                         
  -7   5   6         33.54         33.22         1.89 o                         
  -6   5   6         42.63         41.37         2.28 o                         
  -5   5   6         12.13         12.14         1.16 o                         
  -4   5   6          0.41          1.00         0.73 o                         
  -3   5   6         21.51         25.31         1.53 o                         
  -2   5   6          0.36          0.99         0.60 o                         
  -1   5   6          9.03         11.81         0.91 o                         
   0   5   6        232.06        231.12         3.84 o                         
   1   5   6          0.34          0.41         0.52 o                         
   2   5   6         37.36         42.32         1.25 o                         
   3   5   6         46.68         43.28         1.31 o                         
   4   5   6         37.12         30.45         1.16 o                         
   5   5   6         14.65         15.11         1.18 o                         
   6   5   6          2.90          4.84         1.08 o                         
   7   5   6          0.29         -0.07         1.14 o                         
   8   5   6          2.12          1.49         1.41 o                         
   9   5   6         18.90         17.95         2.81 o                         
  -8   6   6          0.34          0.44         1.49 o                         
  -7   6   6          3.73          4.24         1.26 o                         
  -6   6   6         47.40         47.66         2.09 o                         
  -5   6   6         57.39         56.18         2.29 o                         
  -4   6   6         45.63         39.92         1.60 o                         
  -3   6   6         34.13         37.10         2.09 o                         
  -2   6   6        191.59        192.22         4.22 o                         
  -1   6   6        232.44        235.73         5.05 o                         
   0   6   6        290.02        285.91         5.45 o                         
   1   6   6         12.12         14.35         1.16 o                         
   2   6   6         43.32         44.81         1.82 o                         
   3   6   6        118.18        121.03         2.91 o                         
   4   6   6        128.42        130.58         4.22 o                         
   5   6   6         84.91         87.96         2.69 o                         
   6   6   6         32.97         29.70         2.93 o                         
   7   6   6          7.75          6.85         0.99 o                         
   8   6   6          0.03          1.17         1.30 o                         
  -8   7   6         22.20         20.25         2.96 o                         
  -7   7   6         12.93         12.71         1.76 o                         
  -6   7   6         67.20         71.38         3.45 o                         
  -5   7   6         43.35         50.57         2.07 o                         
  -4   7   6        111.70        110.08         3.56 o                         
  -3   7   6         59.41         64.13         2.77 o                         
  -2   7   6         27.95         33.64         2.39 o                         
  -1   7   6         57.99         59.95         2.23 o                         
   0   7   6        209.17        213.58         4.47 o                         
   1   7   6        108.87        119.16         3.31 o                         
   2   7   6          0.41         -0.09         0.85 o                         
   3   7   6         18.69         16.61         1.36 o                         
   4   7   6         15.13         15.19         1.23 o                         
   5   7   6         19.36         15.34         1.39 o                         
   6   7   6          9.09         10.53         1.15 o                         
   7   7   6         14.07         11.87         1.89 o                         
  -7   8   6          0.74          0.32         1.32 o                         
  -6   8   6         82.63         86.26         4.37 o                         
  -5   8   6         36.45         38.24         1.90 o                         
  -4   8   6         39.32         40.06         2.09 o                         
  -3   8   6         22.15         22.78         2.08 o                         
  -2   8   6         31.60         30.21         2.81 o                         
  -1   8   6         37.86         43.23         2.01 o                         
   0   8   6         11.85         11.78         1.22 o                         
   1   8   6         11.21         11.68         1.76 o                         
   2   8   6          0.13          0.16         1.11 o                         
   3   8   6          7.79          4.43         1.62 o                         
   4   8   6          0.09          0.10         1.12 o                         
   5   8   6          0.21          0.55         0.85 o                         
   6   8   6          9.56          6.71         1.56 o                         
  -6   9   6         17.62         22.63         2.34 o                         
  -5   9   6         23.01         21.47         2.82 o                         
  -4   9   6          3.87          0.60         1.82 o                         
  -3   9   6          0.19          1.12         1.77 o                         
  -2   9   6          0.62          0.07         1.05 o                         
  -1   9   6          3.63          3.68         1.30 o                         
   0   9   6         16.45         14.19         1.50 o                         
   1   9   6         28.34         30.10         3.82 o                         
   2   9   6          2.01          5.55         1.65 o                         
   3   9   6         12.01         13.34         2.03 o                         
   4   9   6         25.73         21.90         2.36 o                         
   5   9   6         21.19         22.74         2.08 o                         
  -4  10   6         18.74         16.87         2.25 o                         
  -3  10   6         11.79         13.80         2.13 o                         
  -2  10   6         16.99         13.96         1.40 o                         
  -1  10   6         31.14         30.00         2.14 o                         
   0  10   6          1.12          4.27         1.70 o                         
   1  10   6         12.70         10.09         2.14 o                         
   2  10   6         10.56         10.28         2.12 o                         
   3  10   6          8.37         11.67         2.17 o                         
   4  10   6         10.12         13.72         3.50 o                         
  -1  11   6         42.08         36.66         3.52 o                         
   0  11   6          4.27          6.63         2.19 o                         
   1  11   6         13.63         12.75         2.10 o                         
  -3 -12   7          4.65          4.08         1.86 o                         
  -2 -12   7          5.44          7.05         1.61 o                         
  -1 -12   7         18.00         18.24         1.77 o                         
   0 -12   7          3.67          4.17         1.27 o                         
   1 -12   7          0.27         -1.01         1.01 o                         
   2 -12   7          2.00          1.45         1.00 o                         
   3 -12   7         11.97         12.65         1.91 o                         
  -5 -11   7         18.87         15.26         2.19 o                         
  -4 -11   7          9.28          7.69         2.24 o                         
  -3 -11   7          0.35         -0.58         1.33 o                         
  -2 -11   7          2.84          2.40         1.37 o                         
  -1 -11   7         19.21         17.92         1.56 o                         
   0 -11   7         29.31         35.02         1.96 o                         
   1 -11   7         30.13         29.23         1.81 o                         
   2 -11   7         24.36         23.12         1.43 o                         
   3 -11   7          6.77          4.44         0.98 o                         
   4 -11   7         31.87         30.23         2.01 o                         
   5 -11   7         19.79         27.44         2.42 o                         
  -6 -10   7          3.58          1.14         1.65 o                         
  -5 -10   7         27.25         24.23         2.14 o                         
  -4 -10   7         89.21         94.25         3.45 o                         
  -3 -10   7         16.21         18.93         2.18 o                         
  -2 -10   7         10.24         11.94         1.12 o                         
  -1 -10   7         20.73         17.73         1.73 o                         
   0 -10   7         49.71         52.01         2.10 o                         
   1 -10   7         69.65         68.82         2.37 o                         
   2 -10   7         18.99         20.04         1.49 o                         
   3 -10   7         25.50         21.89         1.56 o                         
   4 -10   7         27.70         25.24         1.66 o                         
   5 -10   7         59.18         77.34         2.82 o                         
   6 -10   7          3.08          1.79         1.28 o                         
  -7  -9   7          1.09         -1.15         1.15 o                         
  -6  -9   7          4.13          2.34         1.30 o                         
  -5  -9   7         14.24         11.56         1.54 o                         
  -4  -9   7         51.31         54.70         2.25 o                         
  -3  -9   7          0.87          0.84         0.83 o                         
  -2  -9   7         15.48         18.00         1.51 o                         
  -1  -9   7         18.53         19.81         1.12 o                         
   0  -9   7          4.56          4.33         0.84 o                         
   1  -9   7         64.94         60.55         1.97 o                         
   2  -9   7         33.45         30.49         1.78 o                         
   3  -9   7         23.97         21.42         1.42 o                         
   4  -9   7          4.74          3.90         1.19 o                         
   5  -9   7          5.05          9.16         1.34 o                         
   6  -9   7          0.06         -0.91         0.91 o                         
   7  -9   7          0.95          0.52         1.72 o                         
  -8  -8   7         12.58          7.75         1.43 o                         
  -7  -8   7          8.89          7.84         1.33 o                         
  -6  -8   7         17.55         14.46         1.46 o                         
  -5  -8   7         85.83         87.60         2.65 o                         
  -4  -8   7        136.80        129.35         3.31 o                         
  -3  -8   7         72.21         83.27         2.15 o                         
  -2  -8   7         40.07         40.70         1.55 o                         
  -1  -8   7        104.08        105.34         2.14 o                         
   0  -8   7         69.91         63.84         1.62 o                         
   1  -8   7         30.99         35.26         1.28 o                         
   2  -8   7         53.70         54.76         1.70 o                         
   3  -8   7         40.37         37.27         1.98 o                         
   4  -8   7         63.51         59.27         2.13 o                         
   5  -8   7          8.44          8.65         1.20 o                         
   6  -8   7          2.25          4.04         1.28 o                         
   7  -8   7          2.02          0.87         1.32 o                         
   8  -8   7          8.31          6.00         1.60 o                         
  -8  -7   7         38.63         31.77         1.52 o                         
  -7  -7   7         49.73         48.68         2.42 o                         
  -6  -7   7         24.31         22.22         1.62 o                         
  -5  -7   7         88.39         81.10         2.37 o                         
  -4  -7   7         50.23         48.43         1.89 o                         
  -3  -7   7         22.50         24.99         1.21 o                         
  -2  -7   7         21.71         27.28         1.29 o                         
  -1  -7   7        308.16        294.86         4.38 o                         
   0  -7   7         76.83         69.70         1.78 o                         
   1  -7   7          8.79          9.08         0.76 o                         
   2  -7   7          0.20         -0.64         0.64 o                         
   3  -7   7          7.02          6.76         0.84 o                         
   4  -7   7          1.15          1.53         0.62 o                         
   5  -7   7          2.01          1.45         0.91 o                         
   6  -7   7          0.15         -0.52         1.00 o                         
   7  -7   7          0.17          2.29         1.25 o                         
   8  -7   7          9.22          7.30         1.75 o                         
  -9  -6   7          3.24          4.40         1.12 o                         
  -8  -6   7          1.90          0.89         0.92 o                         
  -7  -6   7          7.98          8.09         1.05 o                         
  -6  -6   7          3.75          6.67         1.05 o                         
  -5  -6   7          0.98         -0.41         1.02 o                         
  -4  -6   7          0.65         -0.62         0.65 o                         
  -3  -6   7          1.29          2.77         0.71 o                         
  -2  -6   7         67.43         61.02         2.02 o                         
  -1  -6   7          1.17          2.46         0.68 o                         
   0  -6   7         55.46         49.30         1.45 o                         
   1  -6   7         89.33         83.32         1.78 o                         
   2  -6   7         58.34         51.76         1.63 o                         
   3  -6   7        259.35        235.42         5.43 o                         
   4  -6   7         77.75         79.00         3.01 o                         
   5  -6   7         53.03         54.65         2.18 o                         
   6  -6   7         21.86         24.17         2.03 o                         
   7  -6   7          6.02          2.69         1.26 o                         
   8  -6   7         13.03         15.32         1.77 o                         
   9  -6   7         11.36         13.62         2.90 o                         
  -9  -5   7         29.44         31.81         1.90 o                         
  -8  -5   7          0.16         -0.85         0.85 o                         
  -7  -5   7         12.76         16.07         1.70 o                         
  -6  -5   7         87.10         93.81         3.08 o                         
  -5  -5   7        116.19        120.27         2.74 o                         
  -4  -5   7         11.34         10.64         0.82 o                         
  -3  -5   7        247.89        240.61         3.96 o                         
  -2  -5   7        748.63        748.24        10.29 o                         
  -1  -5   7        453.30        432.77         6.11 o                         
   0  -5   7        178.28        172.24         2.70 o                         
   1  -5   7         46.25         42.26         0.97 o                         
   2  -5   7          5.53          2.38         0.65 o                         
   3  -5   7        110.57        105.18         2.35 o                         
   4  -5   7        290.69        299.51         5.13 o                         
   5  -5   7         25.82         29.24         1.40 o                         
   6  -5   7         48.43         47.28         2.01 o                         
   7  -5   7         38.18         39.07         3.41 o                         
   8  -5   7          1.50          5.02         2.00 o                         
   9  -5   7          0.35          3.63         3.24 o                         
  -9  -4   7         42.37         41.45         3.56 o                         
  -8  -4   7         14.62         12.99         1.85 o                         
  -7  -4   7         30.35         30.80         1.85 o                         
  -6  -4   7         17.35         18.56         1.39 o                         
  -5  -4   7        467.78        475.47         8.32 o                         
  -4  -4   7         41.29         39.95         1.65 o                         
  -3  -4   7         13.93         16.69         0.82 o                         
  -2  -4   7        435.06        438.82         5.90 o                         
  -1  -4   7        541.67        521.09         6.81 o                         
   0  -4   7        680.41        671.71         8.56 o                         
   1  -4   7        267.43        249.03         3.33 o                         
   2  -4   7         35.16         39.92         1.16 o                         
   3  -4   7          3.01          3.58         0.61 o                         
   4  -4   7        869.16        851.03        14.28 o                         
   5  -4   7          0.28          0.32         0.61 o                         
   6  -4   7         17.22         16.48         1.18 o                         
   7  -4   7         16.40         16.10         1.56 o                         
   8  -4   7         18.90         11.99         1.67 o                         
   9  -4   7          5.00          6.47         2.26 o                         
 -10  -3   7          6.30          3.42         4.65 o                         
  -9  -3   7         13.91         15.19         1.41 o                         
  -8  -3   7          7.56          9.50         1.49 o                         
  -7  -3   7         43.59         37.83         1.91 o                         
  -6  -3   7         50.29         43.18         1.84 o                         
  -5  -3   7        923.77        899.19        14.47 o                         
  -4  -3   7         36.32         29.67         1.26 o                         
  -3  -3   7          1.82          0.70         0.42 o                         
  -2  -3   7        139.34        127.64         2.04 o                         
  -1  -3   7        204.00        181.22         2.68 o                         
   0  -3   7          7.80          7.91         0.62 o                         
   1  -3   7          6.78         10.87         0.62 o                         
   2  -3   7         41.14         37.83         0.91 o                         
   3  -3   7          8.28          5.53         0.47 o                         
   4  -3   7        195.56        203.12         4.31 o                         
   5  -3   7          7.86          9.68         0.76 o                         
   6  -3   7         13.63         12.81         1.27 o                         
   7  -3   7         19.98         19.60         1.50 o                         
   8  -3   7          0.55          1.30         1.17 o                         
   9  -3   7          0.19          0.05         1.24 o                         
 -10  -2   7          3.40          1.98         1.82 o                         
  -9  -2   7          0.32         -1.25         1.25 o                         
  -8  -2   7          7.39          7.45         0.88 o                         
  -7  -2   7         22.53         28.70         1.89 o                         
  -6  -2   7         17.80         20.82         1.36 o                         
  -5  -2   7        137.55        147.22         3.33 o                         
  -4  -2   7        295.30        273.47         4.16 o                         
  -3  -2   7         77.62         70.64         1.34 o                         
  -2  -2   7        200.53        174.56         2.70 o                         
  -1  -2   7         30.76         30.53         0.87 o                         
   0  -2   7        137.08        118.01         1.91 o                         
   1  -2   7         36.73         34.01         0.89 o                         
   2  -2   7          5.02          7.14         0.52 o                         
   3  -2   7          0.72          1.02         0.43 o                         
   4  -2   7         29.62         32.21         1.25 o                         
   5  -2   7        154.71        155.61         3.10 o                         
   6  -2   7          1.45          0.09         0.65 o                         
   7  -2   7          9.17          7.01         0.94 o                         
   8  -2   7          2.26          3.72         1.23 o                         
   9  -2   7          0.74         -0.11         1.09 o                         
  10  -2   7          0.16         -0.44         1.47 o                         
 -10  -1   7         33.19         32.29         2.82 o                         
  -9  -1   7         16.11         12.52         1.38 o                         
  -8  -1   7          2.50          1.63         1.15 o                         
  -7  -1   7         23.07         24.39         1.91 o                         
  -6  -1   7        282.08        271.08         5.30 o                         
  -5  -1   7        125.74        130.08         2.87 o                         
  -4  -1   7        137.16        128.18         2.57 o                         
  -3  -1   7        188.32        168.56         2.57 o                         
  -2  -1   7        419.15        420.86         5.86 o                         
  -1  -1   7         71.41         66.23         1.37 o                         
   0  -1   7        251.31        241.30         3.72 o                         
   1  -1   7         52.36         56.32         1.68 o                         
   2  -1   7        330.74        338.77         5.12 o                         
   3  -1   7        265.63        264.95         3.55 o                         
   4  -1   7         24.67         30.17         1.11 o                         
   5  -1   7         57.04         60.28         2.16 o                         
   6  -1   7         52.68         49.64         1.85 o                         
   7  -1   7         93.09         86.96         4.53 o                         
   8  -1   7         44.03         51.44         2.83 o                         
   9  -1   7         43.84         44.99         2.51 o                         
  10  -1   7          1.23          1.27         1.33 o                         
 -10   0   7         46.63         52.85         4.40 o                         
  -9   0   7          4.72          1.64         1.17 o                         
  -8   0   7         28.00         23.91         2.11 o                         
  -7   0   7         21.17         21.83         1.80 o                         
  -6   0   7         32.95         35.27         1.84 o                         
  -5   0   7        153.32        145.46         3.28 o                         
  -4   0   7        182.94        184.08         3.88 o                         
  -3   0   7          6.81          9.08         0.69 o                         
  -2   0   7         61.31         60.30         1.41 o                         
  -1   0   7        426.89        425.98         6.11 o                         
   0   0   7        416.77        430.38         5.66 o                         
   1   0   7        168.30        148.43         2.47 o                         
   2   0   7        169.22        167.65         2.66 o                         
   3   0   7         57.62         58.15         1.45 o                         
   4   0   7        128.39        127.59         2.39 o                         
   5   0   7         24.61         27.06         1.30 o                         
   6   0   7          3.46          2.50         1.28 o                         
   7   0   7          8.67          8.53         1.11 o                         
   8   0   7          6.10          5.84         1.02 o                         
   9   0   7         16.63         18.45         1.85 o                         
  10   0   7          0.19          0.41         1.33 o                         
  -9   1   7          4.14          3.70         1.47 o                         
  -8   1   7         19.70         18.99         2.00 o                         
  -7   1   7          9.23          7.72         1.01 o                         
  -6   1   7         97.62         94.43         2.67 o                         
  -5   1   7        110.44        115.74         2.77 o                         
  -4   1   7         66.55         61.97         1.53 o                         
  -3   1   7         62.41         57.76         1.61 o                         
  -2   1   7         52.24         50.15         1.26 o                         
  -1   1   7        411.07        378.96         5.12 o                         
   0   1   7        219.03        225.28         3.23 o                         
   1   1   7        257.78        252.04         4.61 o                         
   2   1   7        170.16        170.92         2.91 o                         
   3   1   7        305.84        300.17         6.26 o                         
   4   1   7          5.53          6.96         0.89 o                         
   5   1   7         17.79         20.01         1.19 o                         
   6   1   7         21.05         19.12         1.43 o                         
   7   1   7          5.24          7.25         1.17 o                         
   8   1   7          0.05          0.21         0.79 o                         
   9   1   7          1.40          3.34         1.52 o                         
  -9   2   7         13.93         16.96         2.13 o                         
  -8   2   7         40.85         41.43         2.02 o                         
  -7   2   7         34.26         40.98         2.31 o                         
  -6   2   7        116.58        111.19         3.74 o                         
  -5   2   7         12.52         18.27         1.05 o                         
  -4   2   7        385.87        377.77         7.86 o                         
  -3   2   7        462.99        443.80         6.80 o                         
  -2   2   7        153.88        154.73         2.51 o                         
  -1   2   7         38.94         39.01         1.22 o                         
   0   2   7         28.03         27.65         0.83 o                         
   1   2   7          1.71          1.70         0.37 o                         
   2   2   7         48.29         50.22         1.43 o                         
   3   2   7         89.93         94.54         2.06 o                         
   4   2   7          2.91          3.07         0.66 o                         
   5   2   7          2.63          1.98         1.07 o                         
   6   2   7          4.49          1.50         0.84 o                         
   7   2   7          4.35          2.68         1.17 o                         
   8   2   7          4.93          1.57         1.47 o                         
   9   2   7          3.69          4.78         1.77 o                         
  -9   3   7         50.09         52.36         3.47 o                         
  -8   3   7         12.39          8.17         1.72 o                         
  -7   3   7         11.81         13.92         1.86 o                         
  -6   3   7        107.31         96.41         2.78 o                         
  -5   3   7          7.24          7.30         0.70 o                         
  -4   3   7         30.67         28.63         1.52 o                         
  -3   3   7         67.60         67.82         2.33 o                         
  -2   3   7        458.09        456.34         8.93 o                         
  -1   3   7        151.86        153.98         2.98 o                         
   0   3   7         79.55         86.27         1.65 o                         
   1   3   7        100.75        105.08         2.01 o                         
   2   3   7         13.85         14.40         0.82 o                         
   3   3   7        207.45        205.46         3.50 o                         
   4   3   7         64.43         63.55         2.27 o                         
   5   3   7          0.39         -0.22         0.68 o                         
   6   3   7         31.28         32.16         1.92 o                         
   7   3   7         21.58         21.47         2.05 o                         
   8   3   7         13.01         10.51         1.82 o                         
   9   3   7          4.66          5.42         1.62 o                         
  -9   4   7         19.81         17.64         2.40 o                         
  -8   4   7         23.17         21.27         2.19 o                         
  -7   4   7         23.89         23.44         2.25 o                         
  -6   4   7         45.22         45.78         1.73 o                         
  -5   4   7        161.10        157.04         3.50 o                         
  -4   4   7         11.53         13.19         1.23 o                         
  -3   4   7         58.51         64.70         2.22 o                         
  -2   4   7          0.97          0.54         0.48 o                         
  -1   4   7          0.36         -0.51         0.52 o                         
   0   4   7          3.06          4.28         0.57 o                         
   1   4   7         12.55         14.10         0.85 o                         
   2   4   7          2.66          1.21         0.48 o                         
   3   4   7         35.93         35.53         1.34 o                         
   4   4   7        135.07        133.85         3.05 o                         
   5   4   7          5.08          6.12         0.99 o                         
   6   4   7          0.29          1.25         1.32 o                         
   7   4   7          0.23         -0.19         1.45 o                         
   8   4   7          3.65          3.09         1.54 o                         
   9   4   7         13.23         11.49         4.16 o                         
  -8   5   7          5.11          6.83         1.92 o                         
  -7   5   7          2.01          0.30         1.31 o                         
  -6   5   7          1.97          1.91         0.81 o                         
  -5   5   7         65.72         62.94         3.24 o                         
  -4   5   7          1.56          1.24         1.16 o                         
  -3   5   7         89.00         93.99         2.84 o                         
  -2   5   7        266.11        273.46         5.13 o                         
  -1   5   7        119.92        124.35         2.72 o                         
   0   5   7         44.93         45.42         1.91 o                         
   1   5   7         27.70         35.20         1.27 o                         
   2   5   7         42.86         43.70         1.35 o                         
   3   5   7         44.40         43.24         1.54 o                         
   4   5   7         98.93         98.19         2.29 o                         
   5   5   7         61.28         63.56         3.88 o                         
   6   5   7         25.79         22.09         1.67 o                         
   7   5   7          5.59          5.40         1.48 o                         
   8   5   7          0.29          0.23         1.61 o                         
  -8   6   7         42.26         48.17         2.75 o                         
  -7   6   7         56.74         60.51         2.89 o                         
  -6   6   7         56.74         55.81         2.09 o                         
  -5   6   7         43.81         40.35         2.32 o                         
  -4   6   7         33.28         30.99         2.12 o                         
  -3   6   7         35.65         40.72         2.29 o                         
  -2   6   7         79.07         81.44         2.31 o                         
  -1   6   7         97.41         89.95         2.52 o                         
   0   6   7        249.43        255.20         5.65 o                         
   1   6   7        124.95        121.92         2.92 o                         
   2   6   7         23.26         23.58         1.29 o                         
   3   6   7         40.82         42.89         1.95 o                         
   4   6   7         11.37         11.01         1.06 o                         
   5   6   7         16.09         17.73         1.37 o                         
   6   6   7          8.23         10.11         1.06 o                         
   7   6   7          7.52          8.10         1.86 o                         
  -7   7   7         12.56         14.80         1.80 o                         
  -6   7   7         74.99         78.86         3.65 o                         
  -5   7   7         59.66         59.39         2.90 o                         
  -4   7   7         18.84         19.43         1.87 o                         
  -3   7   7          4.02          5.70         1.31 o                         
  -2   7   7         39.13         42.97         2.06 o                         
  -1   7   7         25.76         28.13         1.71 o                         
   0   7   7          6.42          7.16         1.19 o                         
   1   7   7         15.00         11.72         1.62 o                         
   2   7   7          3.01          0.98         0.83 o                         
   3   7   7         13.52         15.63         1.33 o                         
   4   7   7          2.31          3.39         1.37 o                         
   5   7   7          0.23         -0.82         0.82 o                         
   6   7   7          0.72         -0.89         0.89 o                         
   7   7   7          0.29         -0.02         1.22 o                         
  -6   8   7          8.18          7.81         1.87 o                         
  -5   8   7         22.76         27.13         3.15 o                         
  -4   8   7          8.97          7.65         1.73 o                         
  -3   8   7          5.85          3.29         1.47 o                         
  -2   8   7          0.44          1.58         1.02 o                         
  -1   8   7         16.43         17.27         1.85 o                         
   0   8   7         44.27         47.06         2.39 o                         
   1   8   7         38.21         40.59         2.62 o                         
   2   8   7          5.27          4.60         1.50 o                         
   3   8   7          0.29         -0.12         0.98 o                         
   4   8   7         16.44         20.76         2.04 o                         
   5   8   7         13.01         13.96         1.64 o                         
   6   8   7          5.12          6.58         1.64 o                         
  -5   9   7         49.78         61.57         5.92 o                         
  -4   9   7          9.06          9.27         1.86 o                         
  -3   9   7         12.72         11.17         1.87 o                         
  -2   9   7          6.27          4.82         1.29 o                         
  -1   9   7          9.86         12.30         1.90 o                         
   0   9   7          9.40         14.10         1.56 o                         
   1   9   7         27.05         26.26         2.28 o                         
   2   9   7         11.77         13.27         2.67 o                         
   3   9   7          1.08          4.41         1.70 o                         
   4   9   7         14.78         17.38         2.15 o                         
  -2  10   7         15.39         16.77         2.02 o                         
  -1  10   7         31.88         25.40         2.48 o                         
   0  10   7         39.38         40.96         3.03 o                         
   1  10   7         34.08         35.71         3.01 o                         
   2  10   7         17.21         18.64         2.46 o                         
  -2 -12   8          0.22         -0.33         1.09 o                         
  -1 -12   8         24.16         18.98         1.70 o                         
   0 -12   8         32.97         35.25         2.06 o                         
   1 -12   8         19.73         16.51         1.35 o                         
   2 -12   8         27.84         24.00         3.26 o                         
  -4 -11   8         15.24         10.38         2.02 o                         
  -3 -11   8         16.17         15.86         1.99 o                         
  -2 -11   8          0.35         -0.90         0.90 o                         
  -1 -11   8          3.87          4.02         1.00 o                         
   0 -11   8         18.53         20.21         1.50 o                         
   1 -11   8          6.65          6.90         1.19 o                         
   2 -11   8         23.10         25.18         1.61 o                         
   3 -11   8          4.67          7.11         1.15 o                         
   4 -11   8         14.18         12.80         2.16 o                         
  -5 -10   8          7.50          6.24         1.58 o                         
  -4 -10   8          9.87          8.02         1.51 o                         
  -3 -10   8          5.71          4.83         1.15 o                         
  -2 -10   8         15.66         20.06         1.51 o                         
  -1 -10   8         30.01         35.49         1.50 o                         
   0 -10   8         48.03         56.04         2.75 o                         
   1 -10   8         32.61         32.63         2.05 o                         
   2 -10   8         15.99         13.25         1.00 o                         
   3 -10   8          3.18          2.55         1.19 o                         
   4 -10   8          3.05          0.93         1.08 o                         
   5 -10   8          5.68         11.89         1.86 o                         
   6 -10   8          2.92          8.61         2.10 o                         
  -6  -9   8          6.64          9.12         2.02 o                         
  -5  -9   8          5.06          3.08         1.60 o                         
  -4  -9   8         57.92         57.41         2.89 o                         
  -3  -9   8         11.07         14.15         1.41 o                         
  -2  -9   8          3.42          3.80         0.73 o                         
  -1  -9   8         20.72         19.13         1.59 o                         
   0  -9   8         49.10         48.75         2.29 o                         
   1  -9   8         28.66         28.81         1.55 o                         
   2  -9   8          8.17          8.20         1.07 o                         
   3  -9   8          0.36         -0.74         0.92 o                         
   4  -9   8          0.56          0.08         1.02 o                         
   5  -9   8         13.11         10.59         1.74 o                         
   6  -9   8          1.74          3.91         1.69 o                         
   7  -9   8          0.15         -4.65         4.65 o                         
  -7  -8   8         17.61         13.76         1.98 o                         
  -6  -8   8         27.23         26.39         1.81 o                         
  -5  -8   8         17.36         17.28         2.15 o                         
  -4  -8   8         69.07         68.06         2.49 o                         
  -3  -8   8        115.49        121.06         3.55 o                         
  -2  -8   8          4.73          5.14         0.86 o                         
  -1  -8   8         45.59         47.39         1.68 o                         
   0  -8   8         51.17         50.74         1.78 o                         
   1  -8   8         52.85         47.96         2.25 o                         
   2  -8   8         54.62         54.87         1.93 o                         
   3  -8   8          0.30          0.05         0.74 o                         
   4  -8   8         12.42         10.81         1.03 o                         
   5  -8   8         12.15         11.07         1.19 o                         
   6  -8   8         57.99         80.48         3.33 o                         
   7  -8   8          6.32          4.04         1.66 o                         
  -8  -7   8          6.44          8.26         1.90 o                         
  -7  -7   8          9.93         10.49         1.67 o                         
  -6  -7   8         17.12         19.09         1.83 o                         
  -5  -7   8         40.57         41.42         2.30 o                         
  -4  -7   8         90.57         98.44         2.94 o                         
  -3  -7   8        207.79        202.80         4.23 o                         
  -2  -7   8          6.39         10.74         1.19 o                         
  -1  -7   8         22.87         24.16         1.32 o                         
   0  -7   8         73.30         71.18         2.05 o                         
   1  -7   8         48.09         45.92         1.39 o                         
   2  -7   8         73.34         78.12         2.15 o                         
   3  -7   8         48.73         51.30         2.28 o                         
   4  -7   8         46.16         42.62         3.68 o                         
   5  -7   8         27.04         24.51         1.58 o                         
   6  -7   8         21.81         32.96         3.01 o                         
   7  -7   8          0.83          0.80         1.40 o                         
   8  -7   8          2.44          1.27         1.99 o                         
  -8  -6   8          3.31          1.55         1.44 o                         
  -7  -6   8          4.19          1.04         1.48 o                         
  -6  -6   8          0.23         -0.28         0.75 o                         
  -5  -6   8          5.69          5.44         1.34 o                         
  -4  -6   8         46.84         45.69         1.94 o                         
  -3  -6   8         20.02         19.82         1.40 o                         
  -2  -6   8         38.36         48.59         2.03 o                         
  -1  -6   8          4.40          5.39         0.78 o                         
   0  -6   8          0.85          2.06         0.67 o                         
   1  -6   8         13.28         12.88         0.79 o                         
   2  -6   8          1.35         -0.50         0.60 o                         
   3  -6   8         14.69         14.87         0.91 o                         
   4  -6   8         17.04         14.71         1.47 o                         
   5  -6   8         38.15         36.93         1.75 o                         
   6  -6   8          1.90          3.12         0.95 o                         
   7  -6   8          9.07          6.49         1.22 o                         
   8  -6   8          1.33          0.63         1.05 o                         
  -9  -5   8         43.73         45.94         2.91 o                         
  -8  -5   8         11.76         10.10         1.62 o                         
  -7  -5   8         24.51         25.38         2.72 o                         
  -6  -5   8         11.96          9.67         1.13 o                         
  -5  -5   8         18.57         19.12         1.23 o                         
  -4  -5   8        187.57        174.12         3.74 o                         
  -3  -5   8         44.61         46.19         1.80 o                         
  -2  -5   8         39.07         46.95         1.62 o                         
  -1  -5   8        118.86        133.30         2.52 o                         
   0  -5   8        685.61        651.97         9.61 o                         
   1  -5   8        240.02        231.09         4.02 o                         
   2  -5   8        117.82        123.73         2.62 o                         
   3  -5   8         46.47         47.84         2.28 o                         
   4  -5   8        170.76        156.76         3.72 o                         
   5  -5   8         18.45         19.26         1.09 o                         
   6  -5   8          0.23         -0.66         0.66 o                         
   7  -5   8          0.15          0.23         0.61 o                         
   8  -5   8          1.12         -1.30         1.87 o                         
   9  -5   8         11.22         15.04         4.13 o                         
  -9  -4   8         23.64         26.57         2.95 o                         
  -8  -4   8         10.07         10.52         1.62 o                         
  -7  -4   8         28.25         20.36         2.31 o                         
  -6  -4   8         90.47         81.83         2.69 o                         
  -5  -4   8         83.73         83.43         2.42 o                         
  -4  -4   8        104.59        100.36         2.29 o                         
  -3  -4   8         86.14         79.09         2.09 o                         
  -2  -4   8         16.66         15.14         1.00 o                         
  -1  -4   8          1.21          2.39         0.49 o                         
   0  -4   8         14.74         11.59         0.72 o                         
   1  -4   8         27.19         24.77         0.92 o                         
   2  -4   8        118.53        118.53         2.44 o                         
   3  -4   8          1.92         -0.08         0.64 o                         
   4  -4   8        219.70        218.41         5.85 o                         
   5  -4   8          9.46         12.55         0.86 o                         
   6  -4   8          3.99          3.72         0.76 o                         
   7  -4   8          0.08         -0.30         0.91 o                         
   8  -4   8          0.10          0.68         1.08 o                         
   9  -4   8          3.24          6.26         2.03 o                         
  -9  -3   8          3.14          2.55         1.76 o                         
  -8  -3   8         32.61         35.39         2.46 o                         
  -7  -3   8          0.35         -0.90         0.94 o                         
  -6  -3   8         33.45         38.52         1.92 o                         
  -5  -3   8         68.42         70.45         2.18 o                         
  -4  -3   8         53.87         54.52         1.63 o                         
  -3  -3   8          1.43         -0.45         0.45 o                         
  -2  -3   8        178.10        169.42         3.15 o                         
  -1  -3   8        217.29        214.25         3.60 o                         
   0  -3   8        146.79        128.97         2.70 o                         
   1  -3   8         86.17         78.40         1.91 o                         
   2  -3   8         15.58         16.07         1.11 o                         
   3  -3   8         30.74         27.55         1.26 o                         
   4  -3   8         37.59         34.59         1.50 o                         
   5  -3   8         79.60         89.93         2.40 o                         
   6  -3   8          4.35          1.00         0.80 o                         
   7  -3   8         18.33         17.51         2.39 o                         
   8  -3   8          5.65          4.68         2.32 o                         
   9  -3   8          0.33          1.13         3.36 o                         
  -9  -2   8         21.52         21.16         2.01 o                         
  -8  -2   8         68.27         64.14         2.89 o                         
  -7  -2   8         23.34         17.23         1.59 o                         
  -6  -2   8        139.70        143.72         3.43 o                         
  -5  -2   8         96.34         98.56         2.32 o                         
  -4  -2   8        272.57        275.84         6.22 o                         
  -3  -2   8        293.27        266.29         4.32 o                         
  -2  -2   8        137.98        136.64         2.92 o                         
  -1  -2   8        437.78        445.14         5.93 o                         
   0  -2   8        210.65        205.94         3.36 o                         
   1  -2   8        206.24        205.72         3.28 o                         
   2  -2   8        106.59        102.24         2.01 o                         
   3  -2   8         36.89         40.45         1.52 o                         
   4  -2   8          0.19          0.34         0.58 o                         
   5  -2   8        332.14        350.41        10.46 o                         
   6  -2   8          7.98          5.39         1.46 o                         
   7  -2   8         31.03         32.13         2.16 o                         
   8  -2   8         27.01         26.24         1.76 o                         
   9  -2   8         18.33         22.71         5.87 o                         
  -9  -1   8         15.82         18.66         1.90 o                         
  -8  -1   8         49.85         51.07         2.52 o                         
  -7  -1   8         45.45         49.41         2.28 o                         
  -6  -1   8         21.51         21.49         1.44 o                         
  -5  -1   8         79.82         71.69         1.77 o                         
  -4  -1   8        784.54        739.69        12.12 o                         
  -3  -1   8         11.75         18.67         1.03 o                         
  -2  -1   8          0.60         -0.12         0.59 o                         
  -1  -1   8        434.79        410.29         5.97 o                         
   0  -1   8        292.09        283.68         4.22 o                         
   1  -1   8         88.59         81.20         1.72 o                         
   2  -1   8         11.73         12.78         0.74 o                         
   3  -1   8         17.69         19.35         0.73 o                         
   4  -1   8         43.00         42.22         1.46 o                         
   5  -1   8        277.63        312.33         6.85 o                         
   6  -1   8         18.85         22.01         1.80 o                         
   7  -1   8          0.17          0.15         0.97 o                         
   8  -1   8          2.54          0.33         1.13 o                         
   9  -1   8          7.68         10.37         1.43 o                         
  -9   0   8          0.59         -0.96         1.38 o                         
  -8   0   8          4.36          6.50         1.99 o                         
  -7   0   8          4.26          0.84         1.46 o                         
  -6   0   8         27.05         33.18         1.93 o                         
  -5   0   8         13.86         12.48         1.44 o                         
  -4   0   8         44.10         44.06         1.80 o                         
  -3   0   8        110.41        100.24         2.40 o                         
  -2   0   8         81.50         72.50         1.74 o                         
  -1   0   8        447.69        429.33         6.47 o                         
   0   0   8         40.23         42.72         1.25 o                         
   1   0   8         41.54         39.59         1.16 o                         
   2   0   8         19.48         21.55         0.87 o                         
   3   0   8          8.01          8.41         0.65 o                         
   4   0   8          2.72          1.75         0.44 o                         
   5   0   8          7.62          8.83         1.09 o                         
   6   0   8         62.85         72.01         3.05 o                         
   7   0   8          2.67          1.91         1.35 o                         
   8   0   8          0.06         -0.03         1.25 o                         
   9   0   8          0.64          0.95         1.93 o                         
  -9   1   8          7.97         10.81         2.04 o                         
  -8   1   8          0.55          1.60         1.22 o                         
  -7   1   8          0.22         -0.94         0.95 o                         
  -6   1   8         16.64         15.81         1.22 o                         
  -5   1   8        119.43        115.93         3.49 o                         
  -4   1   8        116.71        114.31         3.23 o                         
  -3   1   8        181.65        173.06         4.12 o                         
  -2   1   8         31.59         28.13         1.09 o                         
  -1   1   8        293.89        308.70         4.50 o                         
   0   1   8         76.12         68.79         1.41 o                         
   1   1   8         88.41         81.83         1.87 o                         
   2   1   8          0.41          1.04         0.41 o                         
   3   1   8         87.04         90.95         2.06 o                         
   4   1   8         52.07         51.39         1.68 o                         
   5   1   8          9.78         12.52         1.23 o                         
   6   1   8         20.42         21.22         1.36 o                         
   7   1   8          9.27          6.59         1.70 o                         
   8   1   8         12.23         12.64         1.87 o                         
   9   1   8          5.47          4.27         1.59 o                         
  -9   2   8         77.58        101.83         6.71 o                         
  -8   2   8          4.41          1.25         1.43 o                         
  -7   2   8         46.40         48.51         3.46 o                         
  -6   2   8        132.66        130.21         4.07 o                         
  -5   2   8        236.55        240.24         6.21 o                         
  -4   2   8        151.19        146.03         3.26 o                         
  -3   2   8        135.77        136.43         3.82 o                         
  -2   2   8        122.62        122.65         2.29 o                         
  -1   2   8        199.88        197.12         3.18 o                         
   0   2   8        298.87        287.95         4.65 o                         
   1   2   8        141.86        145.71         2.91 o                         
   2   2   8         50.00         47.04         1.34 o                         
   3   2   8         79.89         83.92         2.19 o                         
   4   2   8         25.66         26.61         0.87 o                         
   5   2   8          4.57          5.73         0.87 o                         
   6   2   8          6.14          5.53         1.05 o                         
   7   2   8          5.15          4.21         1.22 o                         
   8   2   8          3.75          2.92         1.29 o                         
   9   2   8          2.50          4.08         1.68 o                         
  -8   3   8          0.17          2.11         1.54 o                         
  -7   3   8         41.03         52.07         3.48 o                         
  -6   3   8          5.69          6.31         0.95 o                         
  -5   3   8        101.70        105.97         3.09 o                         
  -4   3   8        105.86        107.65         2.98 o                         
  -3   3   8         11.51         11.53         1.11 o                         
  -2   3   8         24.54         23.57         1.05 o                         
  -1   3   8         23.81         23.57         1.17 o                         
   0   3   8         18.91         21.24         1.02 o                         
   1   3   8         19.52         20.68         0.80 o                         
   2   3   8         30.96         33.59         1.35 o                         
   3   3   8         20.54         20.59         1.09 o                         
   4   3   8        109.86        104.11         4.02 o                         
   5   3   8          5.85          7.31         1.01 o                         
   6   3   8          8.62          6.90         1.60 o                         
   7   3   8          6.26          4.13         2.01 o                         
   8   3   8          5.21          4.66         2.36 o                         
  -8   4   8          1.34          0.35         1.66 o                         
  -7   4   8          8.73          7.36         1.12 o                         
  -6   4   8         16.00         13.93         1.51 o                         
  -5   4   8         50.46         48.06         2.32 o                         
  -4   4   8          0.83          0.84         0.86 o                         
  -3   4   8        154.09        153.65         3.76 o                         
  -2   4   8        233.98        227.12         4.12 o                         
  -1   4   8         85.13         82.27         1.94 o                         
   0   4   8         10.92         10.82         0.96 o                         
   1   4   8         20.59         23.38         0.97 o                         
   2   4   8         24.47         26.76         1.11 o                         
   3   4   8          2.29          3.32         0.83 o                         
   4   4   8         46.19         47.47         1.58 o                         
   5   4   8          0.09         -0.83         0.83 o                         
   6   4   8          6.20          5.21         1.38 o                         
   7   4   8          5.88          6.26         1.52 o                         
   8   4   8          0.13          0.77         1.46 o                         
  -7   5   8          9.95         10.04         1.84 o                         
  -6   5   8         14.14         18.04         2.06 o                         
  -5   5   8         27.08         25.88         2.20 o                         
  -4   5   8          1.51          2.43         0.88 o                         
  -3   5   8          1.59          1.81         1.10 o                         
  -2   5   8         34.17         32.56         1.58 o                         
  -1   5   8         97.41         96.19         1.98 o                         
   0   5   8         95.73         97.75         2.34 o                         
   1   5   8         80.75         85.83         2.10 o                         
   2   5   8         54.03         58.46         1.67 o                         
   3   5   8         19.81         21.33         1.32 o                         
   4   5   8         54.74         56.52         2.29 o                         
   5   5   8         10.40          8.34         1.40 o                         
   6   5   8          0.06          1.64         1.17 o                         
   7   5   8         11.61         12.79         2.12 o                         
  -7   6   8         12.83         12.72         1.92 o                         
  -6   6   8         31.51         28.49         2.30 o                         
  -5   6   8         70.48         71.32         3.37 o                         
  -4   6   8         68.38         72.02         3.06 o                         
  -3   6   8          7.72          8.20         1.44 o                         
  -2   6   8        127.38        137.29         3.23 o                         
  -1   6   8         37.25         37.05         1.61 o                         
   0   6   8          3.83          6.20         1.00 o                         
   1   6   8         12.14         12.73         1.64 o                         
   2   6   8         15.67         16.39         1.18 o                         
   3   6   8         16.51         18.41         1.46 o                         
   4   6   8         24.50         22.23         1.37 o                         
   5   6   8         22.09         18.76         1.34 o                         
   6   6   8          0.10          0.02         1.01 o                         
   7   6   8          0.05          0.94         1.14 o                         
  -6   7   8          2.20          0.09         1.53 o                         
  -5   7   8          7.21          5.08         1.68 o                         
  -4   7   8         46.31         44.88         2.54 o                         
  -3   7   8          8.71          7.00         1.55 o                         
  -2   7   8         34.50         36.58         1.88 o                         
  -1   7   8         66.79         74.43         2.78 o                         
   0   7   8         27.29         26.60         1.83 o                         
   1   7   8          8.99          8.05         1.57 o                         
   2   7   8          1.13          1.29         1.08 o                         
   3   7   8          0.60          0.46         1.33 o                         
   4   7   8          1.97          2.21         0.74 o                         
   5   7   8          9.56          8.64         1.34 o                         
   6   7   8          2.74          4.00         1.22 o                         
  -5   8   8         22.12         20.08         2.12 o                         
  -4   8   8          5.91          5.59         2.06 o                         
  -3   8   8          2.64          1.86         1.85 o                         
  -2   8   8          8.29          9.28         1.55 o                         
  -1   8   8         21.11         26.62         1.96 o                         
   0   8   8          5.34          3.50         1.19 o                         
   1   8   8         22.91         22.72         2.17 o                         
   2   8   8         19.46         22.30         2.23 o                         
   3   8   8          4.81          3.70         1.74 o                         
   4   8   8         12.93         12.24         1.90 o                         
   5   8   8          5.82          7.98         2.20 o                         
  -3   9   8         10.80         13.55         2.95 o                         
  -2   9   8          4.91          2.98         1.80 o                         
  -1   9   8         20.81         21.54         2.39 o                         
   0   9   8         24.27         25.49         2.82 o                         
   1   9   8         10.07          8.64         1.91 o                         
   2   9   8          5.16          4.09         1.83 o                         
   3   9   8          0.19         -0.50         1.35 o                         
  -3 -11   9          3.64          1.46         1.39 o                         
  -2 -11   9          6.86          7.86         1.40 o                         
  -1 -11   9         11.07         10.97         1.54 o                         
   0 -11   9         50.86         62.17         3.20 o                         
   1 -11   9          0.09         -0.92         1.00 o                         
   2 -11   9          0.78          0.26         1.53 o                         
   3 -11   9          0.23         -1.76         2.17 o                         
  -5 -10   9          3.69          6.08         1.74 o                         
  -4 -10   9          0.91          0.50         1.24 o                         
  -3 -10   9          2.58          1.76         0.86 o                         
  -2 -10   9          4.72          6.37         1.24 o                         
  -1 -10   9          0.41          1.01         1.09 o                         
   0 -10   9         57.81         57.35         3.02 o                         
   1 -10   9         35.79         42.20         2.09 o                         
   2 -10   9          6.54          4.85         1.62 o                         
   3 -10   9         18.32         16.48         1.57 o                         
   4 -10   9          8.35          6.24         1.16 o                         
   5 -10   9         15.53         12.93         1.93 o                         
  -6  -9   9         74.61         64.31         3.72 o                         
  -5  -9   9         70.02         72.84         4.15 o                         
  -4  -9   9         43.07         35.59         2.16 o                         
  -3  -9   9         64.24         54.84         2.14 o                         
  -2  -9   9         97.34        102.14         2.91 o                         
  -1  -9   9         18.47         21.75         1.80 o                         
   0  -9   9         26.74         25.80         1.79 o                         
   1  -9   9         60.82         61.36         2.85 o                         
   2  -9   9         16.81         13.08         1.24 o                         
   3  -9   9         32.41         29.56         1.71 o                         
   4  -9   9          7.43          8.77         1.16 o                         
   5  -9   9         16.99         14.00         1.32 o                         
   6  -9   9         27.20         32.03         3.44 o                         
  -6  -8   9         35.20         30.44         2.68 o                         
  -5  -8   9         65.91         63.78         3.05 o                         
  -4  -8   9         51.59         47.34         2.50 o                         
  -3  -8   9         32.34         27.63         1.94 o                         
  -2  -8   9          2.61          4.06         1.44 o                         
  -1  -8   9         13.66         15.20         1.18 o                         
   0  -8   9         16.55         18.95         1.36 o                         
   1  -8   9         18.47         20.63         1.39 o                         
   2  -8   9         16.23         14.90         1.22 o                         
   3  -8   9          3.64          4.93         1.07 o                         
   4  -8   9          3.10          0.79         0.92 o                         
   5  -8   9          0.42          0.88         0.84 o                         
   6  -8   9          5.73         12.55         1.72 o                         
   7  -8   9          0.03          1.04         1.38 o                         
  -7  -7   9          0.47         -1.47         1.47 o                         
  -6  -7   9          0.56          0.46         1.39 o                         
  -5  -7   9          5.39          5.00         1.30 o                         
  -4  -7   9          3.09          3.01         1.19 o                         
  -3  -7   9         32.18         34.13         1.49 o                         
  -2  -7   9          1.38         -0.15         0.90 o                         
  -1  -7   9          8.97          5.43         0.94 o                         
   0  -7   9         20.62         21.75         1.33 o                         
   1  -7   9         21.19         19.89         1.24 o                         
   2  -7   9         26.94         31.33         1.59 o                         
   3  -7   9         11.37         12.16         1.16 o                         
   4  -7   9          0.54          1.00         1.37 o                         
   5  -7   9          1.55          0.27         1.57 o                         
   6  -7   9         13.85         17.74         1.65 o                         
   7  -7   9          2.65          5.96         1.41 o                         
  -8  -6   9         25.55         25.59         2.35 o                         
  -7  -6   9          9.61          9.22         1.16 o                         
  -6  -6   9         16.25         20.94         1.97 o                         
  -5  -6   9         13.56         14.06         1.40 o                         
  -4  -6   9         25.31         27.53         1.58 o                         
  -3  -6   9         77.86         83.42         2.17 o                         
  -2  -6   9         18.05         17.46         1.38 o                         
  -1  -6   9         18.96         14.28         1.03 o                         
   0  -6   9        153.43        148.68         4.41 o                         
   1  -6   9        101.85         92.04         1.94 o                         
   2  -6   9         39.20         38.02         1.85 o                         
   3  -6   9         32.24         36.31         2.12 o                         
   4  -6   9          3.28          4.37         0.87 o                         
   5  -6   9          4.05          2.12         0.88 o                         
   6  -6   9          0.99          2.47         1.01 o                         
   7  -6   9         13.53         20.08         1.96 o                         
   8  -6   9          0.24         -1.44         1.56 o                         
  -8  -5   9         12.94         11.06         2.03 o                         
  -7  -5   9          0.19         -0.97         0.97 o                         
  -6  -5   9         13.06          9.77         1.37 o                         
  -5  -5   9         13.58         11.98         1.28 o                         
  -4  -5   9         28.17         27.98         1.47 o                         
  -3  -5   9        103.93        103.69         3.89 o                         
  -2  -5   9        233.46        235.79         4.96 o                         
  -1  -5   9          0.97          2.52         0.72 o                         
   0  -5   9         26.28         22.01         1.07 o                         
   1  -5   9        157.69        153.21         3.29 o                         
   2  -5   9        147.28        150.72         3.59 o                         
   3  -5   9        113.10        122.59         3.19 o                         
   4  -5   9         79.00         75.58         4.25 o                         
   5  -5   9         38.35         36.05         2.06 o                         
   6  -5   9         38.53         35.41         1.61 o                         
   7  -5   9         29.79         26.32         3.84 o                         
   8  -5   9          3.13          0.57         1.54 o                         
  -8  -4   9        111.47        134.14         6.63 o                         
  -7  -4   9          6.84          2.68         1.59 o                         
  -6  -4   9         24.91         20.41         1.42 o                         
  -5  -4   9         41.06         41.32         2.14 o                         
  -4  -4   9        110.52        106.76         2.66 o                         
  -3  -4   9        225.71        216.37         4.51 o                         
  -2  -4   9        147.89        143.19         3.90 o                         
  -1  -4   9        281.12        288.60         5.00 o                         
   0  -4   9        105.42        105.73         2.63 o                         
   1  -4   9         47.98         44.40         1.72 o                         
   2  -4   9          7.84          5.97         1.03 o                         
   3  -4   9          5.39          0.99         0.90 o                         
   4  -4   9          7.02          5.97         0.79 o                         
   5  -4   9          4.86          3.02         0.78 o                         
   6  -4   9          4.06          4.31         0.69 o                         
   7  -4   9          0.20         -1.69         1.69 o                         
   8  -4   9          6.35          8.86         1.94 o                         
  -8  -3   9         85.91        104.02         3.82 o                         
  -7  -3   9         18.70         11.47         1.64 o                         
  -6  -3   9         34.02         29.51         2.40 o                         
  -5  -3   9          6.91          4.09         0.80 o                         
  -4  -3   9         30.79         32.45         1.84 o                         
  -3  -3   9         77.60         84.50         2.17 o                         
  -2  -3   9          0.29         -0.50         0.50 o                         
  -1  -3   9         25.76         28.19         1.68 o                         
   0  -3   9         17.65         22.52         1.16 o                         
   1  -3   9        132.67        120.94         2.51 o                         
   2  -3   9         31.35         31.89         1.40 o                         
   3  -3   9         13.19         16.32         1.09 o                         
   4  -3   9          0.23         -0.60         0.60 o                         
   5  -3   9         79.62         77.61         2.76 o                         
   6  -3   9          0.75          1.76         1.34 o                         
   7  -3   9          0.04         -1.50         1.50 o                         
   8  -3   9          0.25         -1.83         1.83 o                         
  -8  -2   9         63.20         74.67         3.04 o                         
  -7  -2   9         26.34         25.89         1.82 o                         
  -6  -2   9         22.34         19.09         1.45 o                         
  -5  -2   9         55.44         50.65         2.25 o                         
  -4  -2   9        117.52        112.21         2.97 o                         
  -3  -2   9        135.18        126.56         2.80 o                         
  -2  -2   9         24.68         29.17         1.29 o                         
  -1  -2   9          0.26         -0.44         0.44 o                         
   0  -2   9         19.70         21.98         1.13 o                         
   1  -2   9          7.79          7.31         0.56 o                         
   2  -2   9          0.47          0.32         0.40 o                         
   3  -2   9         47.53         49.50         1.94 o                         
   4  -2   9         14.09         12.74         0.89 o                         
   5  -2   9        218.34        213.78         5.45 o                         
   6  -2   9         14.09         18.56         1.94 o                         
   7  -2   9          1.84          0.24         1.80 o                         
   8  -2   9          0.47          1.69         1.89 o                         
  -8  -1   9          0.15         -0.82         1.17 o                         
  -7  -1   9         13.13         12.46         1.71 o                         
  -6  -1   9          0.49         -0.84         0.84 o                         
  -5  -1   9         37.03         39.72         2.05 o                         
  -4  -1   9          5.15          7.67         0.98 o                         
  -3  -1   9         39.57         38.67         1.46 o                         
  -2  -1   9          9.89          8.14         0.99 o                         
  -1  -1   9        206.59        201.54         3.34 o                         
   0  -1   9         74.36         78.52         1.75 o                         
   1  -1   9         63.22         56.34         1.78 o                         
   2  -1   9         78.99         74.35         1.86 o                         
   3  -1   9          3.10          2.34         0.85 o                         
   4  -1   9          1.18          0.97         0.59 o                         
   5  -1   9         37.82         40.28         2.39 o                         
   6  -1   9         60.90         70.65         4.23 o                         
   7  -1   9          1.86          0.99         1.25 o                         
   8  -1   9         13.04          9.30         1.66 o                         
  -8   0   9          5.11          4.71         1.98 o                         
  -7   0   9         10.67          9.19         1.28 o                         
  -6   0   9          0.21          0.37         0.95 o                         
  -5   0   9        127.81        126.28         4.19 o                         
  -4   0   9         96.83        104.27         3.50 o                         
  -3   0   9        100.15        102.94         2.50 o                         
  -2   0   9        196.86        183.65         3.16 o                         
  -1   0   9        263.69        269.87         4.28 o                         
   0   0   9        245.81        249.51         4.92 o                         
   1   0   9        122.57        121.94         2.98 o                         
   2   0   9         54.69         56.26         1.81 o                         
   3   0   9         29.77         32.88         1.34 o                         
   4   0   9         44.52         44.35         1.49 o                         
   5   0   9          5.57          6.87         1.05 o                         
   6   0   9         58.13         76.09         3.67 o                         
   7   0   9         20.56         18.26         1.84 o                         
   8   0   9          6.27          2.84         1.38 o                         
  -8   1   9         11.79         17.75         2.33 o                         
  -7   1   9         83.96         86.53         3.65 o                         
  -6   1   9        124.76        136.11         4.39 o                         
  -5   1   9         86.70         92.56         3.41 o                         
  -4   1   9        173.37        177.48         4.85 o                         
  -3   1   9        368.14        370.63         6.44 o                         
  -2   1   9          7.05          7.69         0.78 o                         
  -1   1   9         54.61         57.32         1.60 o                         
   0   1   9        392.15        387.53         6.50 o                         
   1   1   9         65.39         68.05         1.51 o                         
   2   1   9         47.03         45.64         1.51 o                         
   3   1   9          5.02          5.99         0.71 o                         
   4   1   9          0.28         -0.20         0.54 o                         
   5   1   9         10.90         10.48         0.82 o                         
   6   1   9         66.57         79.82         3.83 o                         
   7   1   9          0.36         -0.85         1.25 o                         
   8   1   9          0.43          0.15         1.29 o                         
  -8   2   9          0.37         -0.64         1.42 o                         
  -7   2   9         15.34         19.16         1.87 o                         
  -6   2   9         42.39         42.26         3.13 o                         
  -5   2   9         79.81         83.20         3.59 o                         
  -4   2   9        127.51        134.35         3.81 o                         
  -3   2   9         90.99         87.99         2.77 o                         
  -2   2   9         16.16         15.44         0.91 o                         
  -1   2   9         26.53         24.12         1.10 o                         
   0   2   9        438.87        426.42         8.19 o                         
   1   2   9         36.41         37.59         1.57 o                         
   2   2   9         34.32         37.35         1.33 o                         
   3   2   9         13.25         14.79         1.20 o                         
   4   2   9         19.22         16.88         1.17 o                         
   5   2   9          1.77          2.40         0.81 o                         
   6   2   9         14.59         16.87         1.77 o                         
   7   2   9         19.49         19.22         1.79 o                         
   8   2   9          0.30          1.22         1.47 o                         
  -8   3   9          1.94          4.08         2.30 o                         
  -7   3   9          0.22          2.72         2.11 o                         
  -6   3   9          9.87         11.85         1.96 o                         
  -5   3   9         12.40         15.99         2.68 o                         
  -4   3   9          1.06         -0.58         0.88 o                         
  -3   3   9         11.49         12.99         1.07 o                         
  -2   3   9         33.76         35.31         1.39 o                         
  -1   3   9         43.09         46.68         1.62 o                         
   0   3   9         29.22         31.97         1.21 o                         
   1   3   9          0.83         -0.36         0.49 o                         
   2   3   9          3.12          2.07         0.55 o                         
   3   3   9         10.25          7.45         0.85 o                         
   4   3   9          3.31          4.15         1.05 o                         
   5   3   9          0.13         -0.83         0.97 o                         
   6   3   9          1.80          3.97         1.37 o                         
   7   3   9          9.70         11.07         1.69 o                         
   8   3   9          0.42         -0.24         2.45 o                         
  -7   4   9          9.18         10.62         2.55 o                         
  -6   4   9          2.30          1.01         1.80 o                         
  -5   4   9         24.48         22.72         2.14 o                         
  -4   4   9         55.23         57.68         2.38 o                         
  -3   4   9          3.95          3.13         0.86 o                         
  -2   4   9          6.93          5.66         0.76 o                         
  -1   4   9         41.24         44.79         1.76 o                         
   0   4   9        138.01        142.67         3.59 o                         
   1   4   9        213.89        217.35         4.12 o                         
   2   4   9         65.59         69.49         2.66 o                         
   3   4   9         31.16         28.66         1.43 o                         
   4   4   9         61.42         57.88         1.98 o                         
   5   4   9         23.79         25.48         2.04 o                         
   6   4   9          1.29          1.93         1.46 o                         
   7   4   9          8.86          7.43         1.61 o                         
  -7   5   9          0.13          1.60         1.97 o                         
  -6   5   9         45.64         35.26         2.80 o                         
  -5   5   9         43.14         45.28         3.03 o                         
  -4   5   9        136.22        144.28         3.98 o                         
  -3   5   9        102.19        103.20         3.22 o                         
  -2   5   9         89.88         87.51         3.40 o                         
  -1   5   9         11.47         12.25         0.99 o                         
   0   5   9          1.28          2.17         0.69 o                         
   1   5   9         37.86         38.50         1.60 o                         
   2   5   9         40.67         41.41         1.62 o                         
   3   5   9         26.45         27.85         1.52 o                         
   4   5   9         19.48         16.53         1.22 o                         
   5   5   9         40.72         38.14         2.45 o                         
   6   5   9          1.18          1.39         1.26 o                         
  -6   6   9          1.94          7.43         1.87 o                         
  -5   6   9         10.56         10.16         2.09 o                         
  -4   6   9         51.57         47.71         3.30 o                         
  -3   6   9         13.95         15.41         1.73 o                         
  -2   6   9         57.04         55.83         2.26 o                         
  -1   6   9         74.98         78.70         2.93 o                         
   0   6   9         24.76         29.87         1.62 o                         
   1   6   9          3.00          3.03         0.73 o                         
   2   6   9          1.30          1.92         0.69 o                         
   3   6   9          0.11          1.33         1.32 o                         
   4   6   9          0.35         -0.05         0.97 o                         
   5   6   9          5.87          5.44         1.23 o                         
   6   6   9          0.30          0.06         1.11 o                         
  -5   7   9         22.73         21.84         2.25 o                         
  -4   7   9          9.44          4.98         1.76 o                         
  -3   7   9          0.64          1.46         1.57 o                         
  -2   7   9          1.21          1.07         1.36 o                         
  -1   7   9         14.43         14.04         1.36 o                         
   0   7   9          2.85          1.51         1.20 o                         
   1   7   9          7.40          7.22         1.50 o                         
   2   7   9         16.03         18.05         1.61 o                         
   3   7   9          8.50          7.78         1.48 o                         
   4   7   9          1.81          2.58         0.93 o                         
  -3   8   9         13.25         13.72         2.06 o                         
  -2   8   9          0.11          0.62         1.46 o                         
  -1   8   9         25.64         25.36         1.96 o                         
   0   8   9          7.84          8.67         1.63 o                         
   1   8   9          0.35          2.33         1.44 o                         
   2   8   9          2.07          0.29         1.37 o                         
   3   8   9          3.89          4.17         1.98 o                         
  -1 -11  10          6.92          3.79         1.48 o                         
   0 -11  10         20.87         25.05         3.09 o                         
   1 -11  10         17.32         16.85         2.31 o                         
  -3 -10  10         10.09          9.85         1.73 o                         
  -2 -10  10         13.16         12.28         1.83 o                         
  -1 -10  10         12.30         12.98         1.70 o                         
   0 -10  10         13.43         14.19         2.30 o                         
   1 -10  10          7.65          9.70         1.80 o                         
   2 -10  10          0.41         -1.32         1.32 o                         
   3 -10  10          5.50          2.03         1.04 o                         
   4 -10  10          5.11          4.23         1.45 o                         
  -5  -9  10         52.37         54.57         3.99 o                         
  -4  -9  10         32.74         30.65         3.55 o                         
  -3  -9  10          7.91          8.84         1.45 o                         
  -2  -9  10         17.10         13.63         1.68 o                         
  -1  -9  10         35.46         40.08         3.22 o                         
   0  -9  10         48.64         42.12         2.41 o                         
   1  -9  10         79.88         97.23         4.69 o                         
   2  -9  10          0.41          0.21         0.87 o                         
   3  -9  10          0.22          0.66         1.02 o                         
   4  -9  10          1.17          0.57         1.31 o                         
   5  -9  10          0.51          0.88         1.24 o                         
  -6  -8  10          1.19          0.59         1.60 o                         
  -5  -8  10         18.18         20.98         2.16 o                         
  -4  -8  10          0.12          0.75         1.47 o                         
  -3  -8  10          0.37         -1.10         1.10 o                         
  -2  -8  10          0.71         -0.50         1.20 o                         
  -1  -8  10          0.22         -0.19         0.96 o                         
   0  -8  10          1.28          0.14         0.83 o                         
   1  -8  10         44.67         44.49         2.20 o                         
   2  -8  10          4.23          4.86         1.01 o                         
   3  -8  10          2.05         -0.95         0.95 o                         
   4  -8  10          2.28          2.20         0.91 o                         
   5  -8  10          0.05         -0.22         1.08 o                         
   6  -8  10         11.04          8.57         1.41 o                         
  -6  -7  10          0.86          0.20         1.51 o                         
  -5  -7  10         53.33         59.01         2.62 o                         
  -4  -7  10          5.86          6.04         1.57 o                         
  -3  -7  10          0.20         -1.01         1.17 o                         
  -2  -7  10          6.04          4.94         1.12 o                         
  -1  -7  10         21.10         21.53         1.38 o                         
   0  -7  10          2.31          2.82         0.68 o                         
   1  -7  10         21.42         19.93         1.53 o                         
   2  -7  10         37.47         39.60         2.46 o                         
   3  -7  10          1.84         -0.15         0.93 o                         
   4  -7  10         14.51         19.31         2.06 o                         
   5  -7  10          8.77          7.26         1.16 o                         
   6  -7  10         15.37         15.92         1.79 o                         
  -7  -6  10         12.66         11.80         1.80 o                         
  -6  -6  10          0.16         -0.31         1.37 o                         
  -5  -6  10         93.89         87.73         2.96 o                         
  -4  -6  10        128.41        138.53         3.72 o                         
  -3  -6  10        103.03        100.54         3.52 o                         
  -2  -6  10        172.12        165.87         4.33 o                         
  -1  -6  10         88.36         89.31         2.91 o                         
   0  -6  10         97.54         95.77         2.42 o                         
   1  -6  10         96.47         91.25         2.38 o                         
   2  -6  10        113.05        107.71         6.12 o                         
   3  -6  10         76.52         81.42         2.95 o                         
   4  -6  10         26.00         23.89         1.31 o                         
   5  -6  10         27.12         27.25         2.10 o                         
   6  -6  10          8.87          6.69         1.35 o                         
   7  -6  10         17.80         22.76         1.54 o                         
  -7  -5  10         27.08         26.19         3.57 o                         
  -6  -5  10          0.48         -0.25         0.95 o                         
  -5  -5  10         12.57          9.85         1.54 o                         
  -4  -5  10         67.37         69.52         3.16 o                         
  -3  -5  10         48.81         44.24         2.12 o                         
  -2  -5  10         34.09         30.54         1.70 o                         
  -1  -5  10          1.34          1.63         1.03 o                         
   0  -5  10         10.11          9.89         1.09 o                         
   1  -5  10         26.49         25.16         1.87 o                         
   2  -5  10          0.25          1.55         1.04 o                         
   3  -5  10          2.69          5.35         1.15 o                         
   4  -5  10          0.68          0.47         0.87 o                         
   5  -5  10          0.06          1.14         0.69 o                         
   6  -5  10          2.77          3.00         0.78 o                         
   7  -5  10          2.20          3.58         2.61 o                         
  -8  -4  10         20.77         17.36         5.13 o                         
  -7  -4  10         21.96         21.77         2.14 o                         
  -6  -4  10         18.02         15.55         1.96 o                         
  -5  -4  10         27.11         27.26         1.67 o                         
  -4  -4  10         17.96         15.56         1.98 o                         
  -3  -4  10         86.01         87.96         2.88 o                         
  -2  -4  10         70.36         81.00         2.68 o                         
  -1  -4  10          1.39          0.13         0.76 o                         
   0  -4  10         40.75         33.80         2.78 o                         
   1  -4  10        162.00        156.65         3.57 o                         
   2  -4  10         49.50         53.69         3.22 o                         
   3  -4  10         12.84         13.69         1.36 o                         
   4  -4  10          2.74          3.79         1.07 o                         
   5  -4  10         11.30          8.94         1.05 o                         
   6  -4  10          0.04         -0.12         0.80 o                         
   7  -4  10          0.81          1.49         3.69 o                         
  -8  -3  10         43.26         44.35         3.47 o                         
  -7  -3  10         21.81         25.91         2.75 o                         
  -6  -3  10          0.46         -0.76         0.84 o                         
  -5  -3  10         49.22         46.16         2.60 o                         
  -4  -3  10         19.38         17.93         1.28 o                         
  -3  -3  10         38.36         42.87         2.09 o                         
  -2  -3  10         63.59         71.96         2.79 o                         
  -1  -3  10         18.05         19.62         1.63 o                         
   0  -3  10         34.05         29.09         1.52 o                         
   1  -3  10          1.81          1.09         0.72 o                         
   2  -3  10         30.28         30.37         1.31 o                         
   3  -3  10         35.71         37.51         2.25 o                         
   4  -3  10         50.84         54.16         2.37 o                         
   5  -3  10         40.40         31.47         1.59 o                         
   6  -3  10         10.97         10.28         2.26 o                         
   7  -3  10         18.64         17.88         2.54 o                         
   8  -3  10         11.15         13.07         4.31 o                         
  -8  -2  10         22.23         18.84         1.87 o                         
  -7  -2  10         90.63        105.87         4.54 o                         
  -6  -2  10          1.50          0.67         1.00 o                         
  -5  -2  10         16.08         16.05         1.51 o                         
  -4  -2  10         11.71         13.59         1.28 o                         
  -3  -2  10         24.59         25.32         1.73 o                         
  -2  -2  10        128.63        116.75         2.70 o                         
  -1  -2  10         94.93         90.16         2.56 o                         
   0  -2  10        125.03        128.14         2.97 o                         
   1  -2  10         63.98         58.27         1.53 o                         
   2  -2  10        135.01        128.94         2.68 o                         
   3  -2  10          2.91          4.29         1.06 o                         
   4  -2  10          4.76          4.26         0.70 o                         
   5  -2  10         24.30         20.23         1.34 o                         
   6  -2  10         15.67         14.16         2.69 o                         
   7  -2  10          6.80         10.30         2.29 o                         
   8  -2  10         10.23         11.83         2.61 o                         
  -8  -1  10         11.08         12.19         1.66 o                         
  -7  -1  10         62.34         74.58         3.97 o                         
  -6  -1  10          0.18         -0.79         1.39 o                         
  -5  -1  10         14.65         12.61         1.77 o                         
  -4  -1  10         26.40         26.66         2.11 o                         
  -3  -1  10         49.61         53.89         2.68 o                         
  -2  -1  10         10.02         11.33         1.07 o                         
  -1  -1  10          8.50          6.95         0.69 o                         
   0  -1  10        124.80        124.01         2.73 o                         
   1  -1  10         59.46         60.23         1.78 o                         
   2  -1  10         88.63         91.73         2.88 o                         
   3  -1  10         30.01         29.53         1.26 o                         
   4  -1  10         19.70         20.31         1.59 o                         
   5  -1  10          1.00          1.36         0.50 o                         
   6  -1  10         26.96         26.02         1.99 o                         
   7  -1  10         13.25          5.67         1.97 o                         
   8  -1  10          0.02         -2.06         2.06 o                         
  -8   0  10         23.43         25.14         2.10 o                         
  -7   0  10         69.50         87.57         3.62 o                         
  -6   0  10         62.12         67.59         3.12 o                         
  -5   0  10         14.37         13.21         1.65 o                         
  -4   0  10         48.09         50.14         2.54 o                         
  -3   0  10        182.96        180.50         4.25 o                         
  -2   0  10        143.93        128.12         3.09 o                         
  -1   0  10         37.20         36.54         2.00 o                         
   0   0  10         27.51         29.79         1.17 o                         
   1   0  10         34.05         35.80         1.24 o                         
   2   0  10         11.63         13.62         0.85 o                         
   3   0  10          1.23          1.09         0.59 o                         
   4   0  10          2.69          2.28         0.46 o                         
   5   0  10          3.58          2.62         1.15 o                         
   6   0  10         73.07         78.60         3.95 o                         
   7   0  10          0.52          1.68         1.20 o                         
   8   0  10          0.70         -1.27         1.45 o                         
  -7   1  10          8.47         10.48         2.87 o                         
  -6   1  10         42.26         41.04         2.73 o                         
  -5   1  10         36.99         35.28         2.47 o                         
  -4   1  10         95.24        110.82         3.76 o                         
  -3   1  10         22.28         22.63         0.98 o                         
  -2   1  10         64.14         64.95         1.85 o                         
  -1   1  10          5.05          6.30         0.70 o                         
   0   1  10        178.04        181.61         3.92 o                         
   1   1  10         17.34         23.67         0.92 o                         
   2   1  10          1.78          1.91         0.48 o                         
   3   1  10          4.10          3.86         0.64 o                         
   4   1  10          0.49          0.06         0.87 o                         
   5   1  10          0.06         -0.59         0.59 o                         
   6   1  10          6.80          6.53         1.43 o                         
   7   1  10         14.43         18.73         2.02 o                         
  -7   2  10          4.82          4.82         1.91 o                         
  -6   2  10          6.06          7.45         1.59 o                         
  -5   2  10          0.19         -1.31         1.55 o                         
  -4   2  10         24.40         24.34         1.57 o                         
  -3   2  10          6.81          9.21         1.00 o                         
  -2   2  10         12.25         11.84         0.91 o                         
  -1   2  10         93.34         89.07         2.08 o                         
   0   2  10         82.05         86.95         2.92 o                         
   1   2  10         16.59         18.23         1.32 o                         
   2   2  10          4.15          2.86         0.68 o                         
   3   2  10          2.73          1.68         0.89 o                         
   4   2  10          5.90          3.64         0.61 o                         
   5   2  10         18.55         15.52         1.35 o                         
   6   2  10          9.26          5.69         1.03 o                         
   7   2  10         20.82         26.29         2.26 o                         
  -7   3  10          0.21         -1.68         1.75 o                         
  -6   3  10         19.09         15.23         2.53 o                         
  -5   3  10         43.02         43.13         3.04 o                         
  -4   3  10         60.98         65.16         2.99 o                         
  -3   3  10         50.68         50.65         2.44 o                         
  -2   3  10         26.21         27.32         1.27 o                         
  -1   3  10          6.18          5.26         0.73 o                         
   0   3  10         73.82         73.84         1.85 o                         
   1   3  10        206.69        209.58         5.79 o                         
   2   3  10          7.28          9.59         0.78 o                         
   3   3  10         14.76         13.45         1.02 o                         
   4   3  10          5.71          5.92         1.24 o                         
   5   3  10          4.23          3.07         1.24 o                         
   6   3  10          3.59          6.18         2.16 o                         
   7   3  10         12.20         11.90         1.78 o                         
  -6   4  10         19.83         17.01         2.54 o                         
  -5   4  10         23.00         27.00         2.80 o                         
  -4   4  10         36.57         40.05         2.13 o                         
  -3   4  10         90.03         99.43         2.84 o                         
  -2   4  10         55.07         57.39         3.54 o                         
  -1   4  10          1.74          0.86         0.58 o                         
   0   4  10          1.16          0.63         0.67 o                         
   1   4  10        203.30        213.42         4.98 o                         
   2   4  10         24.86         25.92         1.52 o                         
   3   4  10         37.73         38.08         2.50 o                         
   4   4  10         18.62         16.74         1.36 o                         
   5   4  10         22.93         22.04         1.94 o                         
   6   4  10          7.26          9.74         1.66 o                         
  -5   5  10         52.47         40.19         3.05 o                         
  -4   5  10         56.82         56.80         2.91 o                         
  -3   5  10         26.32         28.30         2.56 o                         
  -2   5  10         43.31         39.59         1.93 o                         
  -1   5  10         61.69         54.30         1.68 o                         
   0   5  10          8.63          7.76         0.83 o                         
   1   5  10         58.37         65.77         2.54 o                         
   2   5  10          1.67          1.60         1.09 o                         
   3   5  10          1.29         -0.49         0.89 o                         
   4   5  10          0.59         -0.95         1.61 o                         
   5   5  10          0.69          1.33         1.41 o                         
  -4   6  10         10.31          9.02         1.61 o                         
  -3   6  10          7.11          7.72         1.81 o                         
  -2   6  10          0.68         -1.05         1.05 o                         
  -1   6  10          0.62         -0.62         0.96 o                         
   0   6  10          0.28         -0.77         0.77 o                         
   1   6  10         13.44         13.91         1.11 o                         
   2   6  10         27.55         27.98         2.19 o                         
   3   6  10          0.62          1.27         0.78 o                         
   4   6  10          0.04          0.82         1.07 o                         
  -3   7  10         35.30         33.13         2.69 o                         
  -2   7  10          6.16          3.54         1.44 o                         
  -1   7  10         14.75         11.97         1.88 o                         
   0   7  10          1.44         -0.03         1.42 o                         
   1   7  10          0.06         -1.14         1.29 o                         
   2   7  10          7.77         11.35         1.68 o                         
   3   7  10          6.71          5.32         2.26 o                         
  -1 -10  11          9.64          5.14         1.35 o                         
   0 -10  11         18.83         22.59         2.82 o                         
   1 -10  11         20.99         27.99         2.43 o                         
   2 -10  11          0.87         -3.18         3.18 o                         
  -3  -9  11          8.32          8.83         1.58 o                         
  -2  -9  11          9.39         13.27         1.63 o                         
  -1  -9  11          5.35          2.71         1.26 o                         
   0  -9  11          2.96          2.39         1.67 o                         
   1  -9  11         12.97         15.02         2.01 o                         
   2  -9  11         10.05         13.27         1.87 o                         
   3  -9  11          6.82          1.93         1.14 o                         
  -5  -8  11         21.11         29.10         6.11 o                         
  -4  -8  11         23.51         22.78         2.53 o                         
  -3  -8  11          2.09         -0.67         1.68 o                         
  -2  -8  11          1.43          1.07         1.13 o                         
  -1  -8  11         22.00         19.24         1.74 o                         
   0  -8  11         10.66         11.46         1.80 o                         
   1  -8  11          2.60          3.16         1.32 o                         
   2  -8  11          2.39          4.93         1.24 o                         
   3  -8  11          0.46          0.42         1.02 o                         
   4  -8  11         18.16         16.92         1.96 o                         
   5  -8  11          8.80         12.73         1.68 o                         
  -5  -7  11         22.03         17.82         2.03 o                         
  -4  -7  11         41.63         50.79         2.73 o                         
  -3  -7  11         25.99         22.16         1.82 o                         
  -2  -7  11          3.10          1.60         1.12 o                         
  -1  -7  11         14.47         11.40         1.24 o                         
   0  -7  11         33.29         35.03         1.40 o                         
   1  -7  11         32.37         30.92         2.16 o                         
   2  -7  11         47.78         51.47         3.88 o                         
   3  -7  11          0.36          1.53         1.13 o                         
   4  -7  11          4.43          2.27         1.49 o                         
   5  -7  11          5.10          7.50         1.52 o                         
  -6  -6  11          1.95         -0.10         2.79 o                         
  -5  -6  11         15.95         10.35         1.92 o                         
  -4  -6  11         53.45         61.88         3.50 o                         
  -3  -6  11          3.42          2.56         1.19 o                         
  -2  -6  11          9.88          5.43         1.40 o                         
  -1  -6  11         20.96         22.96         2.00 o                         
   0  -6  11         29.48         30.02         2.18 o                         
   1  -6  11         30.00         22.13         2.73 o                         
   2  -6  11         87.36         94.93         3.32 o                         
   3  -6  11         11.07         13.92         1.73 o                         
   4  -6  11          1.66          1.46         1.24 o                         
   5  -6  11         12.17         13.01         2.18 o                         
   6  -6  11          0.60          0.38         1.13 o                         
  -6  -5  11         23.35         23.67         3.43 o                         
  -5  -5  11         13.38          9.75         1.39 o                         
  -4  -5  11        119.30        141.24         4.66 o                         
  -3  -5  11          3.46          2.40         1.29 o                         
  -2  -5  11          4.63          2.84         1.44 o                         
  -1  -5  11          4.08          4.04         1.40 o                         
   0  -5  11          0.14         -0.18         0.79 o                         
   1  -5  11          2.02          1.63         0.87 o                         
   2  -5  11         19.12         26.37         1.94 o                         
   3  -5  11          4.57          6.10         1.24 o                         
   4  -5  11         10.02          9.95         1.22 o                         
   5  -5  11          1.50          1.28         1.36 o                         
   6  -5  11          0.27         -1.13         1.13 o                         
  -7  -4  11          2.29          3.44         1.66 o                         
  -6  -4  11          2.67          1.42         1.50 o                         
  -5  -4  11          1.82          0.99         1.02 o                         
  -4  -4  11         90.46        100.06         3.83 o                         
  -3  -4  11         27.04         34.09         2.53 o                         
  -2  -4  11          3.17          1.91         1.11 o                         
  -1  -4  11         67.23         66.66         2.86 o                         
   0  -4  11         14.73         22.25         1.78 o                         
   1  -4  11         12.00         13.97         1.31 o                         
   2  -4  11         20.17         18.09         1.79 o                         
   3  -4  11         37.36         39.17         2.54 o                         
   4  -4  11         25.60         27.11         1.58 o                         
   5  -4  11         11.54          5.59         1.14 o                         
   6  -4  11         15.02          8.99         1.88 o                         
   7  -4  11          8.15          7.16         2.29 o                         
  -7  -3  11         65.66         75.97         3.58 o                         
  -6  -3  11         41.78         46.79         2.38 o                         
  -5  -3  11          2.53          2.01         0.93 o                         
  -4  -3  11         30.05         22.86         1.51 o                         
  -3  -3  11        111.10        108.30         2.66 o                         
  -2  -3  11         59.36         56.11         2.17 o                         
  -1  -3  11         39.33         39.67         2.12 o                         
   0  -3  11         32.00         34.95         1.84 o                         
   1  -3  11         64.15         71.28         2.22 o                         
   2  -3  11         71.68         72.13         2.45 o                         
   3  -3  11          1.24          1.94         0.92 o                         
   4  -3  11          4.28          3.02         1.29 o                         
   5  -3  11          2.85          0.48         0.97 o                         
   6  -3  11          5.90          7.34         2.22 o                         
   7  -3  11         12.90         12.37         3.56 o                         
  -7  -2  11         11.70         13.43         2.03 o                         
  -6  -2  11          2.16          1.14         1.41 o                         
  -5  -2  11          3.90          1.77         1.15 o                         
  -4  -2  11          9.24          6.50         1.36 o                         
  -3  -2  11         17.19         18.84         1.38 o                         
  -2  -2  11         59.23         60.13         2.25 o                         
  -1  -2  11          8.54          8.73         0.77 o                         
   0  -2  11          0.15          0.23         1.06 o                         
   1  -2  11          0.50          0.31         0.43 o                         
   2  -2  11        126.66        125.21         2.89 o                         
   3  -2  11         29.14         32.02         2.25 o                         
   4  -2  11         17.04         16.96         1.19 o                         
   5  -2  11          2.35          2.02         1.71 o                         
   6  -2  11          0.54          2.45         1.82 o                         
   7  -2  11          0.08         -1.80         2.10 o                         
  -7  -1  11         31.47         38.09         2.54 o                         
  -6  -1  11          5.91          5.32         1.55 o                         
  -5  -1  11          0.42          1.41         1.27 o                         
  -4  -1  11         34.93         37.97         2.55 o                         
  -3  -1  11         21.31         16.59         1.51 o                         
  -2  -1  11        119.59        123.11         2.98 o                         
  -1  -1  11         65.68         69.84         2.58 o                         
   0  -1  11          0.86          0.58         0.62 o                         
   1  -1  11          9.94         10.11         0.84 o                         
   2  -1  11          7.71          9.57         0.78 o                         
   3  -1  11          6.36         11.00         1.04 o                         
   4  -1  11          2.09          0.93         1.22 o                         
   5  -1  11          9.10          8.66         1.66 o                         
   6  -1  11          8.03          6.28         2.04 o                         
   7  -1  11          0.69          1.74         1.83 o                         
  -7   0  11         33.01         36.86         2.59 o                         
  -6   0  11         62.62         61.37         3.37 o                         
  -5   0  11          1.28          2.80         1.28 o                         
  -4   0  11         95.87        103.40         3.48 o                         
  -3   0  11         27.57         33.09         1.83 o                         
  -2   0  11         34.28         33.53         2.40 o                         
  -1   0  11        115.56        115.17         2.48 o                         
   0   0  11         63.48         67.75         2.27 o                         
   1   0  11         33.23         34.93         1.31 o                         
   2   0  11         12.25         11.68         0.86 o                         
   3   0  11         46.74         46.12         2.60 o                         
   4   0  11          0.38         -0.94         0.94 o                         
   5   0  11          2.24          1.11         1.55 o                         
   6   0  11          3.83          0.83         1.17 o                         
   7   0  11          3.80          5.53         2.74 o                         
  -6   1  11         68.18         72.36         3.86 o                         
  -5   1  11          0.57          0.32         1.47 o                         
  -4   1  11         20.12         22.59         1.88 o                         
  -3   1  11         49.12         56.74         2.58 o                         
  -2   1  11         30.31         27.38         1.24 o                         
  -1   1  11          0.18         -0.14         0.61 o                         
   0   1  11          5.12          5.88         0.87 o                         
   1   1  11         32.82         32.54         1.56 o                         
   2   1  11         20.47         17.53         1.25 o                         
   3   1  11         30.55         31.39         1.36 o                         
   4   1  11          8.48          5.01         0.95 o                         
   5   1  11         12.34         12.34         1.61 o                         
   6   1  11          4.93          3.54         1.51 o                         
  -6   2  11         31.25         27.89         2.77 o                         
  -5   2  11         23.75         22.75         3.28 o                         
  -4   2  11          0.22         -0.95         1.20 o                         
  -3   2  11         10.28         10.56         1.51 o                         
  -2   2  11         19.78         20.12         1.17 o                         
  -1   2  11          2.74          0.96         0.70 o                         
   0   2  11          2.31          4.13         0.97 o                         
   1   2  11         11.74         12.98         1.24 o                         
   2   2  11          0.22          0.50         0.52 o                         
   3   2  11          1.69         -0.52         0.65 o                         
   4   2  11          0.79          0.54         0.77 o                         
   5   2  11          0.17         -0.54         1.09 o                         
   6   2  11          1.99          2.46         1.44 o                         
  -6   3  11          4.37          3.77         2.44 o                         
  -5   3  11         16.79         19.80         2.52 o                         
  -4   3  11          7.71          5.56         1.21 o                         
  -3   3  11         50.41         55.49         2.55 o                         
  -2   3  11         37.02         36.10         1.90 o                         
  -1   3  11         44.62         44.80         1.97 o                         
   0   3  11          6.28          6.81         0.64 o                         
   1   3  11        152.86        168.40         4.21 o                         
   2   3  11         24.14         27.56         1.34 o                         
   3   3  11         17.23         17.83         1.13 o                         
   4   3  11         14.22         16.43         1.19 o                         
   5   3  11          6.59          5.08         1.15 o                         
  -5   4  11         22.70         21.06         2.02 o                         
  -4   4  11         15.73         16.46         1.93 o                         
  -3   4  11         15.63         13.95         1.96 o                         
  -2   4  11          8.43          8.56         1.12 o                         
  -1   4  11         24.42         24.08         1.46 o                         
   0   4  11          0.35         -0.56         0.70 o                         
   1   4  11         68.20         64.90         3.98 o                         
   2   4  11          2.49          2.41         0.98 o                         
   3   4  11          0.86         -0.78         0.78 o                         
   4   4  11          0.71          0.65         1.10 o                         
   5   4  11          1.23         -0.53         1.06 o                         
  -4   5  11         20.56         26.05         3.03 o                         
  -3   5  11         32.82         31.36         2.14 o                         
  -2   5  11         13.55         11.65         1.46 o                         
  -1   5  11          1.01          1.60         0.85 o                         
   0   5  11          1.44         -0.13         0.75 o                         
   1   5  11         34.76         29.86         2.31 o                         
   2   5  11         60.43         52.84         3.30 o                         
   3   5  11          0.36          0.89         0.84 o                         
   4   5  11          0.57          0.36         0.90 o                         
  -2   6  11         18.78         18.83         2.01 o                         
  -1   6  11          7.29          4.28         1.89 o                         
   0   6  11          0.56         -1.17         1.17 o                         
   1   6  11          1.39         -1.15         1.15 o                         
   2   6  11         25.56         34.42         3.04 o                         
  -1  -9  12          6.52          5.70         2.07 o                         
   0  -9  12          0.68          0.14         1.68 o                         
   1  -9  12          1.25         -0.40         1.81 o                         
  -3  -8  12          0.83         -1.59         1.59 o                         
  -2  -8  12         25.48         31.62         2.03 o                         
  -1  -8  12          0.80          1.21         1.21 o                         
   0  -8  12          3.16          0.65         0.98 o                         
   1  -8  12         22.61         27.39         2.67 o                         
   2  -8  12         24.23         31.33         3.04 o                         
   3  -8  12          0.10         -1.22         1.22 o                         
  -4  -7  12         12.52         15.52         2.48 o                         
  -3  -7  12          3.84          0.64         1.85 o                         
  -2  -7  12         11.07         12.18         1.82 o                         
  -1  -7  12         39.47         39.34         2.62 o                         
   0  -7  12         19.38         13.36         1.41 o                         
   1  -7  12         11.65         14.70         2.14 o                         
   2  -7  12         29.52         25.39         2.53 o                         
   3  -7  12         12.75         15.01         2.60 o                         
   4  -7  12          6.96          7.38         2.44 o                         
  -5  -6  12          5.96          1.91         1.92 o                         
  -4  -6  12         39.17         39.38         3.10 o                         
  -3  -6  12         26.73         26.43         2.30 o                         
  -2  -6  12          1.18         -1.04         1.19 o                         
  -1  -6  12          7.29          8.70         1.53 o                         
   0  -6  12         40.33         37.56         3.38 o                         
   1  -6  12          6.34         11.47         1.84 o                         
   2  -6  12          2.17          2.76         1.51 o                         
   3  -6  12          2.91          3.97         1.29 o                         
   4  -6  12          1.60          2.51         1.03 o                         
   5  -6  12         12.27         15.33         2.53 o                         
  -5  -5  12          3.96          3.69         1.78 o                         
  -4  -5  12         55.52         65.40         4.61 o                         
  -3  -5  12         59.86         65.42         3.10 o                         
  -2  -5  12         24.25         23.40         2.28 o                         
  -1  -5  12         11.72         10.26         1.82 o                         
   0  -5  12         46.01         42.42         3.63 o                         
   1  -5  12         24.24         31.28         1.96 o                         
   2  -5  12          3.22          3.88         1.24 o                         
   3  -5  12         10.17         14.50         1.72 o                         
   4  -5  12          1.65          2.64         1.18 o                         
   5  -5  12          2.96          2.98         1.52 o                         
  -5  -4  12          3.34          2.98         1.56 o                         
  -4  -4  12          8.15          7.75         1.67 o                         
  -3  -4  12         29.83         36.09         2.41 o                         
  -2  -4  12          0.15         -0.36         1.12 o                         
  -1  -4  12          0.12          1.13         1.12 o                         
   0  -4  12          0.41         -0.29         0.96 o                         
   1  -4  12         16.25         18.21         2.02 o                         
   2  -4  12         11.74         15.07         1.60 o                         
   3  -4  12         15.76         16.96         1.87 o                         
   4  -4  12          0.16         -0.43         0.92 o                         
   5  -4  12          0.70          2.83         1.45 o                         
  -6  -3  12          9.86          9.81         2.02 o                         
  -5  -3  12         20.89         24.04         3.20 o                         
  -4  -3  12         22.40         20.85         2.28 o                         
  -3  -3  12         77.65         90.31         3.85 o                         
  -2  -3  12          0.20         -0.19         1.11 o                         
  -1  -3  12         15.78         17.20         1.72 o                         
   0  -3  12          5.15          3.97         1.13 o                         
   1  -3  12          0.26          1.82         0.98 o                         
   2  -3  12         27.73         24.70         2.07 o                         
   3  -3  12         39.83         39.74         2.55 o                         
   4  -3  12         15.34         13.69         1.61 o                         
   5  -3  12          0.05         -0.67         1.64 o                         
   6  -3  12          0.19          0.80         2.27 o                         
  -6  -2  12          0.18          4.24         1.60 o                         
  -5  -2  12          0.45          1.27         1.20 o                         
  -4  -2  12          0.15         -1.02         1.02 o                         
  -3  -2  12         73.55         77.34         3.71 o                         
  -2  -2  12          8.17         10.33         1.16 o                         
  -1  -2  12          1.39         -0.86         0.91 o                         
   0  -2  12         28.34         28.56         1.43 o                         
   1  -2  12          0.76          2.20         0.80 o                         
   2  -2  12          6.27          6.85         0.86 o                         
   3  -2  12          7.07          7.16         0.90 o                         
   4  -2  12          6.17          9.11         1.02 o                         
   5  -2  12          5.31          3.98         1.47 o                         
   6  -2  12          2.81          2.32         1.88 o                         
  -6  -1  12         48.44         47.88         3.12 o                         
  -5  -1  12         26.58         36.07         3.08 o                         
  -4  -1  12         15.09         13.69         1.95 o                         
  -3  -1  12         55.96         52.64         2.34 o                         
  -2  -1  12         64.04         74.82         2.67 o                         
  -1  -1  12         29.75         21.82         2.04 o                         
   0  -1  12         46.24         45.30         1.87 o                         
   1  -1  12         38.89         38.30         1.43 o                         
   2  -1  12         37.59         39.06         1.68 o                         
   3  -1  12         46.11         44.81         2.59 o                         
   4  -1  12          0.09         -0.87         0.87 o                         
   5  -1  12          0.48         -0.34         1.06 o                         
   6  -1  12          0.08         -1.71         4.89 o                         
  -5   0  12         11.70         14.35         1.96 o                         
  -4   0  12         15.41         13.27         1.91 o                         
  -3   0  12         45.96         43.42         2.45 o                         
  -2   0  12         61.23         59.24         3.24 o                         
  -1   0  12         29.29         29.82         1.60 o                         
   0   0  12          0.11         -0.21         0.54 o                         
   1   0  12          3.12          3.41         0.79 o                         
   2   0  12          7.13          7.83         1.04 o                         
   3   0  12         54.73         57.15         3.04 o                         
   4   0  12          6.06          7.71         1.66 o                         
   5   0  12          5.03          4.32         2.09 o                         
  -5   1  12          4.02          6.10         1.87 o                         
  -4   1  12          1.22          1.14         1.24 o                         
  -3   1  12          5.28          5.30         1.28 o                         
  -2   1  12          2.53          2.06         1.01 o                         
  -1   1  12         44.39         44.23         2.19 o                         
   0   1  12          4.87          4.95         0.93 o                         
   1   1  12         10.49          6.25         1.63 o                         
   2   1  12          4.45          4.39         0.58 o                         
   3   1  12          2.69          3.08         0.89 o                         
   4   1  12          1.58          0.86         0.61 o                         
   5   1  12          0.03         -1.05         1.05 o                         
  -5   2  12          3.13          1.29         1.44 o                         
  -4   2  12          2.58          0.63         2.02 o                         
  -3   2  12         38.42         45.18         2.65 o                         
  -2   2  12          5.05          5.07         1.11 o                         
  -1   2  12         14.05         15.91         1.15 o                         
   0   2  12         22.54         25.20         1.95 o                         
   1   2  12         13.73         13.32         1.36 o                         
   2   2  12          8.52         10.33         1.20 o                         
   3   2  12          4.41          4.18         1.09 o                         
   4   2  12         10.83          9.58         1.50 o                         
  -4   3  12          0.40          2.20         1.81 o                         
  -3   3  12         16.45         24.01         2.39 o                         
  -2   3  12         31.03         30.47         1.78 o                         
  -1   3  12         25.81         25.72         1.44 o                         
   0   3  12         11.41         14.50         1.50 o                         
   1   3  12         22.52         25.83         1.74 o                         
   2   3  12         18.72         19.30         1.61 o                         
   3   3  12         14.67         13.80         1.35 o                         
   4   3  12         21.90         23.50         1.93 o                         
  -3   4  12         17.54         15.37         3.46 o                         
  -2   4  12         43.89         40.93         3.46 o                         
  -1   4  12         14.33         12.22         1.38 o                         
   0   4  12          2.11          1.13         0.75 o                         
   1   4  12          7.91          8.61         1.42 o                         
   2   4  12         15.26         14.36         1.45 o                         
   3   4  12          0.18          1.70         1.07 o                         
   0   5  12          1.56          6.36         1.71 o                         
  -1  -7  13         52.02         78.18         6.87 o                         
   0  -7  13          0.06          1.82         1.28 o                         
   1  -7  13         22.97         22.02         2.36 o                         
  -3  -6  13          3.33          2.88         1.90 o                         
  -2  -6  13          5.61          8.48         1.79 o                         
  -1  -6  13         19.52         22.83         2.12 o                         
   0  -6  13          1.34          1.17         1.47 o                         
   1  -6  13          0.17         -1.31         1.33 o                         
   2  -6  13          3.55          3.53         1.54 o                         
   3  -6  13          1.13          3.00         1.48 o                         
  -3  -5  13          4.42          4.66         1.92 o                         
  -2  -5  13          0.08         -1.22         1.22 o                         
  -1  -5  13          2.15         -0.55         1.28 o                         
   0  -5  13         14.22         19.19         1.42 o                         
   1  -5  13          2.69          4.18         1.23 o                         
   2  -5  13          6.66          6.46         1.41 o                         
   3  -5  13         16.75         15.54         1.61 o                         
  -4  -4  13         11.32         13.89         2.01 o                         
  -3  -4  13         38.13         53.64         3.34 o                         
  -2  -4  13          3.21          4.15         1.49 o                         
  -1  -4  13          0.30         -0.21         1.34 o                         
   0  -4  13         12.40         10.06         1.24 o                         
   1  -4  13         16.44         13.36         1.42 o                         
   2  -4  13          0.78         -0.47         1.22 o                         
   3  -4  13          6.53          7.80         1.91 o                         
   4  -4  13          7.39          7.39         1.61 o                         
  -4  -3  13          1.60         -0.63         1.40 o                         
  -3  -3  13         33.74         36.38         2.71 o                         
  -2  -3  13         20.74         24.42         2.15 o                         
  -1  -3  13          1.94          1.80         1.16 o                         
   0  -3  13         18.77         17.08         1.35 o                         
   1  -3  13         61.57         65.77         3.32 o                         
   2  -3  13         17.34         17.04         2.57 o                         
   3  -3  13          2.08          1.89         1.36 o                         
   4  -3  13          8.25          9.89         1.73 o                         
  -4  -2  13         11.06         18.51         2.08 o                         
  -3  -2  13         14.66         13.41         1.37 o                         
  -2  -2  13         42.38         44.07         2.55 o                         
  -1  -2  13          2.48          0.49         1.14 o                         
   0  -2  13          7.61          8.06         1.50 o                         
   1  -2  13         11.94         11.51         1.37 o                         
   2  -2  13         24.49         26.35         1.55 o                         
   3  -2  13          7.05          7.59         2.08 o                         
   4  -2  13          1.51          2.40         1.17 o                         
  -4  -1  13         37.67         43.00         3.10 o                         
  -3  -1  13         37.34         38.00         2.79 o                         
  -2  -1  13         71.52         78.65         3.18 o                         
  -1  -1  13          1.59          2.97         1.01 o                         
   0  -1  13          7.44          8.69         1.13 o                         
   1  -1  13          2.05          2.28         0.73 o                         
   2  -1  13          1.20          0.70         0.74 o                         
   3  -1  13         16.37         13.09         1.23 o                         
   4  -1  13          8.89          7.75         1.18 o                         
  -4   0  13          0.72          2.32         1.86 o                         
  -3   0  13          1.37          1.51         1.17 o                         
  -2   0  13         20.98         19.91         1.61 o                         
  -1   0  13          2.11          4.03         0.75 o                         
   0   0  13          0.93          1.47         0.70 o                         
   1   0  13          1.33          1.17         0.66 o                         
   2   0  13          2.68          2.12         0.92 o                         
   3   0  13          1.04          0.90         1.15 o                         
   4   0  13          0.64          2.20         5.87 o                         
  -3   1  13          6.46          7.25         1.91 o                         
  -2   1  13         12.39         12.25         1.60 o                         
  -1   1  13          1.65          2.35         0.77 o                         
   0   1  13          0.26          0.04         0.86 o                         
   1   1  13          9.31          7.65         1.22 o                         
   2   1  13          9.79          8.29         1.30 o                         
   3   1  13          8.47          8.75         1.19 o                         
  -2   2  13         43.43         34.96         3.90 o                         
  -1   2  13         44.53         46.49         2.24 o                         
   0   2  13         17.20         20.35         1.70 o                         
   1   2  13          2.49          2.46         1.15 o                         
   2   2  13         13.27         12.88         1.33 o                         
   0   3  13         19.61         24.45         5.62 o                         
  -1  -3  14          0.08         -0.22         1.47 o                         
   0  -3  14          1.76          1.21         1.09 o                         
   1  -3  14          2.26          3.52         1.28 o                         
  -1  -2  14          1.91          2.30         1.30 o                         
   0  -2  14          6.29          5.58         1.31 o                         
   1  -2  14         14.23         12.25         1.37 o                         
   0  -1  14          0.14         -0.35         1.14 o                         
                                                                                
